# Supplementary material for: The Acrasis kona genome and developmental transcriptomes reveal deep origins of eukaryotic multicellular pathways
Source: Nat Commun. 2024 Nov 25;15:10197. doi: 10.1038/s41467-024-54029-z (PMC11589745; doi:10.1038/s41467-024-54029-z)
Supplement: Supplementary file 4 — Supplementary Data 1 - 18 [file 41467_2024_54029_MOESM4_ESM.xlsx]

## Sheet: D1 Membrane proteins
Supplemental Data 1. Predicted membrane proteins in Acrasis kona and Naegleria gruberi. The number of transmembrane domains (TM) and presence/absence (Y/0) of signal peptide sequences (SP) was predicted for the full proteomes of A. kona and N. gruberi using Phobius (Käll et al. 2007). A. kona proteins assigned to multiprotein families (Orhology Groups, Supplemental Data D2) are indicated by the o…
Acrasis kona					Naegleria gruberi
Sequence ID	TM	SP	Orthology Group ID		SEQENCE ID	TM	SP
AKO1_000004	0	Y			jgi|Naegr1|434|gw1.2.27.1	0	Y
AKO1_000007	1	Y			jgi|Naegr1|544|gw1.28.13.1	0	Y
AKO1_000021	12	0	OG1010		jgi|Naegr1|797|gw1.16.22.1	0	Y
AKO1_000025	1	Y	OG1131		jgi|Naegr1|2594|gw1.1.286.1	0	Y
AKO1_000031	1	0	OG14801		jgi|Naegr1|3032|gw1.16.89.1	0	Y
AKO1_000037	9	0			jgi|Naegr1|3162|gw1.26.71.1	0	Y
AKO1_000040	0	Y			jgi|Naegr1|4182|gw1.15.142.1	0	Y
AKO1_000043	0	Y			jgi|Naegr1|28918|e_gw1.1.249.1	0	Y
AKO1_000047	1	0	OG36605		jgi|Naegr1|28985|e_gw1.1.143.1	0	Y
AKO1_000056	1	0			jgi|Naegr1|29145|e_gw1.1.196.1	7	Y
AKO1_000059	0	Y			jgi|Naegr1|29369|e_gw1.1.270.1	9	Y
AKO1_000060	6	0	OG14803		jgi|Naegr1|29730|e_gw1.2.180.1	10	Y
AKO1_000062	0	Y			jgi|Naegr1|29989|e_gw1.3.242.1	0	Y
AKO1_000063	1	0			jgi|Naegr1|30273|e_gw1.4.103.1	5	Y
AKO1_000067	2	0	OG8167		jgi|Naegr1|30359|e_gw1.4.93.1	0	Y
AKO1_000069	5	0			jgi|Naegr1|30452|e_gw1.5.104.1	0	Y
AKO1_000070	0	Y			jgi|Naegr1|30458|e_gw1.5.214.1	1	Y
AKO1_000071	0	Y			jgi|Naegr1|30537|e_gw1.5.156.1	0	Y
AKO1_000072	0	Y			jgi|Naegr1|30794|e_gw1.6.148.1	0	Y
AKO1_000084	2	0			jgi|Naegr1|32259|e_gw1.14.26.1	9	Y
AKO1_000088	0	Y			jgi|Naegr1|32557|e_gw1.16.145.1	0	Y
AKO1_000093	4	0			jgi|Naegr1|32592|e_gw1.16.87.1	0	Y
AKO1_000095	0	Y			jgi|Naegr1|32648|e_gw1.16.11.1	0	Y
AKO1_000096	2	Y			jgi|Naegr1|32896|e_gw1.18.22.1	0	Y
AKO1_000098	2	0			jgi|Naegr1|33108|e_gw1.20.91.1	1	Y
AKO1_000100	0	Y			jgi|Naegr1|33743|e_gw1.25.60.1	0	Y
AKO1_000103	6	0	OG1314		jgi|Naegr1|33832|e_gw1.26.129.1	1	Y
AKO1_000107	1	0	OG16832		jgi|Naegr1|33925|e_gw1.26.101.1	1	Y
AKO1_000109	2	0	OG36610		jgi|Naegr1|34059|e_gw1.27.33.1	9	Y
AKO1_000111	0	Y			jgi|Naegr1|34085|e_gw1.28.71.1	0	Y
AKO1_000121	1	Y			jgi|Naegr1|34402|e_gw1.30.50.1	0	Y
AKO1_000122	7	0			jgi|Naegr1|34546|e_gw1.31.67.1	0	Y
AKO1_000123	1	0			jgi|Naegr1|35022|estExt_gwp_gw1.C_30124	9	Y
AKO1_000127	2	Y	OG36611		jgi|Naegr1|35321|estExt_gwp_gw1.C_50277	0	Y
AKO1_000137	4	0			jgi|Naegr1|36212|estExt_gwp_gw1.C_160112	0	Y
AKO1_000150	2	0	OG22643		jgi|Naegr1|36593|estExt_gwp_gw1.C_220069	0	Y
AKO1_000152	0	Y			jgi|Naegr1|36745|estExt_gwp_gw1.C_250055	1	Y
AKO1_000154	0	Y			jgi|Naegr1|36914|estExt_gwp_gw1.C_280058	0	Y
AKO1_000156	0	Y			jgi|Naegr1|38032|estExt_Genewise1.C_80045	0	Y
AKO1_000159	1	0	OG4364		jgi|Naegr1|44256|fgeneshHS_pm.scaffold_3000019	5	Y
AKO1_000161	2	0	OG2474		jgi|Naegr1|44308|fgeneshHS_pm.scaffold_6000005	0	Y
AKO1_000164	0	Y			jgi|Naegr1|44831|fgeneshHS_pm.scaffold_72000002	0	Y
AKO1_000165	0	Y			jgi|Naegr1|45188|fgeneshHS_pg.scaffold_1000278	0	Y
AKO1_000172	1	0	OG36612		jgi|Naegr1|45249|fgeneshHS_pg.scaffold_1000339	1	Y
AKO1_000179	1	0	OG1787		jgi|Naegr1|45410|fgeneshHS_pg.scaffold_2000086	1	Y
AKO1_000182	0	Y			jgi|Naegr1|45482|fgeneshHS_pg.scaffold_2000158	1	Y
AKO1_000186	8	Y			jgi|Naegr1|45778|fgeneshHS_pg.scaffold_3000182	0	Y
AKO1_000191	0	Y			jgi|Naegr1|45806|fgeneshHS_pg.scaffold_3000210	0	Y
AKO1_000195	0	Y			jgi|Naegr1|45857|fgeneshHS_pg.scaffold_4000001	0	Y
AKO1_000197	0	Y			jgi|Naegr1|45907|fgeneshHS_pg.scaffold_4000051	7	Y
AKO1_000206	2	0	OG1021		jgi|Naegr1|45914|fgeneshHS_pg.scaffold_4000058	0	Y
AKO1_000207	0	Y			jgi|Naegr1|46076|fgeneshHS_pg.scaffold_5000024	7	Y
AKO1_000211	1	Y	OG16835		jgi|Naegr1|46085|fgeneshHS_pg.scaffold_5000033	0	Y
AKO1_000224	12	0	OG5091		jgi|Naegr1|46382|fgeneshHS_pg.scaffold_6000107	0	Y
AKO1_000228	1	Y	OG6300		jgi|Naegr1|46389|fgeneshHS_pg.scaffold_6000114	1	Y
AKO1_000231	1	0			jgi|Naegr1|46412|fgeneshHS_pg.scaffold_6000137	0	Y
AKO1_000232	1	Y			jgi|Naegr1|46421|fgeneshHS_pg.scaffold_6000146	0	Y
AKO1_000234	0	Y			jgi|Naegr1|46423|fgeneshHS_pg.scaffold_6000148	0	Y
AKO1_000241	1	0	OG19241		jgi|Naegr1|46424|fgeneshHS_pg.scaffold_6000149	0	Y
AKO1_000248	5	Y	OG12159		jgi|Naegr1|46431|fgeneshHS_pg.scaffold_6000156	0	Y
AKO1_000251	1	0			jgi|Naegr1|46474|fgeneshHS_pg.scaffold_7000019	0	Y
AKO1_000261	4	0	OG3874		jgi|Naegr1|46490|fgeneshHS_pg.scaffold_7000035	1	Y
AKO1_000264	0	Y			jgi|Naegr1|46563|fgeneshHS_pg.scaffold_7000108	1	Y
AKO1_000269	1	0			jgi|Naegr1|46617|fgeneshHS_pg.scaffold_7000162	1	Y
AKO1_000270	1	0			jgi|Naegr1|46674|fgeneshHS_pg.scaffold_8000023	1	Y
AKO1_000277	1	0			jgi|Naegr1|46804|fgeneshHS_pg.scaffold_8000153	0	Y
AKO1_000279	6	0	OG1257		jgi|Naegr1|46814|fgeneshHS_pg.scaffold_8000163	1	Y
AKO1_000282	1	0	OG3561		jgi|Naegr1|46871|fgeneshHS_pg.scaffold_9000040	0	Y
AKO1_000286	3	0	OG36625		jgi|Naegr1|46878|fgeneshHS_pg.scaffold_9000047	0	Y
AKO1_000293	1	0	OG11981		jgi|Naegr1|46907|fgeneshHS_pg.scaffold_9000076	0	Y
AKO1_000294	2	0	OG6869		jgi|Naegr1|46926|fgeneshHS_pg.scaffold_9000095	0	Y
AKO1_000296	4	0			jgi|Naegr1|47067|fgeneshHS_pg.scaffold_10000060	1	Y
AKO1_000304	1	Y	OG4628		jgi|Naegr1|47137|fgeneshHS_pg.scaffold_10000130	0	Y
AKO1_000305	0	Y			jgi|Naegr1|47168|fgeneshHS_pg.scaffold_11000005	0	Y
AKO1_000309	0	Y			jgi|Naegr1|47261|fgeneshHS_pg.scaffold_11000098	1	Y
AKO1_000311	0	Y			jgi|Naegr1|47320|fgeneshHS_pg.scaffold_11000157	0	Y
AKO1_000312	1	Y			jgi|Naegr1|47370|fgeneshHS_pg.scaffold_12000039	0	Y
AKO1_000314	0	Y			jgi|Naegr1|47373|fgeneshHS_pg.scaffold_12000042	0	Y
AKO1_000315	1	0			jgi|Naegr1|47450|fgeneshHS_pg.scaffold_12000119	0	Y
AKO1_000325	0	Y			jgi|Naegr1|47514|fgeneshHS_pg.scaffold_13000014	0	Y
AKO1_000326	0	Y			jgi|Naegr1|47524|fgeneshHS_pg.scaffold_13000024	0	Y
AKO1_000331	12	0	OG5898		jgi|Naegr1|47636|fgeneshHS_pg.scaffold_13000136	1	Y
AKO1_000333	7	0	OG10378		jgi|Naegr1|47792|fgeneshHS_pg.scaffold_14000141	1	Y
AKO1_000340	0	Y			jgi|Naegr1|47861|fgeneshHS_pg.scaffold_15000061	0	Y
AKO1_000343	10	0	OG4629		jgi|Naegr1|47897|fgeneshHS_pg.scaffold_15000097	1	Y
AKO1_000349	1	Y	OG1156		jgi|Naegr1|48021|fgeneshHS_pg.scaffold_16000062	0	Y
AKO1_000354	1	Y			jgi|Naegr1|48050|fgeneshHS_pg.scaffold_16000091	0	Y
AKO1_000361	0	Y			jgi|Naegr1|48081|fgeneshHS_pg.scaffold_16000122	1	Y
AKO1_000371	1	Y	OG7453		jgi|Naegr1|48114|fgeneshHS_pg.scaffold_17000003	1	Y
AKO1_000372	0	Y			jgi|Naegr1|48227|fgeneshHS_pg.scaffold_17000116	1	Y
AKO1_000383	0	Y			jgi|Naegr1|48250|fgeneshHS_pg.scaffold_17000139	0	Y
AKO1_000396	1	0	OG6327		jgi|Naegr1|48256|fgeneshHS_pg.scaffold_17000145	0	Y
AKO1_000397	1	0	OG14810		jgi|Naegr1|48267|fgeneshHS_pg.scaffold_18000007	0	Y
AKO1_000403	0	Y			jgi|Naegr1|48300|fgeneshHS_pg.scaffold_18000040	0	Y
AKO1_000409	0	Y			jgi|Naegr1|48346|fgeneshHS_pg.scaffold_18000086	0	Y
AKO1_000411	2	0	OG27377		jgi|Naegr1|48370|fgeneshHS_pg.scaffold_18000110	1	Y
AKO1_000414	9	0	OG9113		jgi|Naegr1|48391|fgeneshHS_pg.scaffold_18000131	0	Y
AKO1_000415	1	0	OG12162		jgi|Naegr1|48410|fgeneshHS_pg.scaffold_19000009	0	Y
AKO1_000420	1	0	OG5528		jgi|Naegr1|48451|fgeneshHS_pg.scaffold_19000050	1	Y
AKO1_000425	0	Y			jgi|Naegr1|48501|fgeneshHS_pg.scaffold_19000100	0	Y
AKO1_000426	0	Y			jgi|Naegr1|48552|fgeneshHS_pg.scaffold_20000001	0	Y
AKO1_000428	6	0	OG1314		jgi|Naegr1|48621|fgeneshHS_pg.scaffold_20000070	1	Y
AKO1_000430	2	0	OG16838		jgi|Naegr1|48684|fgeneshHS_pg.scaffold_21000009	0	Y
AKO1_000433	0	Y			jgi|Naegr1|48687|fgeneshHS_pg.scaffold_21000012	0	Y
AKO1_000435	1	0	OG19251		jgi|Naegr1|48735|fgeneshHS_pg.scaffold_21000060	0	Y
AKO1_000437	13	0	OG6846		jgi|Naegr1|48880|fgeneshHS_pg.scaffold_22000080	1	Y
AKO1_000438	0	Y			jgi|Naegr1|49056|fgeneshHS_pg.scaffold_24000007	0	Y
AKO1_000440	0	Y			jgi|Naegr1|49157|fgeneshHS_pg.scaffold_24000108	0	Y
AKO1_000441	9	0	OG9114		jgi|Naegr1|49159|fgeneshHS_pg.scaffold_24000110	0	Y
AKO1_000450	7	0	OG36643		jgi|Naegr1|49308|fgeneshHS_pg.scaffold_26000003	1	Y
AKO1_000456	3	0	OG12163		jgi|Naegr1|49314|fgeneshHS_pg.scaffold_26000009	0	Y
AKO1_000459	12	0	OG19253		jgi|Naegr1|49362|fgeneshHS_pg.scaffold_26000057	1	Y
AKO1_000461	1	0	OG36647		jgi|Naegr1|49477|fgeneshHS_pg.scaffold_27000043	1	Y
AKO1_000466	1	Y			jgi|Naegr1|49498|fgeneshHS_pg.scaffold_27000064	0	Y
AKO1_000469	1	0			jgi|Naegr1|49650|fgeneshHS_pg.scaffold_28000086	0	Y
AKO1_000471	1	Y	OG5510		jgi|Naegr1|49716|fgeneshHS_pg.scaffold_29000038	1	Y
AKO1_000472	5	0	OG9115		jgi|Naegr1|49784|fgeneshHS_pg.scaffold_29000106	0	Y
AKO1_000478	1	Y	OG5865		jgi|Naegr1|49989|fgeneshHS_pg.scaffold_31000085	0	Y
AKO1_000479	5	Y	OG14811		jgi|Naegr1|50059|fgeneshHS_pg.scaffold_32000044	1	Y
AKO1_000481	0	Y			jgi|Naegr1|50083|fgeneshHS_pg.scaffold_32000068	1	Y
AKO1_000484	1	0	OG19255		jgi|Naegr1|50288|fgeneshHS_pg.scaffold_34000035	0	Y
AKO1_000488	2	Y	OG14812		jgi|Naegr1|50395|fgeneshHS_pg.scaffold_35000034	0	Y
AKO1_000489	2	0	OG36650		jgi|Naegr1|50708|fgeneshHS_pg.scaffold_38000015	0	Y
AKO1_000490	1	Y	OG1131		jgi|Naegr1|50837|fgeneshHS_pg.scaffold_39000032	0	Y
AKO1_000494	2	0	OG36653		jgi|Naegr1|50935|fgeneshHS_pg.scaffold_40000020	0	Y
AKO1_000495	2	0	OG2088		jgi|Naegr1|50994|fgeneshHS_pg.scaffold_40000079	1	Y
AKO1_000505	1	Y	OG2198		jgi|Naegr1|51016|fgeneshHS_pg.scaffold_40000101	0	Y
AKO1_000515	2	0			jgi|Naegr1|51022|fgeneshHS_pg.scaffold_40000107	0	Y
AKO1_000517	13	0	OG2255		jgi|Naegr1|51225|fgeneshHS_pg.scaffold_42000091	0	Y
AKO1_000524	1	0			jgi|Naegr1|51237|fgeneshHS_pg.scaffold_43000012	0	Y
AKO1_000525	0	Y			jgi|Naegr1|51246|fgeneshHS_pg.scaffold_43000021	0	Y
AKO1_000527	4	0	OG36657		jgi|Naegr1|51287|fgeneshHS_pg.scaffold_43000062	2	Y
AKO1_000532	0	Y			jgi|Naegr1|51300|fgeneshHS_pg.scaffold_43000075	0	Y
AKO1_000533	1	0	OG36659		jgi|Naegr1|51312|fgeneshHS_pg.scaffold_43000087	0	Y
AKO1_000553	3	0	OG36660		jgi|Naegr1|51411|fgeneshHS_pg.scaffold_44000076	0	Y
AKO1_000567	1	0	OG22656		jgi|Naegr1|51417|fgeneshHS_pg.scaffold_44000082	0	Y
AKO1_000570	0	Y			jgi|Naegr1|51419|fgeneshHS_pg.scaffold_44000084	0	Y
AKO1_000575	1	Y	OG36666		jgi|Naegr1|51549|fgeneshHS_pg.scaffold_46000040	1	Y
AKO1_000576	1	0	OG14815		jgi|Naegr1|51628|fgeneshHS_pg.scaffold_47000022	1	Y
AKO1_000577	0	Y			jgi|Naegr1|51733|fgeneshHS_pg.scaffold_48000036	1	Y
AKO1_000579	0	Y			jgi|Naegr1|51787|fgeneshHS_pg.scaffold_48000090	1	Y
AKO1_000582	0	Y			jgi|Naegr1|51792|fgeneshHS_pg.scaffold_48000095	0	Y
AKO1_000592	0	Y			jgi|Naegr1|51859|fgeneshHS_pg.scaffold_49000067	1	Y
AKO1_000594	0	Y			jgi|Naegr1|52057|fgeneshHS_pg.scaffold_51000075	0	Y
AKO1_000596	4	0	OG36668		jgi|Naegr1|52116|fgeneshHS_pg.scaffold_52000048	0	Y
AKO1_000597	0	Y			jgi|Naegr1|52279|fgeneshHS_pg.scaffold_54000028	0	Y
AKO1_000598	1	0	OG2406		jgi|Naegr1|52311|fgeneshHS_pg.scaffold_54000060	1	Y
AKO1_000601	2	0	OG36669		jgi|Naegr1|52312|fgeneshHS_pg.scaffold_54000061	5	Y
AKO1_000606	1	Y	OG9118		jgi|Naegr1|52358|fgeneshHS_pg.scaffold_55000022	0	Y
AKO1_000607	1	0	OG36671		jgi|Naegr1|52380|fgeneshHS_pg.scaffold_55000044	0	Y
AKO1_000613	1	0	OG36672		jgi|Naegr1|52385|fgeneshHS_pg.scaffold_55000049	7	Y
AKO1_000614	1	0	OG36673		jgi|Naegr1|52401|fgeneshHS_pg.scaffold_55000065	0	Y
AKO1_000618	1	Y			jgi|Naegr1|52469|fgeneshHS_pg.scaffold_56000053	1	Y
AKO1_000619	1	0	OG1567		jgi|Naegr1|52474|fgeneshHS_pg.scaffold_56000058	1	Y
AKO1_000620	12	0	OG5091		jgi|Naegr1|52480|fgeneshHS_pg.scaffold_56000064	1	Y
AKO1_000622	0	Y			jgi|Naegr1|52560|fgeneshHS_pg.scaffold_57000061	0	Y
AKO1_000630	1	0			jgi|Naegr1|52605|fgeneshHS_pg.scaffold_58000013	0	Y
AKO1_000632	1	0			jgi|Naegr1|52659|fgeneshHS_pg.scaffold_58000067	1	Y
AKO1_000633	9	0			jgi|Naegr1|52664|fgeneshHS_pg.scaffold_58000072	1	Y
AKO1_000635	4	0	OG12259		jgi|Naegr1|52774|fgeneshHS_pg.scaffold_60000019	0	Y
AKO1_000636	1	Y			jgi|Naegr1|52805|fgeneshHS_pg.scaffold_60000050	0	Y
AKO1_000646	1	Y			jgi|Naegr1|52852|fgeneshHS_pg.scaffold_61000012	0	Y
AKO1_000649	1	Y	OG12170		jgi|Naegr1|52864|fgeneshHS_pg.scaffold_61000024	0	Y
AKO1_000650	3	Y	OG1194		jgi|Naegr1|52947|fgeneshHS_pg.scaffold_62000025	0	Y
AKO1_000655	1	Y	OG14816		jgi|Naegr1|53017|fgeneshHS_pg.scaffold_63000024	0	Y
AKO1_000656	6	0	OG8169		jgi|Naegr1|53029|fgeneshHS_pg.scaffold_63000036	0	Y
AKO1_000659	0	Y			jgi|Naegr1|53059|fgeneshHS_pg.scaffold_63000066	1	Y
AKO1_000665	0	Y			jgi|Naegr1|53064|fgeneshHS_pg.scaffold_63000071	0	Y
AKO1_000666	4	0	OG36668		jgi|Naegr1|53111|fgeneshHS_pg.scaffold_64000042	2	Y
AKO1_000667	0	Y			jgi|Naegr1|53117|fgeneshHS_pg.scaffold_64000048	7	Y
AKO1_000668	0	Y			jgi|Naegr1|53120|fgeneshHS_pg.scaffold_64000051	1	Y
AKO1_000674	10	0	OG6846		jgi|Naegr1|53131|fgeneshHS_pg.scaffold_64000062	0	Y
AKO1_000676	1	0	OG4401		jgi|Naegr1|53167|fgeneshHS_pg.scaffold_65000035	0	Y
AKO1_000684	0	Y			jgi|Naegr1|53169|fgeneshHS_pg.scaffold_65000037	1	Y
AKO1_000694	1	0	OG27392		jgi|Naegr1|53244|fgeneshHS_pg.scaffold_66000049	1	Y
AKO1_000698	1	0	OG36687		jgi|Naegr1|53256|fgeneshHS_pg.scaffold_67000007	2	Y
AKO1_000699	0	Y			jgi|Naegr1|53270|fgeneshHS_pg.scaffold_67000021	0	Y
AKO1_000701	10	0	OG9120		jgi|Naegr1|53285|fgeneshHS_pg.scaffold_67000036	0	Y
AKO1_000704	2	0	OG3545		jgi|Naegr1|53406|fgeneshHS_pg.scaffold_69000030	0	Y
AKO1_000712	0	Y			jgi|Naegr1|53421|fgeneshHS_pg.scaffold_69000045	0	Y
AKO1_000715	0	Y			jgi|Naegr1|53422|fgeneshHS_pg.scaffold_69000046	0	Y
AKO1_000728	1	0	OG36694		jgi|Naegr1|53463|fgeneshHS_pg.scaffold_70000018	0	Y
AKO1_000732	1	0	OG7438		jgi|Naegr1|53474|fgeneshHS_pg.scaffold_70000029	1	Y
AKO1_000752	1	0			jgi|Naegr1|53499|fgeneshHS_pg.scaffold_70000054	0	Y
AKO1_000760	6	0			jgi|Naegr1|53591|fgeneshHS_pg.scaffold_72000007	0	Y
AKO1_000761	1	Y	OG11280		jgi|Naegr1|53602|fgeneshHS_pg.scaffold_72000018	0	Y
AKO1_000763	0	Y			jgi|Naegr1|53656|fgeneshHS_pg.scaffold_73000028	0	Y
AKO1_000772	0	Y			jgi|Naegr1|53666|fgeneshHS_pg.scaffold_73000038	1	Y
AKO1_000773	1	0			jgi|Naegr1|53734|fgeneshHS_pg.scaffold_74000052	1	Y
AKO1_000774	1	0	OG10027		jgi|Naegr1|53821|fgeneshHS_pg.scaffold_76000003	1	Y
AKO1_000777	0	Y			jgi|Naegr1|53992|fgeneshHS_pg.scaffold_78000049	0	Y
AKO1_000778	0	Y			jgi|Naegr1|53994|fgeneshHS_pg.scaffold_78000051	1	Y
AKO1_000785	2	0			jgi|Naegr1|54070|fgeneshHS_pg.scaffold_80000011	0	Y
AKO1_000792	0	Y			jgi|Naegr1|54108|fgeneshHS_pg.scaffold_80000049	0	Y
AKO1_000794	1	0	OG3561		jgi|Naegr1|54123|fgeneshHS_pg.scaffold_81000009	3	Y
AKO1_000796	0	Y			jgi|Naegr1|54124|fgeneshHS_pg.scaffold_81000010	4	Y
AKO1_000797	0	Y			jgi|Naegr1|54137|fgeneshHS_pg.scaffold_81000023	0	Y
AKO1_000799	5	0			jgi|Naegr1|54155|fgeneshHS_pg.scaffold_81000041	1	Y
AKO1_000801	6	0	OG1257		jgi|Naegr1|54262|fgeneshHS_pg.scaffold_84000005	0	Y
AKO1_000806	11	0	OG3592		jgi|Naegr1|54390|fgeneshHS_pg.scaffold_87000001	0	Y
AKO1_000807	11	0			jgi|Naegr1|54397|fgeneshHS_pg.scaffold_87000008	1	Y
AKO1_000808	2	0			jgi|Naegr1|54432|fgeneshHS_pg.scaffold_88000005	0	Y
AKO1_000809	1	0	OG1072		jgi|Naegr1|54455|fgeneshHS_pg.scaffold_88000028	0	Y
AKO1_000812	10	0	OG1333		jgi|Naegr1|54456|fgeneshHS_pg.scaffold_89000001	0	Y
AKO1_000819	1	Y	OG7439		jgi|Naegr1|54490|fgeneshHS_pg.scaffold_90000008	7	Y
AKO1_000822	10	0	OG22661		jgi|Naegr1|54524|fgeneshHS_pg.scaffold_91000017	9	Y
AKO1_000825	4	0	OG8170		jgi|Naegr1|54550|fgeneshHS_pg.scaffold_93000005	0	Y
AKO1_000829	6	0	OG5455		jgi|Naegr1|54674|fgeneshHS_pg.scaffold_149000004	0	Y
AKO1_000834	0	Y			jgi|Naegr1|54684|fgeneshHS_pg.scaffold_155000001	0	Y
AKO1_000841	0	Y			jgi|Naegr1|54764|fgeneshHS_pg.scaffold_206000001	0	Y
AKO1_000845	1	0			jgi|Naegr1|54778|fgeneshHS_pg.scaffold_221000001	0	Y
AKO1_000850	1	0	OG36700		jgi|Naegr1|54794|fgeneshHS_pg.scaffold_244000001	0	Y
AKO1_000852	1	0			jgi|Naegr1|54860|fgeneshHS_pg.scaffold_469000001	0	Y
AKO1_000861	9	0	OG1240		jgi|Naegr1|54881|fgeneshHS_pg.scaffold_503000001	0	Y
AKO1_000865	1	0			jgi|Naegr1|54894|fgeneshHS_pg.scaffold_528000001	0	Y
AKO1_000866	1	0			jgi|Naegr1|54955|fgeneshHS_pg.scaffold_772000001	0	Y
AKO1_000877	1	0			jgi|Naegr1|55000|fgeneshHS_pg.scaffold_1102000001	0	Y
AKO1_000878	4	0	OG1635		jgi|Naegr1|55679|estExt_fgeneshHS_pm.C_100012	9	Y
AKO1_000879	8	0	OG9125		jgi|Naegr1|56173|estExt_fgeneshHS_kg.C_250007	0	Y
AKO1_000880	1	0			jgi|Naegr1|56298|estExt_fgeneshHS_kg.C_490002	0	Y
AKO1_000883	1	0			jgi|Naegr1|56584|estExt_fgeneshHS_pg.C_20019	1	Y
AKO1_000884	0	Y			jgi|Naegr1|56613|estExt_fgeneshHS_pg.C_20115	0	Y
AKO1_000887	0	Y			jgi|Naegr1|56723|estExt_fgeneshHS_pg.C_30126	0	Y
AKO1_000890	2	0			jgi|Naegr1|56847|estExt_fgeneshHS_pg.C_40153	1	Y
AKO1_000891	9	0			jgi|Naegr1|56870|estExt_fgeneshHS_pg.C_50017	0	Y
AKO1_000893	1	0			jgi|Naegr1|56894|estExt_fgeneshHS_pg.C_50062	0	Y
AKO1_000903	5	0	OG14818		jgi|Naegr1|56913|estExt_fgeneshHS_pg.C_50108	1	Y
AKO1_000905	0	Y			jgi|Naegr1|56981|estExt_fgeneshHS_pg.C_60057	1	Y
AKO1_000906	0	Y			jgi|Naegr1|56992|estExt_fgeneshHS_pg.C_60087	0	Y
AKO1_000908	1	Y	OG36705		jgi|Naegr1|57010|estExt_fgeneshHS_pg.C_60124	1	Y
AKO1_000916	2	0	OG12177		jgi|Naegr1|57022|estExt_fgeneshHS_pg.C_60144	0	Y
AKO1_000921	0	Y			jgi|Naegr1|57038|estExt_fgeneshHS_pg.C_70021	0	Y
AKO1_000922	1	0	OG13382		jgi|Naegr1|57045|estExt_fgeneshHS_pg.C_70038	0	Y
AKO1_000936	2	0	OG11278		jgi|Naegr1|57092|estExt_fgeneshHS_pg.C_70138	0	Y
AKO1_000937	1	0	OG36707		jgi|Naegr1|57125|estExt_fgeneshHS_pg.C_80011	0	Y
AKO1_000949	0	Y			jgi|Naegr1|57131|estExt_fgeneshHS_pg.C_80033	0	Y
AKO1_000952	2	0			jgi|Naegr1|57249|estExt_fgeneshHS_pg.C_90121	1	Y
AKO1_000953	5	0	OG2558		jgi|Naegr1|57251|estExt_fgeneshHS_pg.C_90127	0	Y
AKO1_000955	0	Y			jgi|Naegr1|57309|estExt_fgeneshHS_pg.C_100092	0	Y
AKO1_000957	0	Y			jgi|Naegr1|57329|estExt_fgeneshHS_pg.C_100146	0	Y
AKO1_000960	1	0	OG3658		jgi|Naegr1|57330|estExt_fgeneshHS_pg.C_100147	1	Y
AKO1_000963	0	Y			jgi|Naegr1|57389|estExt_fgeneshHS_pg.C_110140	0	Y
AKO1_000965	5	0	OG6305		jgi|Naegr1|57397|estExt_fgeneshHS_pg.C_110162	1	Y
AKO1_000967	1	0			jgi|Naegr1|57400|estExt_fgeneshHS_pg.C_120002	0	Y
AKO1_000968	0	Y			jgi|Naegr1|57455|estExt_fgeneshHS_pg.C_130010	7	Y
AKO1_000974	6	0			jgi|Naegr1|57510|estExt_fgeneshHS_pg.C_140021	0	Y
AKO1_000977	5	0			jgi|Naegr1|57540|estExt_fgeneshHS_pg.C_140101	0	Y
AKO1_000979	2	0	OG1919		jgi|Naegr1|57714|estExt_fgeneshHS_pg.C_170127	1	Y
AKO1_000983	0	Y			jgi|Naegr1|57732|estExt_fgeneshHS_pg.C_180026	0	Y
AKO1_000989	0	Y			jgi|Naegr1|57782|estExt_fgeneshHS_pg.C_180133	0	Y
AKO1_000990	0	Y			jgi|Naegr1|57793|estExt_fgeneshHS_pg.C_190012	0	Y
AKO1_000992	0	Y			jgi|Naegr1|57827|estExt_fgeneshHS_pg.C_190137	0	Y
AKO1_000994	1	0			jgi|Naegr1|58114|estExt_fgeneshHS_pg.C_250073	0	Y
AKO1_000995	1	0			jgi|Naegr1|58165|estExt_fgeneshHS_pg.C_260105	0	Y
AKO1_000996	1	0			jgi|Naegr1|58206|estExt_fgeneshHS_pg.C_270079	0	Y
AKO1_000997	0	Y			jgi|Naegr1|58380|estExt_fgeneshHS_pg.C_310110	7	Y
AKO1_000998	0	Y			jgi|Naegr1|58438|estExt_fgeneshHS_pg.C_330040	0	Y
AKO1_001000	6	0	OG3059		jgi|Naegr1|58515|estExt_fgeneshHS_pg.C_340094	0	Y
AKO1_001006	0	Y			jgi|Naegr1|58517|estExt_fgeneshHS_pg.C_340098	0	Y
AKO1_001007	2	0	OG16848		jgi|Naegr1|58659|estExt_fgeneshHS_pg.C_380031	0	Y
AKO1_001009	5	0			jgi|Naegr1|58697|estExt_fgeneshHS_pg.C_390027	0	Y
AKO1_001013	0	Y			jgi|Naegr1|58781|estExt_fgeneshHS_pg.C_410056	1	Y
AKO1_001015	2	0	OG2727		jgi|Naegr1|58813|estExt_fgeneshHS_pg.C_420021	0	Y
AKO1_001016	0	Y			jgi|Naegr1|58842|estExt_fgeneshHS_pg.C_420077	1	Y
AKO1_001019	0	Y			jgi|Naegr1|58871|estExt_fgeneshHS_pg.C_430086	0	Y
AKO1_001020	0	Y			jgi|Naegr1|58872|estExt_fgeneshHS_pg.C_430091	0	Y
AKO1_001024	0	Y			jgi|Naegr1|58901|estExt_fgeneshHS_pg.C_440038	1	Y
AKO1_001026	1	0	OG1783		jgi|Naegr1|58911|estExt_fgeneshHS_pg.C_440064	0	Y
AKO1_001027	0	Y			jgi|Naegr1|58918|estExt_fgeneshHS_pg.C_440081	0	Y
AKO1_001028	0	Y			jgi|Naegr1|58957|estExt_fgeneshHS_pg.C_450085	7	Y
AKO1_001029	0	Y			jgi|Naegr1|59041|estExt_fgeneshHS_pg.C_480047	0	Y
AKO1_001031	1	0			jgi|Naegr1|59057|estExt_fgeneshHS_pg.C_480084	0	Y
AKO1_001035	0	Y			jgi|Naegr1|59108|estExt_fgeneshHS_pg.C_500046	1	Y
AKO1_001046	1	0	OG36716		jgi|Naegr1|59114|estExt_fgeneshHS_pg.C_500066	0	Y
AKO1_001048	5	0			jgi|Naegr1|59128|estExt_fgeneshHS_pg.C_510001	0	Y
AKO1_001050	10	0			jgi|Naegr1|59139|estExt_fgeneshHS_pg.C_510047	0	Y
AKO1_001052	3	Y	OG22669		jgi|Naegr1|59180|estExt_fgeneshHS_pg.C_520068	0	Y
AKO1_001053	6	0	OG14820		jgi|Naegr1|59212|estExt_fgeneshHS_pg.C_530066	0	Y
AKO1_001056	1	0	OG1065		jgi|Naegr1|59247|estExt_fgeneshHS_pg.C_540081	0	Y
AKO1_001057	5	0			jgi|Naegr1|59256|estExt_fgeneshHS_pg.C_550021	1	Y
AKO1_001061	1	0	OG12162		jgi|Naegr1|59314|estExt_fgeneshHS_pg.C_570041	1	Y
AKO1_001065	0	Y			jgi|Naegr1|59328|estExt_fgeneshHS_pg.C_570078	0	Y
AKO1_001068	2	0	OG22643		jgi|Naegr1|59376|estExt_fgeneshHS_pg.C_590022	0	Y
AKO1_001070	0	Y			jgi|Naegr1|59395|estExt_fgeneshHS_pg.C_600007	0	Y
AKO1_001071	1	0	OG19275		jgi|Naegr1|59485|estExt_fgeneshHS_pg.C_620062	0	Y
AKO1_001073	0	Y			jgi|Naegr1|59589|estExt_fgeneshHS_pg.C_670002	0	Y
AKO1_001076	5	0	OG1995		jgi|Naegr1|59591|estExt_fgeneshHS_pg.C_670010	0	Y
AKO1_001080	3	0			jgi|Naegr1|59607|estExt_fgeneshHS_pg.C_670057	0	Y
AKO1_001082	0	Y			jgi|Naegr1|59612|estExt_fgeneshHS_pg.C_680013	0	Y
AKO1_001084	7	0			jgi|Naegr1|59621|estExt_fgeneshHS_pg.C_680036	1	Y
AKO1_001095	4	0	OG2165		jgi|Naegr1|59623|estExt_fgeneshHS_pg.C_680038	0	Y
AKO1_001096	4	0			jgi|Naegr1|59654|estExt_fgeneshHS_pg.C_690056	0	Y
AKO1_001099	1	0	OG12178		jgi|Naegr1|59705|estExt_fgeneshHS_pg.C_710047	7	Y
AKO1_001102	0	Y			jgi|Naegr1|59754|estExt_fgeneshHS_pg.C_740019	0	Y
AKO1_001110	1	0			jgi|Naegr1|59763|estExt_fgeneshHS_pg.C_740045	0	Y
AKO1_001118	5	Y			jgi|Naegr1|59766|estExt_fgeneshHS_pg.C_740053	1	Y
AKO1_001119	1	0	OG2769		jgi|Naegr1|59834|estExt_fgeneshHS_pg.C_770051	0	Y
AKO1_001121	0	Y			jgi|Naegr1|59836|estExt_fgeneshHS_pg.C_770056	0	Y
AKO1_001126	11	0	OG10388		jgi|Naegr1|59845|estExt_fgeneshHS_pg.C_780028	7	Y
AKO1_001127	1	0	OG19260		jgi|Naegr1|59850|estExt_fgeneshHS_pg.C_780040	0	Y
AKO1_001129	0	Y			jgi|Naegr1|59908|estExt_fgeneshHS_pg.C_810014	0	Y
AKO1_001134	1	0			jgi|Naegr1|59950|estExt_fgeneshHS_pg.C_830024	0	Y
AKO1_001140	1	0	OG4910		jgi|Naegr1|60012|estExt_fgeneshHS_pg.C_870035	0	Y
AKO1_001143	0	Y			jgi|Naegr1|60028|estExt_fgeneshHS_pg.C_890006	0	Y
AKO1_001156	1	Y			jgi|Naegr1|60072|estExt_fgeneshHS_pg.C_1370001	0	Y
AKO1_001158	1	0	OG1881		jgi|Naegr1|60085|estExt_fgeneshHS_pg.C_4630001	0	Y
AKO1_001163	2	0	OG19279		jgi|Naegr1|60237|fgeneshNG_pm.scaffold_3000023	0	Y
AKO1_001164	10	0	OG27403		jgi|Naegr1|60845|fgeneshNG_pm.scaffold_50000008	0	Y
AKO1_001165	0	Y			jgi|Naegr1|60853|fgeneshNG_pm.scaffold_52000002	0	Y
AKO1_001167	1	0			jgi|Naegr1|61046|fgeneshNG_pm.scaffold_150000001	9	Y
AKO1_001169	1	0			jgi|Naegr1|61074|fgeneshNG_pg.scaffold_1000008	0	Y
AKO1_001174	0	Y			jgi|Naegr1|61156|fgeneshNG_pg.scaffold_1000090	3	Y
AKO1_001181	5	0	OG19279		jgi|Naegr1|61183|fgeneshNG_pg.scaffold_1000117	0	Y
AKO1_001183	0	Y			jgi|Naegr1|61337|fgeneshNG_pg.scaffold_1000271	0	Y
AKO1_001185	0	Y			jgi|Naegr1|61429|fgeneshNG_pg.scaffold_1000363	0	Y
AKO1_001186	0	Y			jgi|Naegr1|61430|fgeneshNG_pg.scaffold_1000364	0	Y
AKO1_001187	2	0	OG19280		jgi|Naegr1|61441|fgeneshNG_pg.scaffold_1000375	0	Y
AKO1_001188	1	Y	OG1429		jgi|Naegr1|61498|fgeneshNG_pg.scaffold_1000432	0	Y
AKO1_001190	4	0	OG12179		jgi|Naegr1|61599|fgeneshNG_pg.scaffold_1000533	0	Y
AKO1_001193	1	0			jgi|Naegr1|61604|fgeneshNG_pg.scaffold_1000538	0	Y
AKO1_001194	0	Y			jgi|Naegr1|61606|fgeneshNG_pg.scaffold_1000540	0	Y
AKO1_001196	0	Y			jgi|Naegr1|61624|fgeneshNG_pg.scaffold_1000558	1	Y
AKO1_001197	1	0	OG19281		jgi|Naegr1|61653|fgeneshNG_pg.scaffold_1000587	0	Y
AKO1_001202	5	0			jgi|Naegr1|61683|fgeneshNG_pg.scaffold_1000617	1	Y
AKO1_001203	0	Y			jgi|Naegr1|61689|fgeneshNG_pg.scaffold_1000623	0	Y
AKO1_001205	2	0	OG36733		jgi|Naegr1|61745|fgeneshNG_pg.scaffold_2000041	1	Y
AKO1_001206	0	Y			jgi|Naegr1|61748|fgeneshNG_pg.scaffold_2000044	1	Y
AKO1_001211	4	0	OG22669		jgi|Naegr1|61789|fgeneshNG_pg.scaffold_2000085	3	Y
AKO1_001212	0	Y			jgi|Naegr1|61813|fgeneshNG_pg.scaffold_2000109	0	Y
AKO1_001218	0	Y			jgi|Naegr1|61866|fgeneshNG_pg.scaffold_2000162	0	Y
AKO1_001228	0	Y			jgi|Naegr1|61914|fgeneshNG_pg.scaffold_2000210	1	Y
AKO1_001235	5	0			jgi|Naegr1|62072|fgeneshNG_pg.scaffold_2000368	0	Y
AKO1_001237	12	0	OG1066		jgi|Naegr1|62074|fgeneshNG_pg.scaffold_2000370	1	Y
AKO1_001238	5	0	OG1649		jgi|Naegr1|62143|fgeneshNG_pg.scaffold_3000012	0	Y
AKO1_001247	1	0			jgi|Naegr1|62197|fgeneshNG_pg.scaffold_3000066	0	Y
AKO1_001249	1	0	OG16841		jgi|Naegr1|62202|fgeneshNG_pg.scaffold_3000071	0	Y
AKO1_001252	1	0			jgi|Naegr1|62223|fgeneshNG_pg.scaffold_3000092	1	Y
AKO1_001260	2	0			jgi|Naegr1|62245|fgeneshNG_pg.scaffold_3000114	1	Y
AKO1_001261	0	Y			jgi|Naegr1|62247|fgeneshNG_pg.scaffold_3000116	1	Y
AKO1_001264	2	0			jgi|Naegr1|62306|fgeneshNG_pg.scaffold_3000175	0	Y
AKO1_001265	0	Y			jgi|Naegr1|62345|fgeneshNG_pg.scaffold_3000214	0	Y
AKO1_001271	2	0			jgi|Naegr1|62361|fgeneshNG_pg.scaffold_3000230	0	Y
AKO1_001277	1	0			jgi|Naegr1|62365|fgeneshNG_pg.scaffold_3000234	1	Y
AKO1_001278	2	0	OG3059		jgi|Naegr1|62495|fgeneshNG_pg.scaffold_3000364	1	Y
AKO1_001280	1	0	OG36737		jgi|Naegr1|62535|fgeneshNG_pg.scaffold_4000002	7	Y
AKO1_001282	0	Y			jgi|Naegr1|62569|fgeneshNG_pg.scaffold_4000036	0	Y
AKO1_001284	0	Y			jgi|Naegr1|62571|fgeneshNG_pg.scaffold_4000038	0	Y
AKO1_001287	1	0	OG36647		jgi|Naegr1|62575|fgeneshNG_pg.scaffold_4000042	3	Y
AKO1_001290	6	0	OG5513		jgi|Naegr1|62577|fgeneshNG_pg.scaffold_4000044	0	Y
AKO1_001297	2	0			jgi|Naegr1|62582|fgeneshNG_pg.scaffold_4000049	0	Y
AKO1_001303	0	Y			jgi|Naegr1|62598|fgeneshNG_pg.scaffold_4000065	0	Y
AKO1_001305	0	Y			jgi|Naegr1|62614|fgeneshNG_pg.scaffold_4000081	1	Y
AKO1_001308	1	0	OG6308		jgi|Naegr1|62621|fgeneshNG_pg.scaffold_4000088	0	Y
AKO1_001309	0	Y			jgi|Naegr1|62623|fgeneshNG_pg.scaffold_4000090	0	Y
AKO1_001311	10	0	OG8174		jgi|Naegr1|62626|fgeneshNG_pg.scaffold_4000093	0	Y
AKO1_001316	6	0	OG36738		jgi|Naegr1|62673|fgeneshNG_pg.scaffold_4000140	1	Y
AKO1_001318	0	Y			jgi|Naegr1|62695|fgeneshNG_pg.scaffold_4000162	1	Y
AKO1_001319	1	0			jgi|Naegr1|62738|fgeneshNG_pg.scaffold_4000205	0	Y
AKO1_001320	3	0	OG10391		jgi|Naegr1|62756|fgeneshNG_pg.scaffold_4000223	0	Y
AKO1_001321	1	0	OG1134		jgi|Naegr1|62757|fgeneshNG_pg.scaffold_4000224	0	Y
AKO1_001329	4	0			jgi|Naegr1|62766|fgeneshNG_pg.scaffold_4000233	1	Y
AKO1_001333	1	0	OG14825		jgi|Naegr1|62807|fgeneshNG_pg.scaffold_4000274	0	Y
AKO1_001339	8	0			jgi|Naegr1|62832|fgeneshNG_pg.scaffold_4000299	1	Y
AKO1_001342	0	Y			jgi|Naegr1|62866|fgeneshNG_pg.scaffold_5000028	5	Y
AKO1_001345	0	Y			jgi|Naegr1|62877|fgeneshNG_pg.scaffold_5000039	1	Y
AKO1_001346	0	Y			jgi|Naegr1|62901|fgeneshNG_pg.scaffold_5000063	0	Y
AKO1_001349	0	Y			jgi|Naegr1|62933|fgeneshNG_pg.scaffold_5000095	0	Y
AKO1_001351	0	Y			jgi|Naegr1|62978|fgeneshNG_pg.scaffold_5000140	1	Y
AKO1_001352	1	0			jgi|Naegr1|63015|fgeneshNG_pg.scaffold_5000177	1	Y
AKO1_001354	0	Y			jgi|Naegr1|63151|fgeneshNG_pg.scaffold_5000313	7	Y
AKO1_001356	4	0			jgi|Naegr1|63158|fgeneshNG_pg.scaffold_6000002	0	Y
AKO1_001358	1	Y	OG1132		jgi|Naegr1|63165|fgeneshNG_pg.scaffold_6000009	1	Y
AKO1_001359	9	0	OG9113		jgi|Naegr1|63177|fgeneshNG_pg.scaffold_6000021	0	Y
AKO1_001365	0	Y			jgi|Naegr1|63184|fgeneshNG_pg.scaffold_6000028	0	Y
AKO1_001366	0	Y			jgi|Naegr1|63208|fgeneshNG_pg.scaffold_6000052	0	Y
AKO1_001371	2	0	OG36742		jgi|Naegr1|63212|fgeneshNG_pg.scaffold_6000056	1	Y
AKO1_001374	3	0	OG9129		jgi|Naegr1|63235|fgeneshNG_pg.scaffold_6000079	1	Y
AKO1_001376	1	0	OG22677		jgi|Naegr1|63246|fgeneshNG_pg.scaffold_6000090	0	Y
AKO1_001377	0	Y			jgi|Naegr1|63253|fgeneshNG_pg.scaffold_6000097	0	Y
AKO1_001390	1	0	OG7438		jgi|Naegr1|63256|fgeneshNG_pg.scaffold_6000100	0	Y
AKO1_001400	2	0	OG4401		jgi|Naegr1|63330|fgeneshNG_pg.scaffold_6000174	0	Y
AKO1_001402	0	Y			jgi|Naegr1|63370|fgeneshNG_pg.scaffold_6000214	1	Y
AKO1_001413	4	0			jgi|Naegr1|63396|fgeneshNG_pg.scaffold_6000240	1	Y
AKO1_001415	8	0			jgi|Naegr1|63429|fgeneshNG_pg.scaffold_6000273	0	Y
AKO1_001426	1	Y	OG6309		jgi|Naegr1|63440|fgeneshNG_pg.scaffold_6000284	0	Y
AKO1_001430	0	Y			jgi|Naegr1|63451|fgeneshNG_pg.scaffold_6000295	0	Y
AKO1_001431	0	Y			jgi|Naegr1|63473|fgeneshNG_pg.scaffold_7000005	0	Y
AKO1_001432	1	0	OG1423		jgi|Naegr1|63511|fgeneshNG_pg.scaffold_7000043	1	Y
AKO1_001435	3	Y	OG19284		jgi|Naegr1|63528|fgeneshNG_pg.scaffold_7000060	7	Y
AKO1_001443	0	Y			jgi|Naegr1|63551|fgeneshNG_pg.scaffold_7000083	0	Y
AKO1_001444	11	0	OG1106		jgi|Naegr1|63560|fgeneshNG_pg.scaffold_7000092	0	Y
AKO1_001446	0	Y			jgi|Naegr1|63563|fgeneshNG_pg.scaffold_7000095	1	Y
AKO1_001450	1	Y			jgi|Naegr1|63564|fgeneshNG_pg.scaffold_7000096	0	Y
AKO1_001451	1	Y	OG16835		jgi|Naegr1|63596|fgeneshNG_pg.scaffold_7000128	0	Y
AKO1_001452	0	Y			jgi|Naegr1|63682|fgeneshNG_pg.scaffold_7000214	0	Y
AKO1_001458	1	0			jgi|Naegr1|63687|fgeneshNG_pg.scaffold_7000219	1	Y
AKO1_001460	0	Y			jgi|Naegr1|63700|fgeneshNG_pg.scaffold_7000232	0	Y
AKO1_001462	1	0			jgi|Naegr1|63708|fgeneshNG_pg.scaffold_7000240	1	Y
AKO1_001463	7	0			jgi|Naegr1|63788|fgeneshNG_pg.scaffold_8000025	1	Y
AKO1_001465	1	0	OG8175		jgi|Naegr1|63800|fgeneshNG_pg.scaffold_8000037	0	Y
AKO1_001468	1	0	OG3532		jgi|Naegr1|63801|fgeneshNG_pg.scaffold_8000038	0	Y
AKO1_001476	9	0	OG5514		jgi|Naegr1|63839|fgeneshNG_pg.scaffold_8000076	1	Y
AKO1_001477	1	0	OG27392		jgi|Naegr1|63841|fgeneshNG_pg.scaffold_8000078	0	Y
AKO1_001478	3	0			jgi|Naegr1|63866|fgeneshNG_pg.scaffold_8000103	0	Y
AKO1_001483	2	0			jgi|Naegr1|63873|fgeneshNG_pg.scaffold_8000110	0	Y
AKO1_001488	0	Y			jgi|Naegr1|63886|fgeneshNG_pg.scaffold_8000123	0	Y
AKO1_001493	1	0			jgi|Naegr1|63954|fgeneshNG_pg.scaffold_8000191	0	Y
AKO1_001494	0	Y			jgi|Naegr1|63971|fgeneshNG_pg.scaffold_8000208	1	Y
AKO1_001497	1	0	OG36751		jgi|Naegr1|63995|fgeneshNG_pg.scaffold_8000232	0	Y
AKO1_001500	3	Y	OG19286		jgi|Naegr1|64018|fgeneshNG_pg.scaffold_8000255	1	Y
AKO1_001504	0	Y			jgi|Naegr1|64025|fgeneshNG_pg.scaffold_8000262	0	Y
AKO1_001513	1	0	OG19293		jgi|Naegr1|64074|fgeneshNG_pg.scaffold_8000311	0	Y
AKO1_001516	1	0	OG3873		jgi|Naegr1|64093|fgeneshNG_pg.scaffold_9000011	1	Y
AKO1_001526	1	0	OG5777		jgi|Naegr1|64133|fgeneshNG_pg.scaffold_9000051	0	Y
AKO1_001531	0	Y			jgi|Naegr1|64134|fgeneshNG_pg.scaffold_9000052	0	Y
AKO1_001534	1	0	OG19241		jgi|Naegr1|64140|fgeneshNG_pg.scaffold_9000058	1	Y
AKO1_001535	5	0			jgi|Naegr1|64151|fgeneshNG_pg.scaffold_9000069	0	Y
AKO1_001537	1	0	OG6822		jgi|Naegr1|64153|fgeneshNG_pg.scaffold_9000071	0	Y
AKO1_001543	11	0	OG9131		jgi|Naegr1|64180|fgeneshNG_pg.scaffold_9000098	0	Y
AKO1_001546	11	0	OG6297		jgi|Naegr1|64181|fgeneshNG_pg.scaffold_9000099	1	Y
AKO1_001551	1	Y			jgi|Naegr1|64201|fgeneshNG_pg.scaffold_9000119	0	Y
AKO1_001554	0	Y			jgi|Naegr1|64280|fgeneshNG_pg.scaffold_9000198	0	Y
AKO1_001556	6	0	OG3059		jgi|Naegr1|64293|fgeneshNG_pg.scaffold_9000211	2	Y
AKO1_001561	1	0	OG19287		jgi|Naegr1|64294|fgeneshNG_pg.scaffold_9000212	1	Y
AKO1_001562	4	0			jgi|Naegr1|64295|fgeneshNG_pg.scaffold_9000213	1	Y
AKO1_001564	0	Y			jgi|Naegr1|64326|fgeneshNG_pg.scaffold_9000244	0	Y
AKO1_001565	3	0	OG4401		jgi|Naegr1|64339|fgeneshNG_pg.scaffold_9000257	7	Y
AKO1_001566	0	Y			jgi|Naegr1|64348|fgeneshNG_pg.scaffold_9000266	1	Y
AKO1_001579	0	Y			jgi|Naegr1|64355|fgeneshNG_pg.scaffold_9000273	7	Y
AKO1_001585	0	Y			jgi|Naegr1|64360|fgeneshNG_pg.scaffold_10000001	0	Y
AKO1_001593	3	0			jgi|Naegr1|64410|fgeneshNG_pg.scaffold_10000051	5	Y
AKO1_001595	0	Y			jgi|Naegr1|64411|fgeneshNG_pg.scaffold_10000052	0	Y
AKO1_001599	1	0			jgi|Naegr1|64422|fgeneshNG_pg.scaffold_10000063	0	Y
AKO1_001605	1	0	OG7442		jgi|Naegr1|64508|fgeneshNG_pg.scaffold_10000149	0	Y
AKO1_001614	1	Y			jgi|Naegr1|64587|fgeneshNG_pg.scaffold_10000228	1	Y
AKO1_001618	0	Y			jgi|Naegr1|64604|fgeneshNG_pg.scaffold_10000245	1	Y
AKO1_001620	8	0			jgi|Naegr1|64614|fgeneshNG_pg.scaffold_11000007	1	Y
AKO1_001621	13	0			jgi|Naegr1|64619|fgeneshNG_pg.scaffold_11000012	1	Y
AKO1_001623	1	0	OG1563		jgi|Naegr1|64638|fgeneshNG_pg.scaffold_11000031	1	Y
AKO1_001624	0	Y			jgi|Naegr1|64692|fgeneshNG_pg.scaffold_11000085	0	Y
AKO1_001625	0	Y			jgi|Naegr1|64763|fgeneshNG_pg.scaffold_11000156	0	Y
AKO1_001628	1	0			jgi|Naegr1|64768|fgeneshNG_pg.scaffold_11000161	0	Y
AKO1_001631	1	0			jgi|Naegr1|64800|fgeneshNG_pg.scaffold_11000193	1	Y
AKO1_001635	1	0	OG4613		jgi|Naegr1|64804|fgeneshNG_pg.scaffold_11000197	0	Y
AKO1_001640	0	Y			jgi|Naegr1|64841|fgeneshNG_pg.scaffold_11000234	0	Y
AKO1_001643	0	Y			jgi|Naegr1|64873|fgeneshNG_pg.scaffold_12000004	0	Y
AKO1_001644	12	0	OG1010		jgi|Naegr1|64921|fgeneshNG_pg.scaffold_12000052	1	Y
AKO1_001646	4	0	OG9133		jgi|Naegr1|64938|fgeneshNG_pg.scaffold_12000069	0	Y
AKO1_001653	0	Y			jgi|Naegr1|64955|fgeneshNG_pg.scaffold_12000086	0	Y
AKO1_001654	2	0	OG22680		jgi|Naegr1|64958|fgeneshNG_pg.scaffold_12000089	1	Y
AKO1_001660	1	0	OG4102		jgi|Naegr1|64980|fgeneshNG_pg.scaffold_12000111	0	Y
AKO1_001662	1	Y	OG12160		jgi|Naegr1|65019|fgeneshNG_pg.scaffold_12000150	1	Y
AKO1_001668	1	Y	OG1065		jgi|Naegr1|65048|fgeneshNG_pg.scaffold_12000179	1	Y
AKO1_001673	10	0	OG9134		jgi|Naegr1|65076|fgeneshNG_pg.scaffold_12000207	0	Y
AKO1_001679	1	Y			jgi|Naegr1|65095|fgeneshNG_pg.scaffold_12000226	1	Y
AKO1_001683	1	0	OG27422		jgi|Naegr1|65118|fgeneshNG_pg.scaffold_12000249	1	Y
AKO1_001684	9	0			jgi|Naegr1|65124|fgeneshNG_pg.scaffold_12000255	1	Y
AKO1_001688	1	0			jgi|Naegr1|65151|fgeneshNG_pg.scaffold_13000019	0	Y
AKO1_001689	7	0	OG8191		jgi|Naegr1|65186|fgeneshNG_pg.scaffold_13000054	0	Y
AKO1_001692	0	Y			jgi|Naegr1|65226|fgeneshNG_pg.scaffold_13000094	0	Y
AKO1_001696	6	0	OG3059		jgi|Naegr1|65227|fgeneshNG_pg.scaffold_13000095	1	Y
AKO1_001699	0	Y			jgi|Naegr1|65262|fgeneshNG_pg.scaffold_13000130	0	Y
AKO1_001707	1	Y			jgi|Naegr1|65280|fgeneshNG_pg.scaffold_13000148	1	Y
AKO1_001712	0	Y			jgi|Naegr1|65294|fgeneshNG_pg.scaffold_13000162	0	Y
AKO1_001715	1	0	OG1080		jgi|Naegr1|65306|fgeneshNG_pg.scaffold_13000174	0	Y
AKO1_001719	1	0	OG36772		jgi|Naegr1|65315|fgeneshNG_pg.scaffold_13000183	0	Y
AKO1_001720	1	0	OG36773		jgi|Naegr1|65331|fgeneshNG_pg.scaffold_13000199	0	Y
AKO1_001721	6	0	OG1525		jgi|Naegr1|65336|fgeneshNG_pg.scaffold_13000204	1	Y
AKO1_001723	0	Y			jgi|Naegr1|65357|fgeneshNG_pg.scaffold_13000225	0	Y
AKO1_001727	0	Y			jgi|Naegr1|65358|fgeneshNG_pg.scaffold_13000226	0	Y
AKO1_001737	2	0	OG1489		jgi|Naegr1|65364|fgeneshNG_pg.scaffold_13000232	1	Y
AKO1_001738	1	Y	OG14838		jgi|Naegr1|65365|fgeneshNG_pg.scaffold_13000233	0	Y
AKO1_001740	1	0	OG36774		jgi|Naegr1|65368|fgeneshNG_pg.scaffold_13000236	0	Y
AKO1_001741	4	0	OG2589		jgi|Naegr1|65414|fgeneshNG_pg.scaffold_14000046	1	Y
AKO1_001745	0	Y			jgi|Naegr1|65434|fgeneshNG_pg.scaffold_14000066	7	Y
AKO1_001748	4	0			jgi|Naegr1|65439|fgeneshNG_pg.scaffold_14000071	0	Y
AKO1_001751	0	Y			jgi|Naegr1|65451|fgeneshNG_pg.scaffold_14000083	0	Y
AKO1_001753	1	0			jgi|Naegr1|65462|fgeneshNG_pg.scaffold_14000094	10	Y
AKO1_001760	11	0	OG1062		jgi|Naegr1|65493|fgeneshNG_pg.scaffold_14000125	0	Y
AKO1_001762	10	0	OG1026		jgi|Naegr1|65503|fgeneshNG_pg.scaffold_14000135	0	Y
AKO1_001768	1	Y	OG5033		jgi|Naegr1|65585|fgeneshNG_pg.scaffold_14000217	1	Y
AKO1_001775	1	0			jgi|Naegr1|65587|fgeneshNG_pg.scaffold_14000219	0	Y
AKO1_001777	0	Y			jgi|Naegr1|65607|fgeneshNG_pg.scaffold_14000239	1	Y
AKO1_001788	4	0			jgi|Naegr1|65612|fgeneshNG_pg.scaffold_14000244	0	Y
AKO1_001790	10	0	OG1076		jgi|Naegr1|65632|fgeneshNG_pg.scaffold_15000017	8	Y
AKO1_001797	4	0			jgi|Naegr1|65654|fgeneshNG_pg.scaffold_15000039	0	Y
AKO1_001799	3	0	OG22685		jgi|Naegr1|65710|fgeneshNG_pg.scaffold_15000095	5	Y
AKO1_001803	9	Y			jgi|Naegr1|65743|fgeneshNG_pg.scaffold_15000128	0	Y
AKO1_001805	8	0			jgi|Naegr1|65764|fgeneshNG_pg.scaffold_15000149	1	Y
AKO1_001808	2	0	OG8167		jgi|Naegr1|65776|fgeneshNG_pg.scaffold_15000161	0	Y
AKO1_001810	3	0	OG22685		jgi|Naegr1|65793|fgeneshNG_pg.scaffold_15000178	0	Y
AKO1_001811	10	0	OG4629		jgi|Naegr1|65840|fgeneshNG_pg.scaffold_15000225	1	Y
AKO1_001813	2	Y	OG22686		jgi|Naegr1|65845|fgeneshNG_pg.scaffold_15000230	0	Y
AKO1_001816	0	Y			jgi|Naegr1|65853|fgeneshNG_pg.scaffold_16000005	1	Y
AKO1_001822	1	0	OG8639		jgi|Naegr1|65884|fgeneshNG_pg.scaffold_16000036	0	Y
AKO1_001827	1	0			jgi|Naegr1|66032|fgeneshNG_pg.scaffold_16000184	0	Y
AKO1_001828	0	Y			jgi|Naegr1|66034|fgeneshNG_pg.scaffold_16000186	1	Y
AKO1_001837	2	0	OG27426		jgi|Naegr1|66038|fgeneshNG_pg.scaffold_16000190	0	Y
AKO1_001841	0	Y			jgi|Naegr1|66047|fgeneshNG_pg.scaffold_16000199	0	Y
AKO1_001843	1	0			jgi|Naegr1|66088|fgeneshNG_pg.scaffold_17000001	5	Y
AKO1_001845	3	0			jgi|Naegr1|66091|fgeneshNG_pg.scaffold_17000004	0	Y
AKO1_001849	11	0	OG1103		jgi|Naegr1|66115|fgeneshNG_pg.scaffold_17000028	0	Y
AKO1_001850	1	0	OG7443		jgi|Naegr1|66117|fgeneshNG_pg.scaffold_17000030	0	Y
AKO1_001853	2	0	OG36669		jgi|Naegr1|66126|fgeneshNG_pg.scaffold_17000039	0	Y
AKO1_001854	0	Y			jgi|Naegr1|66142|fgeneshNG_pg.scaffold_17000055	0	Y
AKO1_001858	0	Y			jgi|Naegr1|66146|fgeneshNG_pg.scaffold_17000059	1	Y
AKO1_001864	1	0	OG36781		jgi|Naegr1|66147|fgeneshNG_pg.scaffold_17000060	0	Y
AKO1_001868	1	0			jgi|Naegr1|66195|fgeneshNG_pg.scaffold_17000108	0	Y
AKO1_001873	0	Y			jgi|Naegr1|66210|fgeneshNG_pg.scaffold_17000123	4	Y
AKO1_001880	1	0			jgi|Naegr1|66260|fgeneshNG_pg.scaffold_17000173	1	Y
AKO1_001881	8	0			jgi|Naegr1|66275|fgeneshNG_pg.scaffold_17000188	1	Y
AKO1_001885	2	0			jgi|Naegr1|66290|fgeneshNG_pg.scaffold_17000203	1	Y
AKO1_001886	1	0			jgi|Naegr1|66335|fgeneshNG_pg.scaffold_18000024	3	Y
AKO1_001890	1	0	OG19293		jgi|Naegr1|66348|fgeneshNG_pg.scaffold_18000037	0	Y
AKO1_001898	12	0	OG1448		jgi|Naegr1|66373|fgeneshNG_pg.scaffold_18000062	7	Y
AKO1_001899	1	0	OG27429		jgi|Naegr1|66385|fgeneshNG_pg.scaffold_18000074	6	Y
AKO1_001903	6	0	OG3059		jgi|Naegr1|66443|fgeneshNG_pg.scaffold_18000132	0	Y
AKO1_001923	1	0			jgi|Naegr1|66482|fgeneshNG_pg.scaffold_18000171	0	Y
AKO1_001926	1	Y			jgi|Naegr1|66484|fgeneshNG_pg.scaffold_18000173	0	Y
AKO1_001937	0	Y			jgi|Naegr1|66512|fgeneshNG_pg.scaffold_18000201	0	Y
AKO1_001938	1	0	OG22689		jgi|Naegr1|66521|fgeneshNG_pg.scaffold_18000210	3	Y
AKO1_001940	1	0	OG3879		jgi|Naegr1|66530|fgeneshNG_pg.scaffold_18000219	0	Y
AKO1_001946	0	Y			jgi|Naegr1|66541|fgeneshNG_pg.scaffold_19000005	0	Y
AKO1_001951	6	0			jgi|Naegr1|66553|fgeneshNG_pg.scaffold_19000017	1	Y
AKO1_001963	10	0			jgi|Naegr1|66556|fgeneshNG_pg.scaffold_19000020	1	Y
AKO1_001974	2	0			jgi|Naegr1|66563|fgeneshNG_pg.scaffold_19000027	1	Y
AKO1_001976	8	0			jgi|Naegr1|66569|fgeneshNG_pg.scaffold_19000033	1	Y
AKO1_001981	1	0			jgi|Naegr1|66616|fgeneshNG_pg.scaffold_19000080	0	Y
AKO1_001982	1	0	OG12188		jgi|Naegr1|66623|fgeneshNG_pg.scaffold_19000087	1	Y
AKO1_001983	5	0			jgi|Naegr1|66642|fgeneshNG_pg.scaffold_19000106	0	Y
AKO1_001989	0	Y			jgi|Naegr1|66669|fgeneshNG_pg.scaffold_19000133	0	Y
AKO1_001991	0	Y			jgi|Naegr1|66686|fgeneshNG_pg.scaffold_19000150	0	Y
AKO1_001993	1	0			jgi|Naegr1|66691|fgeneshNG_pg.scaffold_19000155	0	Y
AKO1_001994	0	Y			jgi|Naegr1|66787|fgeneshNG_pg.scaffold_20000028	7	Y
AKO1_001996	5	0			jgi|Naegr1|66822|fgeneshNG_pg.scaffold_20000063	0	Y
AKO1_002000	5	0			jgi|Naegr1|66843|fgeneshNG_pg.scaffold_20000084	0	Y
AKO1_002001	5	0	OG1319		jgi|Naegr1|66846|fgeneshNG_pg.scaffold_20000087	1	Y
AKO1_002012	0	Y			jgi|Naegr1|66848|fgeneshNG_pg.scaffold_20000089	0	Y
AKO1_002014	2	0	OG8178		jgi|Naegr1|66852|fgeneshNG_pg.scaffold_20000093	1	Y
AKO1_002017	4	0			jgi|Naegr1|66863|fgeneshNG_pg.scaffold_20000104	1	Y
AKO1_002019	1	0			jgi|Naegr1|66875|fgeneshNG_pg.scaffold_20000116	1	Y
AKO1_002025	1	0	OG36790		jgi|Naegr1|66880|fgeneshNG_pg.scaffold_20000121	0	Y
AKO1_002026	0	Y			jgi|Naegr1|66884|fgeneshNG_pg.scaffold_20000125	1	Y
AKO1_002031	0	Y			jgi|Naegr1|66902|fgeneshNG_pg.scaffold_20000143	0	Y
AKO1_002035	3	0	OG9138		jgi|Naegr1|66957|fgeneshNG_pg.scaffold_21000010	0	Y
AKO1_002036	0	Y			jgi|Naegr1|66966|fgeneshNG_pg.scaffold_21000019	0	Y
AKO1_002041	4	0	OG22691		jgi|Naegr1|67004|fgeneshNG_pg.scaffold_21000057	1	Y
AKO1_002043	0	Y			jgi|Naegr1|67007|fgeneshNG_pg.scaffold_21000060	0	Y
AKO1_002045	0	Y			jgi|Naegr1|67035|fgeneshNG_pg.scaffold_21000088	0	Y
AKO1_002054	1	0			jgi|Naegr1|67052|fgeneshNG_pg.scaffold_21000105	8	Y
AKO1_002055	1	0	OG16860		jgi|Naegr1|67140|fgeneshNG_pg.scaffold_21000193	1	Y
AKO1_002056	1	0	OG14834		jgi|Naegr1|67151|fgeneshNG_pg.scaffold_22000011	0	Y
AKO1_002058	3	0	OG3323		jgi|Naegr1|67195|fgeneshNG_pg.scaffold_22000055	0	Y
AKO1_002062	0	Y			jgi|Naegr1|67239|fgeneshNG_pg.scaffold_22000099	0	Y
AKO1_002074	2	0	OG2727		jgi|Naegr1|67254|fgeneshNG_pg.scaffold_22000114	1	Y
AKO1_002075	1	0	OG1065		jgi|Naegr1|67273|fgeneshNG_pg.scaffold_22000133	0	Y
AKO1_002077	2	0	OG27434		jgi|Naegr1|67279|fgeneshNG_pg.scaffold_22000139	0	Y
AKO1_002078	0	Y			jgi|Naegr1|67287|fgeneshNG_pg.scaffold_22000147	1	Y
AKO1_002079	0	Y			jgi|Naegr1|67303|fgeneshNG_pg.scaffold_22000163	0	Y
AKO1_002083	0	Y			jgi|Naegr1|67328|fgeneshNG_pg.scaffold_22000188	0	Y
AKO1_002085	2	0	OG4401		jgi|Naegr1|67343|fgeneshNG_pg.scaffold_23000015	0	Y
AKO1_002088	1	0	OG9123		jgi|Naegr1|67368|fgeneshNG_pg.scaffold_23000040	0	Y
AKO1_002098	0	Y			jgi|Naegr1|67381|fgeneshNG_pg.scaffold_23000053	0	Y
AKO1_002100	3	0	OG7410		jgi|Naegr1|67426|fgeneshNG_pg.scaffold_23000098	0	Y
AKO1_002106	0	Y			jgi|Naegr1|67447|fgeneshNG_pg.scaffold_23000119	1	Y
AKO1_002108	2	0	OG4401		jgi|Naegr1|67448|fgeneshNG_pg.scaffold_23000120	0	Y
AKO1_002110	5	0	OG1413		jgi|Naegr1|67458|fgeneshNG_pg.scaffold_23000130	0	Y
AKO1_002115	3	0			jgi|Naegr1|67459|fgeneshNG_pg.scaffold_23000131	0	Y
AKO1_002116	1	0			jgi|Naegr1|67461|fgeneshNG_pg.scaffold_23000133	0	Y
AKO1_002118	12	0	OG9140		jgi|Naegr1|67471|fgeneshNG_pg.scaffold_23000143	0	Y
AKO1_002123	10	0	OG1305		jgi|Naegr1|67507|fgeneshNG_pg.scaffold_23000179	0	Y
AKO1_002127	0	Y			jgi|Naegr1|67512|fgeneshNG_pg.scaffold_23000184	1	Y
AKO1_002131	9	Y			jgi|Naegr1|67514|fgeneshNG_pg.scaffold_23000186	0	Y
AKO1_002133	1	0	OG22656		jgi|Naegr1|67572|fgeneshNG_pg.scaffold_24000046	7	Y
AKO1_002141	1	0			jgi|Naegr1|67585|fgeneshNG_pg.scaffold_24000059	1	Y
AKO1_002147	0	Y			jgi|Naegr1|67611|fgeneshNG_pg.scaffold_24000085	1	Y
AKO1_002148	8	0	OG22700		jgi|Naegr1|67637|fgeneshNG_pg.scaffold_24000111	0	Y
AKO1_002157	14	0			jgi|Naegr1|67696|fgeneshNG_pg.scaffold_24000170	1	Y
AKO1_002159	8	0	OG16864		jgi|Naegr1|67746|fgeneshNG_pg.scaffold_25000014	1	Y
AKO1_002166	0	Y			jgi|Naegr1|67754|fgeneshNG_pg.scaffold_25000022	1	Y
AKO1_002169	5	Y			jgi|Naegr1|67789|fgeneshNG_pg.scaffold_25000057	0	Y
AKO1_002171	0	Y			jgi|Naegr1|67821|fgeneshNG_pg.scaffold_25000089	7	Y
AKO1_002172	0	Y			jgi|Naegr1|67823|fgeneshNG_pg.scaffold_25000091	0	Y
AKO1_002173	0	Y			jgi|Naegr1|67833|fgeneshNG_pg.scaffold_25000101	1	Y
AKO1_002174	0	Y			jgi|Naegr1|67955|fgeneshNG_pg.scaffold_26000034	0	Y
AKO1_002175	0	Y			jgi|Naegr1|67969|fgeneshNG_pg.scaffold_26000048	0	Y
AKO1_002176	1	0			jgi|Naegr1|67972|fgeneshNG_pg.scaffold_26000051	1	Y
AKO1_002182	7	0	OG8638		jgi|Naegr1|67999|fgeneshNG_pg.scaffold_26000078	0	Y
AKO1_002190	8	0	OG6316		jgi|Naegr1|68008|fgeneshNG_pg.scaffold_26000087	0	Y
AKO1_002201	1	0			jgi|Naegr1|68020|fgeneshNG_pg.scaffold_26000099	1	Y
AKO1_002204	6	0	OG3059		jgi|Naegr1|68023|fgeneshNG_pg.scaffold_26000102	0	Y
AKO1_002205	0	Y			jgi|Naegr1|68040|fgeneshNG_pg.scaffold_26000119	0	Y
AKO1_002206	1	0	OG16866		jgi|Naegr1|68058|fgeneshNG_pg.scaffold_26000137	0	Y
AKO1_002212	1	0	OG16866		jgi|Naegr1|68065|fgeneshNG_pg.scaffold_26000144	0	Y
AKO1_002216	1	0			jgi|Naegr1|68087|fgeneshNG_pg.scaffold_26000166	0	Y
AKO1_002222	1	0			jgi|Naegr1|68093|fgeneshNG_pg.scaffold_26000172	0	Y
AKO1_002242	1	Y	OG19301		jgi|Naegr1|68122|fgeneshNG_pg.scaffold_27000001	0	Y
AKO1_002245	1	0	OG10396		jgi|Naegr1|68123|fgeneshNG_pg.scaffold_27000002	1	Y
AKO1_002250	1	0	OG27429		jgi|Naegr1|68135|fgeneshNG_pg.scaffold_27000014	1	Y
AKO1_002266	0	Y			jgi|Naegr1|68153|fgeneshNG_pg.scaffold_27000032	0	Y
AKO1_002278	1	0	OG19304		jgi|Naegr1|68172|fgeneshNG_pg.scaffold_27000051	0	Y
AKO1_002285	1	0	OG14846		jgi|Naegr1|68173|fgeneshNG_pg.scaffold_27000052	0	Y
AKO1_002296	1	0			jgi|Naegr1|68190|fgeneshNG_pg.scaffold_27000069	0	Y
AKO1_002299	1	0	OG1072		jgi|Naegr1|68214|fgeneshNG_pg.scaffold_27000093	1	Y
AKO1_002305	1	Y	OG5510		jgi|Naegr1|68223|fgeneshNG_pg.scaffold_27000102	0	Y
AKO1_002308	1	0	OG36817		jgi|Naegr1|68226|fgeneshNG_pg.scaffold_27000105	0	Y
AKO1_002313	0	Y			jgi|Naegr1|68242|fgeneshNG_pg.scaffold_27000121	0	Y
AKO1_002315	0	Y			jgi|Naegr1|68243|fgeneshNG_pg.scaffold_27000122	0	Y
AKO1_002320	1	0	OG7819		jgi|Naegr1|68286|fgeneshNG_pg.scaffold_27000165	0	Y
AKO1_002322	0	Y			jgi|Naegr1|68310|fgeneshNG_pg.scaffold_28000003	11	Y
AKO1_002325	1	0	OG6847		jgi|Naegr1|68322|fgeneshNG_pg.scaffold_28000015	8	Y
AKO1_002329	1	0	OG12195		jgi|Naegr1|68324|fgeneshNG_pg.scaffold_28000017	7	Y
AKO1_002331	1	0	OG3874		jgi|Naegr1|68351|fgeneshNG_pg.scaffold_28000044	0	Y
AKO1_002332	3	0	OG8180		jgi|Naegr1|68354|fgeneshNG_pg.scaffold_28000047	0	Y
AKO1_002333	0	Y			jgi|Naegr1|68357|fgeneshNG_pg.scaffold_28000050	0	Y
AKO1_002340	1	Y	OG1429		jgi|Naegr1|68367|fgeneshNG_pg.scaffold_28000060	0	Y
AKO1_002349	7	0			jgi|Naegr1|68368|fgeneshNG_pg.scaffold_28000061	0	Y
AKO1_002351	0	Y			jgi|Naegr1|68396|fgeneshNG_pg.scaffold_28000089	0	Y
AKO1_002353	2	0	OG36824		jgi|Naegr1|68480|fgeneshNG_pg.scaffold_29000002	0	Y
AKO1_002355	4	0	OG1021		jgi|Naegr1|68489|fgeneshNG_pg.scaffold_29000011	0	Y
AKO1_002358	1	Y	OG36826		jgi|Naegr1|68493|fgeneshNG_pg.scaffold_29000015	1	Y
AKO1_002359	1	0	OG1131		jgi|Naegr1|68500|fgeneshNG_pg.scaffold_29000022	0	Y
AKO1_002360	12	0	OG1582		jgi|Naegr1|68539|fgeneshNG_pg.scaffold_29000061	0	Y
AKO1_002362	1	0	OG36605		jgi|Naegr1|68542|fgeneshNG_pg.scaffold_29000064	1	Y
AKO1_002364	7	0	OG9143		jgi|Naegr1|68549|fgeneshNG_pg.scaffold_29000071	0	Y
AKO1_002370	1	0	OG27441		jgi|Naegr1|68566|fgeneshNG_pg.scaffold_29000088	1	Y
AKO1_002375	2	0			jgi|Naegr1|68575|fgeneshNG_pg.scaffold_29000097	0	Y
AKO1_002377	1	0	OG7435		jgi|Naegr1|68612|fgeneshNG_pg.scaffold_29000134	0	Y
AKO1_002383	1	0			jgi|Naegr1|68692|fgeneshNG_pg.scaffold_30000045	1	Y
AKO1_002388	0	Y			jgi|Naegr1|68717|fgeneshNG_pg.scaffold_30000070	3	Y
AKO1_002395	1	0	OG8175		jgi|Naegr1|68724|fgeneshNG_pg.scaffold_30000077	1	Y
AKO1_002396	5	0	OG5514		jgi|Naegr1|68734|fgeneshNG_pg.scaffold_30000087	0	Y
AKO1_002400	2	0	OG36831		jgi|Naegr1|68742|fgeneshNG_pg.scaffold_30000095	0	Y
AKO1_002401	0	Y			jgi|Naegr1|68759|fgeneshNG_pg.scaffold_30000112	3	Y
AKO1_002405	1	0	OG1498		jgi|Naegr1|68760|fgeneshNG_pg.scaffold_30000113	0	Y
AKO1_002411	6	0	OG3059		jgi|Naegr1|68765|fgeneshNG_pg.scaffold_30000118	0	Y
AKO1_002415	0	Y			jgi|Naegr1|68775|fgeneshNG_pg.scaffold_30000128	1	Y
AKO1_002423	3	0	OG2563		jgi|Naegr1|68899|fgeneshNG_pg.scaffold_31000087	0	Y
AKO1_002430	11	0	OG2813		jgi|Naegr1|68901|fgeneshNG_pg.scaffold_31000089	0	Y
AKO1_002432	2	0	OG11277		jgi|Naegr1|68933|fgeneshNG_pg.scaffold_31000121	0	Y
AKO1_002434	5	0	OG5514		jgi|Naegr1|68953|fgeneshNG_pg.scaffold_31000141	1	Y
AKO1_002435	2	0	OG22704		jgi|Naegr1|68967|fgeneshNG_pg.scaffold_31000155	0	Y
AKO1_002436	0	Y			jgi|Naegr1|69024|fgeneshNG_pg.scaffold_32000050	0	Y
AKO1_002441	7	0	OG1010		jgi|Naegr1|69026|fgeneshNG_pg.scaffold_32000052	0	Y
AKO1_002442	1	0	OG36834		jgi|Naegr1|69038|fgeneshNG_pg.scaffold_32000064	1	Y
AKO1_002443	5	0	OG5188		jgi|Naegr1|69055|fgeneshNG_pg.scaffold_32000081	0	Y
AKO1_002445	1	0	OG5528		jgi|Naegr1|69063|fgeneshNG_pg.scaffold_32000089	0	Y
AKO1_002453	1	0	OG11981		jgi|Naegr1|69082|fgeneshNG_pg.scaffold_32000108	0	Y
AKO1_002456	2	0	OG6869		jgi|Naegr1|69092|fgeneshNG_pg.scaffold_32000118	7	Y
AKO1_002457	2	0	OG27380		jgi|Naegr1|69109|fgeneshNG_pg.scaffold_32000135	0	Y
AKO1_002458	7	0	OG8170		jgi|Naegr1|69123|fgeneshNG_pg.scaffold_32000149	0	Y
AKO1_002461	1	0			jgi|Naegr1|69159|fgeneshNG_pg.scaffold_32000185	3	Y
AKO1_002463	2	0			jgi|Naegr1|69171|fgeneshNG_pg.scaffold_33000012	0	Y
AKO1_002467	0	Y			jgi|Naegr1|69176|fgeneshNG_pg.scaffold_33000017	1	Y
AKO1_002472	3	0	OG4401		jgi|Naegr1|69189|fgeneshNG_pg.scaffold_33000030	0	Y
AKO1_002473	1	0	OG22705		jgi|Naegr1|69202|fgeneshNG_pg.scaffold_33000043	0	Y
AKO1_002474	1	Y	OG36837		jgi|Naegr1|69222|fgeneshNG_pg.scaffold_33000063	0	Y
AKO1_002475	10	0	OG1026		jgi|Naegr1|69231|fgeneshNG_pg.scaffold_33000072	7	Y
AKO1_002476	12	0	OG11285		jgi|Naegr1|69235|fgeneshNG_pg.scaffold_33000076	1	Y
AKO1_002477	0	Y			jgi|Naegr1|69289|fgeneshNG_pg.scaffold_33000130	0	Y
AKO1_002478	0	Y			jgi|Naegr1|69294|fgeneshNG_pg.scaffold_33000135	1	Y
AKO1_002480	6	0	OG1530		jgi|Naegr1|69309|fgeneshNG_pg.scaffold_33000150	0	Y
AKO1_002481	5	0	OG1530		jgi|Naegr1|69372|fgeneshNG_pg.scaffold_34000045	1	Y
AKO1_002482	0	Y			jgi|Naegr1|69374|fgeneshNG_pg.scaffold_34000047	0	Y
AKO1_002485	0	Y			jgi|Naegr1|69390|fgeneshNG_pg.scaffold_34000063	0	Y
AKO1_002489	2	0	OG8178		jgi|Naegr1|69413|fgeneshNG_pg.scaffold_34000086	8	Y
AKO1_002498	2	0			jgi|Naegr1|69472|fgeneshNG_pg.scaffold_34000145	1	Y
AKO1_002499	4	0	OG9143		jgi|Naegr1|69484|fgeneshNG_pg.scaffold_34000157	6	Y
AKO1_002505	1	0	OG5518		jgi|Naegr1|69502|fgeneshNG_pg.scaffold_34000175	0	Y
AKO1_002508	0	Y			jgi|Naegr1|69507|fgeneshNG_pg.scaffold_35000001	8	Y
AKO1_002511	0	Y			jgi|Naegr1|69573|fgeneshNG_pg.scaffold_35000067	7	Y
AKO1_002512	1	Y			jgi|Naegr1|69628|fgeneshNG_pg.scaffold_35000122	0	Y
AKO1_002515	1	0	OG36843		jgi|Naegr1|69629|fgeneshNG_pg.scaffold_35000123	0	Y
AKO1_002522	1	0	OG14852		jgi|Naegr1|69633|fgeneshNG_pg.scaffold_35000127	0	Y
AKO1_002523	4	0	OG7447		jgi|Naegr1|69640|fgeneshNG_pg.scaffold_35000134	0	Y
AKO1_002528	11	0	OG27445		jgi|Naegr1|69651|fgeneshNG_pg.scaffold_35000145	0	Y
AKO1_002530	0	Y			jgi|Naegr1|69694|fgeneshNG_pg.scaffold_36000009	0	Y
AKO1_002531	1	0			jgi|Naegr1|69741|fgeneshNG_pg.scaffold_36000056	13	Y
AKO1_002532	4	0	OG22691		jgi|Naegr1|69765|fgeneshNG_pg.scaffold_36000080	1	Y
AKO1_002533	1	0	OG5865		jgi|Naegr1|69768|fgeneshNG_pg.scaffold_36000083	0	Y
AKO1_002539	6	0	OG22707		jgi|Naegr1|69786|fgeneshNG_pg.scaffold_36000101	0	Y
AKO1_002541	1	0			jgi|Naegr1|69808|fgeneshNG_pg.scaffold_36000123	0	Y
AKO1_002542	2	0	OG14853		jgi|Naegr1|69840|fgeneshNG_pg.scaffold_36000155	1	Y
AKO1_002545	3	Y			jgi|Naegr1|69855|fgeneshNG_pg.scaffold_37000011	0	Y
AKO1_002546	0	Y			jgi|Naegr1|69856|fgeneshNG_pg.scaffold_37000012	0	Y
AKO1_002550	0	Y			jgi|Naegr1|69868|fgeneshNG_pg.scaffold_37000024	0	Y
AKO1_002551	12	0	OG2101		jgi|Naegr1|69884|fgeneshNG_pg.scaffold_37000040	0	Y
AKO1_002557	6	0	OG22707		jgi|Naegr1|69926|fgeneshNG_pg.scaffold_37000082	0	Y
AKO1_002560	4	0	OG7447		jgi|Naegr1|69929|fgeneshNG_pg.scaffold_37000085	0	Y
AKO1_002561	11	0	OG27445		jgi|Naegr1|69952|fgeneshNG_pg.scaffold_37000108	3	Y
AKO1_002562	1	Y	OG36847		jgi|Naegr1|69959|fgeneshNG_pg.scaffold_37000115	0	Y
AKO1_002568	10	0			jgi|Naegr1|69960|fgeneshNG_pg.scaffold_37000116	0	Y
AKO1_002570	2	0			jgi|Naegr1|69994|fgeneshNG_pg.scaffold_37000150	0	Y
AKO1_002582	0	Y			jgi|Naegr1|70009|fgeneshNG_pg.scaffold_37000165	0	Y
AKO1_002587	4	Y	OG22709		jgi|Naegr1|70020|fgeneshNG_pg.scaffold_37000176	0	Y
AKO1_002598	3	0	OG11275		jgi|Naegr1|70071|fgeneshNG_pg.scaffold_38000048	7	Y
AKO1_002617	1	Y	OG1072		jgi|Naegr1|70134|fgeneshNG_pg.scaffold_38000111	0	Y
AKO1_002621	4	0	OG36851		jgi|Naegr1|70147|fgeneshNG_pg.scaffold_38000124	0	Y
AKO1_002625	1	0	OG13382		jgi|Naegr1|70155|fgeneshNG_pg.scaffold_38000132	1	Y
AKO1_002626	1	0	OG11275		jgi|Naegr1|70206|fgeneshNG_pg.scaffold_39000019	0	Y
AKO1_002627	1	Y	OG13402		jgi|Naegr1|70212|fgeneshNG_pg.scaffold_39000025	11	Y
AKO1_002634	1	Y	OG13402		jgi|Naegr1|70244|fgeneshNG_pg.scaffold_39000057	1	Y
AKO1_002639	2	0	OG8167		jgi|Naegr1|70246|fgeneshNG_pg.scaffold_39000059	1	Y
AKO1_002648	6	0	OG36855		jgi|Naegr1|70251|fgeneshNG_pg.scaffold_39000064	1	Y
AKO1_002650	1	0	OG36857		jgi|Naegr1|70282|fgeneshNG_pg.scaffold_39000095	0	Y
AKO1_002660	1	0	OG22711		jgi|Naegr1|70309|fgeneshNG_pg.scaffold_39000122	0	Y
AKO1_002677	0	Y			jgi|Naegr1|70317|fgeneshNG_pg.scaffold_39000130	1	Y
AKO1_002678	1	0	OG36860		jgi|Naegr1|70322|fgeneshNG_pg.scaffold_39000135	0	Y
AKO1_002681	1	0			jgi|Naegr1|70333|fgeneshNG_pg.scaffold_39000146	0	Y
AKO1_002686	1	0	OG1767		jgi|Naegr1|70355|fgeneshNG_pg.scaffold_39000168	0	Y
AKO1_002688	5	0	OG3174		jgi|Naegr1|70394|fgeneshNG_pg.scaffold_40000030	7	Y
AKO1_002695	0	Y			jgi|Naegr1|70401|fgeneshNG_pg.scaffold_40000037	1	Y
AKO1_002696	1	Y	OG7439		jgi|Naegr1|70478|fgeneshNG_pg.scaffold_40000114	0	Y
AKO1_002706	1	0	OG36673		jgi|Naegr1|70500|fgeneshNG_pg.scaffold_40000136	1	Y
AKO1_002707	1	Y			jgi|Naegr1|70509|fgeneshNG_pg.scaffold_40000145	1	Y
AKO1_002711	1	0	OG36863		jgi|Naegr1|70511|fgeneshNG_pg.scaffold_40000147	3	Y
AKO1_002715	0	Y			jgi|Naegr1|70543|fgeneshNG_pg.scaffold_41000001	1	Y
AKO1_002719	2	0	OG16848		jgi|Naegr1|70554|fgeneshNG_pg.scaffold_41000012	1	Y
AKO1_002721	1	0			jgi|Naegr1|70556|fgeneshNG_pg.scaffold_41000014	0	Y
AKO1_002723	0	Y			jgi|Naegr1|70585|fgeneshNG_pg.scaffold_41000043	0	Y
AKO1_002724	1	0	OG36864		jgi|Naegr1|70624|fgeneshNG_pg.scaffold_41000082	1	Y
AKO1_002727	1	Y	OG36866		jgi|Naegr1|70631|fgeneshNG_pg.scaffold_41000089	0	Y
AKO1_002728	5	0	OG19314		jgi|Naegr1|70632|fgeneshNG_pg.scaffold_41000090	7	Y
AKO1_002734	0	Y			jgi|Naegr1|70645|fgeneshNG_pg.scaffold_41000103	0	Y
AKO1_002736	0	Y			jgi|Naegr1|70710|fgeneshNG_pg.scaffold_42000007	0	Y
AKO1_002737	1	0	OG5516		jgi|Naegr1|70721|fgeneshNG_pg.scaffold_42000018	1	Y
AKO1_002739	0	Y			jgi|Naegr1|70754|fgeneshNG_pg.scaffold_42000051	1	Y
AKO1_002741	5	0	OG19315		jgi|Naegr1|70757|fgeneshNG_pg.scaffold_42000054	0	Y
AKO1_002743	1	Y	OG6309		jgi|Naegr1|70781|fgeneshNG_pg.scaffold_42000078	0	Y
AKO1_002746	0	Y			jgi|Naegr1|70783|fgeneshNG_pg.scaffold_42000080	1	Y
AKO1_002762	3	Y	OG36869		jgi|Naegr1|70849|fgeneshNG_pg.scaffold_42000146	0	Y
AKO1_002763	0	Y			jgi|Naegr1|70854|fgeneshNG_pg.scaffold_43000001	0	Y
AKO1_002764	1	0	OG6300		jgi|Naegr1|70869|fgeneshNG_pg.scaffold_43000016	1	Y
AKO1_002768	0	Y			jgi|Naegr1|70876|fgeneshNG_pg.scaffold_43000023	0	Y
AKO1_002773	6	0	OG14803		jgi|Naegr1|70916|fgeneshNG_pg.scaffold_43000063	1	Y
AKO1_002780	0	Y			jgi|Naegr1|70936|fgeneshNG_pg.scaffold_43000083	0	Y
AKO1_002783	0	Y			jgi|Naegr1|70943|fgeneshNG_pg.scaffold_43000090	1	Y
AKO1_002786	1	0	OG1072		jgi|Naegr1|70963|fgeneshNG_pg.scaffold_43000110	7	Y
AKO1_002787	3	0			jgi|Naegr1|70994|fgeneshNG_pg.scaffold_43000141	7	Y
AKO1_002790	1	0	OG14841		jgi|Naegr1|70995|fgeneshNG_pg.scaffold_43000142	1	Y
AKO1_002798	0	Y			jgi|Naegr1|70998|fgeneshNG_pg.scaffold_43000145	0	Y
AKO1_002803	4	0	OG14859		jgi|Naegr1|71016|fgeneshNG_pg.scaffold_43000163	0	Y
AKO1_002806	3	0	OG10400		jgi|Naegr1|71022|fgeneshNG_pg.scaffold_43000169	0	Y
AKO1_002807	2	0	OG14860		jgi|Naegr1|71052|fgeneshNG_pg.scaffold_44000029	0	Y
AKO1_002809	0	Y			jgi|Naegr1|71069|fgeneshNG_pg.scaffold_44000046	0	Y
AKO1_002818	1	0			jgi|Naegr1|71070|fgeneshNG_pg.scaffold_44000047	0	Y
AKO1_002819	0	Y			jgi|Naegr1|71075|fgeneshNG_pg.scaffold_44000052	0	Y
AKO1_002828	7	0	OG36876		jgi|Naegr1|71080|fgeneshNG_pg.scaffold_44000057	0	Y
AKO1_002829	1	0	OG2086		jgi|Naegr1|71141|fgeneshNG_pg.scaffold_44000118	0	Y
AKO1_002830	1	0	OG36877		jgi|Naegr1|71143|fgeneshNG_pg.scaffold_44000120	0	Y
AKO1_002838	1	0	OG22716		jgi|Naegr1|71145|fgeneshNG_pg.scaffold_44000122	1	Y
AKO1_002844	0	Y			jgi|Naegr1|71165|fgeneshNG_pg.scaffold_44000142	1	Y
AKO1_002845	1	0	OG4364		jgi|Naegr1|71188|fgeneshNG_pg.scaffold_45000023	1	Y
AKO1_002852	0	Y			jgi|Naegr1|71216|fgeneshNG_pg.scaffold_45000051	7	Y
AKO1_002857	2	0	OG36880		jgi|Naegr1|71237|fgeneshNG_pg.scaffold_45000072	0	Y
AKO1_002858	7	0	OG36881		jgi|Naegr1|71271|fgeneshNG_pg.scaffold_45000106	0	Y
AKO1_002859	1	Y	OG36882		jgi|Naegr1|71280|fgeneshNG_pg.scaffold_45000115	1	Y
AKO1_002862	1	Y	OG13402		jgi|Naegr1|71289|fgeneshNG_pg.scaffold_45000124	1	Y
AKO1_002863	0	Y			jgi|Naegr1|71293|fgeneshNG_pg.scaffold_45000128	0	Y
AKO1_002864	7	0	OG10402		jgi|Naegr1|71304|fgeneshNG_pg.scaffold_45000139	7	Y
AKO1_002872	10	0	OG1026		jgi|Naegr1|71305|fgeneshNG_pg.scaffold_45000140	0	Y
AKO1_002877	0	Y			jgi|Naegr1|71308|fgeneshNG_pg.scaffold_45000143	1	Y
AKO1_002881	0	Y			jgi|Naegr1|71330|fgeneshNG_pg.scaffold_46000017	1	Y
AKO1_002885	5	0	OG4104		jgi|Naegr1|71354|fgeneshNG_pg.scaffold_46000041	1	Y
AKO1_002890	3	Y	OG36888		jgi|Naegr1|71365|fgeneshNG_pg.scaffold_46000052	0	Y
AKO1_002895	0	Y			jgi|Naegr1|71375|fgeneshNG_pg.scaffold_46000062	0	Y
AKO1_002897	0	Y			jgi|Naegr1|71401|fgeneshNG_pg.scaffold_46000088	1	Y
AKO1_002900	1	Y	OG7439		jgi|Naegr1|71444|fgeneshNG_pg.scaffold_46000131	0	Y
AKO1_002902	0	Y			jgi|Naegr1|71471|fgeneshNG_pg.scaffold_46000158	1	Y
AKO1_002904	2	0	OG36760		jgi|Naegr1|71475|fgeneshNG_pg.scaffold_46000162	7	Y
AKO1_002914	0	Y			jgi|Naegr1|71485|fgeneshNG_pg.scaffold_47000010	0	Y
AKO1_002915	1	0	OG36894		jgi|Naegr1|71497|fgeneshNG_pg.scaffold_47000022	0	Y
AKO1_002921	0	Y			jgi|Naegr1|71519|fgeneshNG_pg.scaffold_47000044	0	Y
AKO1_002931	1	0			jgi|Naegr1|71564|fgeneshNG_pg.scaffold_47000089	0	Y
AKO1_002933	1	0	OG4917		jgi|Naegr1|71565|fgeneshNG_pg.scaffold_47000090	0	Y
AKO1_002942	1	0	OG12226		jgi|Naegr1|71582|fgeneshNG_pg.scaffold_47000107	1	Y
AKO1_002944	10	0	OG27403		jgi|Naegr1|71587|fgeneshNG_pg.scaffold_47000112	0	Y
AKO1_002948	1	0	OG7466		jgi|Naegr1|71626|fgeneshNG_pg.scaffold_48000013	1	Y
AKO1_002949	0	Y			jgi|Naegr1|71661|fgeneshNG_pg.scaffold_48000048	0	Y
AKO1_002950	1	0			jgi|Naegr1|71697|fgeneshNG_pg.scaffold_48000084	0	Y
AKO1_002952	0	Y			jgi|Naegr1|71704|fgeneshNG_pg.scaffold_48000091	1	Y
AKO1_002955	4	0			jgi|Naegr1|71707|fgeneshNG_pg.scaffold_48000094	7	Y
AKO1_002956	1	0	OG27458		jgi|Naegr1|71731|fgeneshNG_pg.scaffold_48000118	0	Y
AKO1_002961	1	Y	OG1072		jgi|Naegr1|71742|fgeneshNG_pg.scaffold_48000129	1	Y
AKO1_002962	1	0			jgi|Naegr1|71750|fgeneshNG_pg.scaffold_48000137	0	Y
AKO1_002965	1	0	OG8176		jgi|Naegr1|71755|fgeneshNG_pg.scaffold_48000142	4	Y
AKO1_002969	1	0	OG36896		jgi|Naegr1|71764|fgeneshNG_pg.scaffold_49000007	1	Y
AKO1_002976	1	0	OG1015		jgi|Naegr1|71766|fgeneshNG_pg.scaffold_49000009	1	Y
AKO1_002979	4	0	OG36897		jgi|Naegr1|71783|fgeneshNG_pg.scaffold_49000026	0	Y
AKO1_002987	3	0			jgi|Naegr1|71806|fgeneshNG_pg.scaffold_49000049	0	Y
AKO1_002989	1	0			jgi|Naegr1|71811|fgeneshNG_pg.scaffold_49000054	0	Y
AKO1_002996	0	Y			jgi|Naegr1|71816|fgeneshNG_pg.scaffold_49000059	5	Y
AKO1_002998	1	0			jgi|Naegr1|71821|fgeneshNG_pg.scaffold_49000064	2	Y
AKO1_003000	0	Y			jgi|Naegr1|71860|fgeneshNG_pg.scaffold_49000103	1	Y
AKO1_003001	0	Y			jgi|Naegr1|71875|fgeneshNG_pg.scaffold_49000118	0	Y
AKO1_003003	4	0			jgi|Naegr1|71888|fgeneshNG_pg.scaffold_49000131	0	Y
AKO1_003005	1	0	OG4915		jgi|Naegr1|71892|fgeneshNG_pg.scaffold_49000135	0	Y
AKO1_003011	1	Y	OG22711		jgi|Naegr1|71909|fgeneshNG_pg.scaffold_49000152	3	Y
AKO1_003017	3	Y			jgi|Naegr1|71913|fgeneshNG_pg.scaffold_50000001	3	Y
AKO1_003018	0	Y			jgi|Naegr1|71918|fgeneshNG_pg.scaffold_50000006	1	Y
AKO1_003019	12	0	OG1010		jgi|Naegr1|71919|fgeneshNG_pg.scaffold_50000007	0	Y
AKO1_003021	3	Y			jgi|Naegr1|71920|fgeneshNG_pg.scaffold_50000008	1	Y
AKO1_003022	1	Y	OG4628		jgi|Naegr1|71941|fgeneshNG_pg.scaffold_50000029	0	Y
AKO1_003023	6	0			jgi|Naegr1|71976|fgeneshNG_pg.scaffold_50000064	0	Y
AKO1_003041	7	0	OG5189		jgi|Naegr1|71980|fgeneshNG_pg.scaffold_50000068	0	Y
AKO1_003042	0	Y			jgi|Naegr1|71987|fgeneshNG_pg.scaffold_50000075	0	Y
AKO1_003044	7	Y			jgi|Naegr1|71988|fgeneshNG_pg.scaffold_50000076	7	Y
AKO1_003046	1	0	OG1783		jgi|Naegr1|71995|fgeneshNG_pg.scaffold_50000083	0	Y
AKO1_003048	1	0			jgi|Naegr1|71996|fgeneshNG_pg.scaffold_50000084	1	Y
AKO1_003049	0	Y			jgi|Naegr1|72003|fgeneshNG_pg.scaffold_50000091	0	Y
AKO1_003051	4	0	OG3883		jgi|Naegr1|72022|fgeneshNG_pg.scaffold_50000110	0	Y
AKO1_003054	0	Y			jgi|Naegr1|72055|fgeneshNG_pg.scaffold_50000143	0	Y
AKO1_003055	1	0	OG1072		jgi|Naegr1|72058|fgeneshNG_pg.scaffold_50000146	7	Y
AKO1_003056	2	0	OG22680		jgi|Naegr1|72070|fgeneshNG_pg.scaffold_51000005	0	Y
AKO1_003061	1	0			jgi|Naegr1|72103|fgeneshNG_pg.scaffold_51000038	0	Y
AKO1_003063	0	Y			jgi|Naegr1|72108|fgeneshNG_pg.scaffold_51000043	1	Y
AKO1_003067	6	0	OG1230		jgi|Naegr1|72113|fgeneshNG_pg.scaffold_51000048	1	Y
AKO1_003085	1	0	OG3410		jgi|Naegr1|72117|fgeneshNG_pg.scaffold_51000052	5	Y
AKO1_003086	0	Y			jgi|Naegr1|72148|fgeneshNG_pg.scaffold_51000083	1	Y
AKO1_003087	0	Y			jgi|Naegr1|72164|fgeneshNG_pg.scaffold_51000099	0	Y
AKO1_003091	0	Y			jgi|Naegr1|72167|fgeneshNG_pg.scaffold_51000102	0	Y
AKO1_003093	5	0	OG2944		jgi|Naegr1|72217|fgeneshNG_pg.scaffold_52000001	0	Y
AKO1_003094	0	Y			jgi|Naegr1|72219|fgeneshNG_pg.scaffold_52000003	0	Y
AKO1_003098	4	0	OG1303		jgi|Naegr1|72230|fgeneshNG_pg.scaffold_52000014	0	Y
AKO1_003101	4	0			jgi|Naegr1|72243|fgeneshNG_pg.scaffold_52000027	1	Y
AKO1_003102	0	Y			jgi|Naegr1|72273|fgeneshNG_pg.scaffold_52000057	0	Y
AKO1_003106	1	0			jgi|Naegr1|72284|fgeneshNG_pg.scaffold_52000068	0	Y
AKO1_003107	6	0	OG3059		jgi|Naegr1|72291|fgeneshNG_pg.scaffold_52000075	0	Y
AKO1_003108	1	Y	OG5143		jgi|Naegr1|72302|fgeneshNG_pg.scaffold_52000086	0	Y
AKO1_003110	0	Y			jgi|Naegr1|72322|fgeneshNG_pg.scaffold_52000106	1	Y
AKO1_003111	0	Y			jgi|Naegr1|72341|fgeneshNG_pg.scaffold_52000125	0	Y
AKO1_003112	3	0	OG22705		jgi|Naegr1|72366|fgeneshNG_pg.scaffold_53000005	7	Y
AKO1_003113	6	0	OG1995		jgi|Naegr1|72375|fgeneshNG_pg.scaffold_53000014	0	Y
AKO1_003117	1	0			jgi|Naegr1|72389|fgeneshNG_pg.scaffold_53000028	0	Y
AKO1_003118	1	0			jgi|Naegr1|72392|fgeneshNG_pg.scaffold_53000031	0	Y
AKO1_003119	1	0	OG10405		jgi|Naegr1|72393|fgeneshNG_pg.scaffold_53000032	0	Y
AKO1_003128	3	0	OG12208		jgi|Naegr1|72446|fgeneshNG_pg.scaffold_53000085	1	Y
AKO1_003130	2	0	OG19326		jgi|Naegr1|72561|fgeneshNG_pg.scaffold_54000050	0	Y
AKO1_003131	1	0	OG6318		jgi|Naegr1|72590|fgeneshNG_pg.scaffold_54000079	0	Y
AKO1_003136	1	0			jgi|Naegr1|72631|fgeneshNG_pg.scaffold_54000120	1	Y
AKO1_003139	0	Y			jgi|Naegr1|72633|fgeneshNG_pg.scaffold_54000122	0	Y
AKO1_003140	2	0	OG9129		jgi|Naegr1|72640|fgeneshNG_pg.scaffold_55000002	0	Y
AKO1_003141	0	Y			jgi|Naegr1|72650|fgeneshNG_pg.scaffold_55000012	0	Y
AKO1_003145	2	0			jgi|Naegr1|72653|fgeneshNG_pg.scaffold_55000015	0	Y
AKO1_003149	7	Y	OG10402		jgi|Naegr1|72655|fgeneshNG_pg.scaffold_55000017	0	Y
AKO1_003154	0	Y			jgi|Naegr1|72666|fgeneshNG_pg.scaffold_55000028	1	Y
AKO1_003159	0	Y			jgi|Naegr1|72680|fgeneshNG_pg.scaffold_55000042	0	Y
AKO1_003160	0	Y			jgi|Naegr1|72687|fgeneshNG_pg.scaffold_55000049	1	Y
AKO1_003161	0	Y			jgi|Naegr1|72711|fgeneshNG_pg.scaffold_55000073	7	Y
AKO1_003165	6	0	OG36902		jgi|Naegr1|72726|fgeneshNG_pg.scaffold_55000088	9	Y
AKO1_003171	4	0			jgi|Naegr1|72736|fgeneshNG_pg.scaffold_55000098	1	Y
AKO1_003180	1	0			jgi|Naegr1|72739|fgeneshNG_pg.scaffold_55000101	1	Y
AKO1_003186	7	0	OG12209		jgi|Naegr1|72753|fgeneshNG_pg.scaffold_55000115	0	Y
AKO1_003195	7	0	OG5520		jgi|Naegr1|72770|fgeneshNG_pg.scaffold_56000008	1	Y
AKO1_003198	7	0	OG7451		jgi|Naegr1|72789|fgeneshNG_pg.scaffold_56000027	0	Y
AKO1_003202	2	0	OG36683		jgi|Naegr1|72812|fgeneshNG_pg.scaffold_56000050	0	Y
AKO1_003203	2	0	OG10406		jgi|Naegr1|72836|fgeneshNG_pg.scaffold_56000074	0	Y
AKO1_003204	1	0			jgi|Naegr1|72869|fgeneshNG_pg.scaffold_56000107	1	Y
AKO1_003206	0	Y			jgi|Naegr1|72870|fgeneshNG_pg.scaffold_56000108	1	Y
AKO1_003210	0	Y			jgi|Naegr1|72875|fgeneshNG_pg.scaffold_56000113	1	Y
AKO1_003212	0	Y			jgi|Naegr1|72876|fgeneshNG_pg.scaffold_56000114	0	Y
AKO1_003215	1	Y	OG1156		jgi|Naegr1|72879|fgeneshNG_pg.scaffold_56000117	0	Y
AKO1_003219	1	0			jgi|Naegr1|72884|fgeneshNG_pg.scaffold_56000122	0	Y
AKO1_003220	0	Y			jgi|Naegr1|72896|fgeneshNG_pg.scaffold_57000010	0	Y
AKO1_003230	2	0	OG36742		jgi|Naegr1|72920|fgeneshNG_pg.scaffold_57000034	1	Y
AKO1_003231	3	0	OG6861		jgi|Naegr1|72926|fgeneshNG_pg.scaffold_57000040	0	Y
AKO1_003232	9	0			jgi|Naegr1|72946|fgeneshNG_pg.scaffold_57000060	1	Y
AKO1_003234	7	0			jgi|Naegr1|72994|fgeneshNG_pg.scaffold_57000108	0	Y
AKO1_003239	0	Y			jgi|Naegr1|73015|fgeneshNG_pg.scaffold_57000129	0	Y
AKO1_003246	10	0			jgi|Naegr1|73076|fgeneshNG_pg.scaffold_58000053	0	Y
AKO1_003247	5	0			jgi|Naegr1|73086|fgeneshNG_pg.scaffold_58000063	0	Y
AKO1_003251	0	Y			jgi|Naegr1|73096|fgeneshNG_pg.scaffold_58000073	1	Y
AKO1_003259	3	Y	OG19329		jgi|Naegr1|73124|fgeneshNG_pg.scaffold_58000101	3	Y
AKO1_003261	9	0	OG1066		jgi|Naegr1|73137|fgeneshNG_pg.scaffold_58000114	0	Y
AKO1_003269	4	0	OG9133		jgi|Naegr1|73170|fgeneshNG_pg.scaffold_59000007	0	Y
AKO1_003272	1	0	OG1783		jgi|Naegr1|73188|fgeneshNG_pg.scaffold_59000025	1	Y
AKO1_003273	4	0			jgi|Naegr1|73258|fgeneshNG_pg.scaffold_59000095	0	Y
AKO1_003274	12	0	OG1783		jgi|Naegr1|73267|fgeneshNG_pg.scaffold_59000104	0	Y
AKO1_003277	2	0	OG1305		jgi|Naegr1|73273|fgeneshNG_pg.scaffold_59000110	0	Y
AKO1_003279	2	0	OG1635		jgi|Naegr1|73274|fgeneshNG_pg.scaffold_59000111	0	Y
AKO1_003280	5	Y			jgi|Naegr1|73280|fgeneshNG_pg.scaffold_59000117	0	Y
AKO1_003282	9	0			jgi|Naegr1|73288|fgeneshNG_pg.scaffold_59000125	0	Y
AKO1_003286	5	0			jgi|Naegr1|73292|fgeneshNG_pg.scaffold_59000129	0	Y
AKO1_003287	1	Y			jgi|Naegr1|73295|fgeneshNG_pg.scaffold_59000132	7	Y
AKO1_003288	4	0	OG36907		jgi|Naegr1|73314|fgeneshNG_pg.scaffold_60000019	0	Y
AKO1_003290	8	0	OG9113		jgi|Naegr1|73382|fgeneshNG_pg.scaffold_60000087	1	Y
AKO1_003296	9	0	OG1333		jgi|Naegr1|73383|fgeneshNG_pg.scaffold_60000088	8	Y
AKO1_003304	1	0			jgi|Naegr1|73384|fgeneshNG_pg.scaffold_60000089	1	Y
AKO1_003305	1	0	OG14841		jgi|Naegr1|73391|fgeneshNG_pg.scaffold_60000096	1	Y
AKO1_003309	0	Y			jgi|Naegr1|73456|fgeneshNG_pg.scaffold_61000034	1	Y
AKO1_003310	1	0			jgi|Naegr1|73465|fgeneshNG_pg.scaffold_61000043	1	Y
AKO1_003312	1	Y			jgi|Naegr1|73480|fgeneshNG_pg.scaffold_61000058	0	Y
AKO1_003313	0	Y			jgi|Naegr1|73520|fgeneshNG_pg.scaffold_61000098	5	Y
AKO1_003317	0	Y			jgi|Naegr1|73525|fgeneshNG_pg.scaffold_61000103	1	Y
AKO1_003318	1	0			jgi|Naegr1|73529|fgeneshNG_pg.scaffold_61000107	0	Y
AKO1_003320	2	0			jgi|Naegr1|73530|fgeneshNG_pg.scaffold_61000108	1	Y
AKO1_003322	0	Y			jgi|Naegr1|73541|fgeneshNG_pg.scaffold_61000119	0	Y
AKO1_003323	1	0	OG22720		jgi|Naegr1|73547|fgeneshNG_pg.scaffold_61000125	0	Y
AKO1_003326	2	0	OG5201		jgi|Naegr1|73556|fgeneshNG_pg.scaffold_61000134	0	Y
AKO1_003331	0	Y			jgi|Naegr1|73564|fgeneshNG_pg.scaffold_61000142	5	Y
AKO1_003334	0	Y			jgi|Naegr1|73567|fgeneshNG_pg.scaffold_61000145	0	Y
AKO1_003336	0	Y			jgi|Naegr1|73701|fgeneshNG_pg.scaffold_63000015	1	Y
AKO1_003339	1	0			jgi|Naegr1|73737|fgeneshNG_pg.scaffold_63000051	0	Y
AKO1_003343	1	0	OG1785		jgi|Naegr1|73742|fgeneshNG_pg.scaffold_63000056	0	Y
AKO1_003345	6	0	OG22721		jgi|Naegr1|73780|fgeneshNG_pg.scaffold_63000094	0	Y
AKO1_003350	0	Y			jgi|Naegr1|73793|fgeneshNG_pg.scaffold_63000107	1	Y
AKO1_003353	12	0	OG1062		jgi|Naegr1|73794|fgeneshNG_pg.scaffold_63000108	0	Y
AKO1_003355	0	Y			jgi|Naegr1|73814|fgeneshNG_pg.scaffold_63000128	1	Y
AKO1_003361	1	0	OG1065		jgi|Naegr1|73815|fgeneshNG_pg.scaffold_64000001	2	Y
AKO1_003366	10	0	OG19332		jgi|Naegr1|73817|fgeneshNG_pg.scaffold_64000003	0	Y
AKO1_003370	1	0	OG12177		jgi|Naegr1|73889|fgeneshNG_pg.scaffold_64000075	1	Y
AKO1_003379	0	Y			jgi|Naegr1|73898|fgeneshNG_pg.scaffold_64000084	0	Y
AKO1_003380	2	0			jgi|Naegr1|73909|fgeneshNG_pg.scaffold_64000095	0	Y
AKO1_003381	5	Y	OG2309		jgi|Naegr1|73941|fgeneshNG_pg.scaffold_65000029	0	Y
AKO1_003384	6	Y			jgi|Naegr1|73943|fgeneshNG_pg.scaffold_65000031	0	Y
AKO1_003389	0	Y			jgi|Naegr1|73960|fgeneshNG_pg.scaffold_65000048	0	Y
AKO1_003401	1	0	OG4102		jgi|Naegr1|73977|fgeneshNG_pg.scaffold_65000065	0	Y
AKO1_003405	4	0			jgi|Naegr1|73996|fgeneshNG_pg.scaffold_65000084	0	Y
AKO1_003418	0	Y			jgi|Naegr1|74003|fgeneshNG_pg.scaffold_65000091	1	Y
AKO1_003421	0	Y			jgi|Naegr1|74024|fgeneshNG_pg.scaffold_66000013	0	Y
AKO1_003425	0	Y			jgi|Naegr1|74099|fgeneshNG_pg.scaffold_66000088	1	Y
AKO1_003432	1	0	OG19293		jgi|Naegr1|74133|fgeneshNG_pg.scaffold_67000033	7	Y
AKO1_003434	4	Y	OG12212		jgi|Naegr1|74146|fgeneshNG_pg.scaffold_67000046	1	Y
AKO1_003435	1	0			jgi|Naegr1|74151|fgeneshNG_pg.scaffold_67000051	2	Y
AKO1_003442	5	0	OG19335		jgi|Naegr1|74175|fgeneshNG_pg.scaffold_67000075	5	Y
AKO1_003451	1	0			jgi|Naegr1|74184|fgeneshNG_pg.scaffold_67000084	0	Y
AKO1_003454	0	Y			jgi|Naegr1|74185|fgeneshNG_pg.scaffold_67000085	1	Y
AKO1_003456	0	Y			jgi|Naegr1|74186|fgeneshNG_pg.scaffold_67000086	3	Y
AKO1_003457	6	0	OG10409		jgi|Naegr1|74205|fgeneshNG_pg.scaffold_68000003	0	Y
AKO1_003458	0	Y			jgi|Naegr1|74212|fgeneshNG_pg.scaffold_68000010	1	Y
AKO1_003459	0	Y			jgi|Naegr1|74214|fgeneshNG_pg.scaffold_68000012	2	Y
AKO1_003461	7	0	OG2813		jgi|Naegr1|74224|fgeneshNG_pg.scaffold_68000022	1	Y
AKO1_003469	1	0	OG1079		jgi|Naegr1|74230|fgeneshNG_pg.scaffold_68000028	0	Y
AKO1_003470	7	0	OG5862		jgi|Naegr1|74241|fgeneshNG_pg.scaffold_68000039	0	Y
AKO1_003477	0	Y			jgi|Naegr1|74265|fgeneshNG_pg.scaffold_68000063	1	Y
AKO1_003480	8	0	OG1026		jgi|Naegr1|74279|fgeneshNG_pg.scaffold_68000077	0	Y
AKO1_003483	1	0			jgi|Naegr1|74328|fgeneshNG_pg.scaffold_69000023	0	Y
AKO1_003485	1	0	OG1984		jgi|Naegr1|74338|fgeneshNG_pg.scaffold_69000033	0	Y
AKO1_003487	0	Y			jgi|Naegr1|74380|fgeneshNG_pg.scaffold_69000075	3	Y
AKO1_003495	0	Y			jgi|Naegr1|74387|fgeneshNG_pg.scaffold_69000082	7	Y
AKO1_003496	1	Y	OG13394		jgi|Naegr1|74419|fgeneshNG_pg.scaffold_70000009	0	Y
AKO1_003497	1	0	OG2619		jgi|Naegr1|74447|fgeneshNG_pg.scaffold_70000037	0	Y
AKO1_003498	1	0			jgi|Naegr1|74488|fgeneshNG_pg.scaffold_70000078	1	Y
AKO1_003500	0	Y			jgi|Naegr1|74490|fgeneshNG_pg.scaffold_70000080	0	Y
AKO1_003504	4	0	OG8120		jgi|Naegr1|74492|fgeneshNG_pg.scaffold_70000082	0	Y
AKO1_003513	2	0			jgi|Naegr1|74496|fgeneshNG_pg.scaffold_70000086	0	Y
AKO1_003518	0	Y			jgi|Naegr1|74515|fgeneshNG_pg.scaffold_71000002	1	Y
AKO1_003519	2	0	OG9140		jgi|Naegr1|74523|fgeneshNG_pg.scaffold_71000010	7	Y
AKO1_003523	11	0			jgi|Naegr1|74614|fgeneshNG_pg.scaffold_72000008	7	Y
AKO1_003524	2	0			jgi|Naegr1|74628|fgeneshNG_pg.scaffold_72000022	0	Y
AKO1_003525	1	0	OG2369		jgi|Naegr1|74668|fgeneshNG_pg.scaffold_72000062	0	Y
AKO1_003526	1	0			jgi|Naegr1|74683|fgeneshNG_pg.scaffold_72000077	2	Y
AKO1_003529	12	0	OG12159		jgi|Naegr1|74691|fgeneshNG_pg.scaffold_72000085	2	Y
AKO1_003530	6	0	OG1062		jgi|Naegr1|74698|fgeneshNG_pg.scaffold_72000092	1	Y
AKO1_003531	5	Y			jgi|Naegr1|74700|fgeneshNG_pg.scaffold_73000001	1	Y
AKO1_003537	0	Y			jgi|Naegr1|74701|fgeneshNG_pg.scaffold_73000002	0	Y
AKO1_003543	1	0			jgi|Naegr1|74706|fgeneshNG_pg.scaffold_73000007	1	Y
AKO1_003544	0	Y			jgi|Naegr1|74717|fgeneshNG_pg.scaffold_73000018	1	Y
AKO1_003549	3	0			jgi|Naegr1|74736|fgeneshNG_pg.scaffold_73000037	0	Y
AKO1_003553	5	0	OG9115		jgi|Naegr1|74742|fgeneshNG_pg.scaffold_73000043	0	Y
AKO1_003554	1	0			jgi|Naegr1|74746|fgeneshNG_pg.scaffold_73000047	1	Y
AKO1_003555	1	0	OG4509		jgi|Naegr1|74749|fgeneshNG_pg.scaffold_73000050	3	Y
AKO1_003558	12	0	OG5898		jgi|Naegr1|74762|fgeneshNG_pg.scaffold_73000063	0	Y
AKO1_003560	6	0	OG1199		jgi|Naegr1|74765|fgeneshNG_pg.scaffold_73000066	1	Y
AKO1_003562	0	Y			jgi|Naegr1|74780|fgeneshNG_pg.scaffold_73000081	0	Y
AKO1_003563	0	Y			jgi|Naegr1|74795|fgeneshNG_pg.scaffold_74000003	0	Y
AKO1_003565	1	0	OG36923		jgi|Naegr1|74806|fgeneshNG_pg.scaffold_74000014	1	Y
AKO1_003569	0	Y			jgi|Naegr1|74850|fgeneshNG_pg.scaffold_74000058	0	Y
AKO1_003572	1	0	OG22677		jgi|Naegr1|74866|fgeneshNG_pg.scaffold_74000074	0	Y
AKO1_003576	9	Y	OG1332		jgi|Naegr1|74876|fgeneshNG_pg.scaffold_74000084	0	Y
AKO1_003577	1	0			jgi|Naegr1|74878|fgeneshNG_pg.scaffold_74000086	2	Y
AKO1_003580	3	0	OG9129		jgi|Naegr1|74885|fgeneshNG_pg.scaffold_74000093	1	Y
AKO1_003590	2	0			jgi|Naegr1|74929|fgeneshNG_pg.scaffold_75000043	0	Y
AKO1_003591	2	0			jgi|Naegr1|74930|fgeneshNG_pg.scaffold_75000044	1	Y
AKO1_003597	0	Y			jgi|Naegr1|74931|fgeneshNG_pg.scaffold_75000045	1	Y
AKO1_003599	0	Y			jgi|Naegr1|74935|fgeneshNG_pg.scaffold_75000049	1	Y
AKO1_003600	1	0			jgi|Naegr1|74955|fgeneshNG_pg.scaffold_75000069	0	Y
AKO1_003601	1	Y			jgi|Naegr1|74988|fgeneshNG_pg.scaffold_75000102	0	Y
AKO1_003610	1	Y	OG36705		jgi|Naegr1|74998|fgeneshNG_pg.scaffold_76000007	0	Y
AKO1_003613	0	Y			jgi|Naegr1|75030|fgeneshNG_pg.scaffold_76000039	0	Y
AKO1_003618	1	Y	OG12214		jgi|Naegr1|75041|fgeneshNG_pg.scaffold_76000050	5	Y
AKO1_003619	0	Y			jgi|Naegr1|75102|fgeneshNG_pg.scaffold_77000018	0	Y
AKO1_003626	6	0	OG9140		jgi|Naegr1|75105|fgeneshNG_pg.scaffold_77000021	0	Y
AKO1_003630	3	0			jgi|Naegr1|75121|fgeneshNG_pg.scaffold_77000037	0	Y
AKO1_003631	1	Y	OG5081		jgi|Naegr1|75130|fgeneshNG_pg.scaffold_77000046	0	Y
AKO1_003636	0	Y			jgi|Naegr1|75152|fgeneshNG_pg.scaffold_77000068	1	Y
AKO1_003640	2	Y			jgi|Naegr1|75220|fgeneshNG_pg.scaffold_78000043	0	Y
AKO1_003642	1	0	OG10378		jgi|Naegr1|75221|fgeneshNG_pg.scaffold_78000044	0	Y
AKO1_003647	7	0	OG36926		jgi|Naegr1|75241|fgeneshNG_pg.scaffold_78000064	7	Y
AKO1_003650	4	0	OG22732		jgi|Naegr1|75268|fgeneshNG_pg.scaffold_78000091	1	Y
AKO1_003654	1	Y	OG36927		jgi|Naegr1|75284|fgeneshNG_pg.scaffold_79000011	0	Y
AKO1_003660	7	0			jgi|Naegr1|75286|fgeneshNG_pg.scaffold_79000013	0	Y
AKO1_003661	4	0			jgi|Naegr1|75303|fgeneshNG_pg.scaffold_79000030	1	Y
AKO1_003665	0	Y			jgi|Naegr1|75315|fgeneshNG_pg.scaffold_79000042	1	Y
AKO1_003666	8	0			jgi|Naegr1|75344|fgeneshNG_pg.scaffold_79000071	0	Y
AKO1_003669	10	0			jgi|Naegr1|75345|fgeneshNG_pg.scaffold_79000072	0	Y
AKO1_003677	11	0			jgi|Naegr1|75348|fgeneshNG_pg.scaffold_79000075	0	Y
AKO1_003680	0	Y			jgi|Naegr1|75378|fgeneshNG_pg.scaffold_79000105	1	Y
AKO1_003681	1	Y	OG5189		jgi|Naegr1|75393|fgeneshNG_pg.scaffold_80000010	0	Y
AKO1_003686	0	Y			jgi|Naegr1|75415|fgeneshNG_pg.scaffold_80000032	1	Y
AKO1_003687	4	0	OG1635		jgi|Naegr1|75420|fgeneshNG_pg.scaffold_80000037	0	Y
AKO1_003695	0	Y			jgi|Naegr1|75557|fgeneshNG_pg.scaffold_82000003	1	Y
AKO1_003697	0	Y			jgi|Naegr1|75571|fgeneshNG_pg.scaffold_82000017	7	Y
AKO1_003702	2	0	OG3879		jgi|Naegr1|75572|fgeneshNG_pg.scaffold_82000018	7	Y
AKO1_003710	2	0			jgi|Naegr1|75580|fgeneshNG_pg.scaffold_82000026	1	Y
AKO1_003711	2	0			jgi|Naegr1|75588|fgeneshNG_pg.scaffold_82000034	0	Y
AKO1_003713	0	Y			jgi|Naegr1|75600|fgeneshNG_pg.scaffold_82000046	1	Y
AKO1_003714	0	Y			jgi|Naegr1|75628|fgeneshNG_pg.scaffold_83000005	0	Y
AKO1_003721	0	Y			jgi|Naegr1|75630|fgeneshNG_pg.scaffold_83000007	0	Y
AKO1_003729	5	0	OG1920		jgi|Naegr1|75643|fgeneshNG_pg.scaffold_83000020	0	Y
AKO1_003735	0	Y			jgi|Naegr1|75688|fgeneshNG_pg.scaffold_83000065	0	Y
AKO1_003736	7	0	OG36933		jgi|Naegr1|75715|fgeneshNG_pg.scaffold_84000024	1	Y
AKO1_003737	4	0			jgi|Naegr1|75734|fgeneshNG_pg.scaffold_84000043	1	Y
AKO1_003739	1	Y			jgi|Naegr1|75738|fgeneshNG_pg.scaffold_84000047	7	Y
AKO1_003747	0	Y			jgi|Naegr1|75740|fgeneshNG_pg.scaffold_84000049	1	Y
AKO1_003748	7	0	OG8170		jgi|Naegr1|75750|fgeneshNG_pg.scaffold_84000059	1	Y
AKO1_003759	10	0			jgi|Naegr1|75759|fgeneshNG_pg.scaffold_84000068	7	Y
AKO1_003764	1	0			jgi|Naegr1|75820|fgeneshNG_pg.scaffold_85000060	0	Y
AKO1_003774	0	Y			jgi|Naegr1|75837|fgeneshNG_pg.scaffold_86000004	0	Y
AKO1_003777	0	Y			jgi|Naegr1|75844|fgeneshNG_pg.scaffold_86000011	0	Y
AKO1_003779	8	0	OG1306		jgi|Naegr1|75880|fgeneshNG_pg.scaffold_86000047	7	Y
AKO1_003781	0	Y			jgi|Naegr1|75885|fgeneshNG_pg.scaffold_86000052	0	Y
AKO1_003794	1	0			jgi|Naegr1|75910|fgeneshNG_pg.scaffold_87000016	1	Y
AKO1_003795	1	0			jgi|Naegr1|75920|fgeneshNG_pg.scaffold_87000026	1	Y
AKO1_003796	2	0			jgi|Naegr1|75921|fgeneshNG_pg.scaffold_87000027	1	Y
AKO1_003802	1	0			jgi|Naegr1|75930|fgeneshNG_pg.scaffold_87000036	0	Y
AKO1_003804	1	0			jgi|Naegr1|75935|fgeneshNG_pg.scaffold_87000041	0	Y
AKO1_003808	0	Y			jgi|Naegr1|75958|fgeneshNG_pg.scaffold_88000002	7	Y
AKO1_003809	3	0			jgi|Naegr1|75960|fgeneshNG_pg.scaffold_88000004	1	Y
AKO1_003810	1	0	OG36923		jgi|Naegr1|75966|fgeneshNG_pg.scaffold_88000010	0	Y
AKO1_003816	2	0			jgi|Naegr1|75973|fgeneshNG_pg.scaffold_88000017	0	Y
AKO1_003818	0	Y			jgi|Naegr1|75989|fgeneshNG_pg.scaffold_88000033	1	Y
AKO1_003825	0	Y			jgi|Naegr1|75991|fgeneshNG_pg.scaffold_88000035	0	Y
AKO1_003827	0	Y			jgi|Naegr1|76010|fgeneshNG_pg.scaffold_89000006	1	Y
AKO1_003837	1	0	OG16854		jgi|Naegr1|76030|fgeneshNG_pg.scaffold_89000026	0	Y
AKO1_003840	1	0	OG36937		jgi|Naegr1|76040|fgeneshNG_pg.scaffold_89000036	1	Y
AKO1_003841	0	Y			jgi|Naegr1|76043|fgeneshNG_pg.scaffold_89000039	1	Y
AKO1_003852	0	Y			jgi|Naegr1|76059|fgeneshNG_pg.scaffold_90000002	0	Y
AKO1_003854	0	Y			jgi|Naegr1|76073|fgeneshNG_pg.scaffold_90000016	0	Y
AKO1_003856	2	0			jgi|Naegr1|76095|fgeneshNG_pg.scaffold_90000038	3	Y
AKO1_003858	0	Y			jgi|Naegr1|76104|fgeneshNG_pg.scaffold_91000005	1	Y
AKO1_003864	2	0	OG8176		jgi|Naegr1|76119|fgeneshNG_pg.scaffold_91000020	1	Y
AKO1_003865	1	0	OG10425		jgi|Naegr1|76143|fgeneshNG_pg.scaffold_92000006	1	Y
AKO1_003870	1	0			jgi|Naegr1|76152|fgeneshNG_pg.scaffold_92000015	0	Y
AKO1_003871	1	0			jgi|Naegr1|76153|fgeneshNG_pg.scaffold_92000016	0	Y
AKO1_003894	8	0			jgi|Naegr1|76168|fgeneshNG_pg.scaffold_92000031	9	Y
AKO1_003895	3	0	OG36938		jgi|Naegr1|76207|fgeneshNG_pg.scaffold_96000011	0	Y
AKO1_003901	0	Y			jgi|Naegr1|76212|fgeneshNG_pg.scaffold_97000001	0	Y
AKO1_003905	0	Y			jgi|Naegr1|76224|fgeneshNG_pg.scaffold_98000006	0	Y
AKO1_003912	9	0	OG1925		jgi|Naegr1|76292|fgeneshNG_pg.scaffold_109000001	0	Y
AKO1_003914	4	0	OG1243		jgi|Naegr1|76295|fgeneshNG_pg.scaffold_109000004	0	Y
AKO1_003915	5	0	OG1306		jgi|Naegr1|76310|fgeneshNG_pg.scaffold_113000002	1	Y
AKO1_003918	0	Y			jgi|Naegr1|76325|fgeneshNG_pg.scaffold_115000001	0	Y
AKO1_003923	7	0	OG19407		jgi|Naegr1|76354|fgeneshNG_pg.scaffold_121000006	3	Y
AKO1_003924	2	0			jgi|Naegr1|76369|fgeneshNG_pg.scaffold_126000001	1	Y
AKO1_003926	1	0			jgi|Naegr1|76379|fgeneshNG_pg.scaffold_129000001	0	Y
AKO1_003927	0	Y			jgi|Naegr1|76408|fgeneshNG_pg.scaffold_142000003	0	Y
AKO1_003928	0	Y			jgi|Naegr1|76418|fgeneshNG_pg.scaffold_149000001	0	Y
AKO1_003929	1	0	OG22675		jgi|Naegr1|76429|fgeneshNG_pg.scaffold_151000002	3	Y
AKO1_003934	1	0	OG1186		jgi|Naegr1|76433|fgeneshNG_pg.scaffold_152000002	0	Y
AKO1_003936	1	0			jgi|Naegr1|76470|fgeneshNG_pg.scaffold_164000001	0	Y
AKO1_003937	3	0			jgi|Naegr1|76489|fgeneshNG_pg.scaffold_168000006	0	Y
AKO1_003938	2	0			jgi|Naegr1|76497|fgeneshNG_pg.scaffold_170000003	0	Y
AKO1_003945	0	Y			jgi|Naegr1|76543|fgeneshNG_pg.scaffold_190000002	1	Y
AKO1_003949	10	0	OG1026		jgi|Naegr1|76597|fgeneshNG_pg.scaffold_214000001	0	Y
AKO1_003952	2	0			jgi|Naegr1|76635|fgeneshNG_pg.scaffold_234000004	0	Y
AKO1_003956	1	0			jgi|Naegr1|76695|fgeneshNG_pg.scaffold_290000001	0	Y
AKO1_003963	1	0			jgi|Naegr1|76728|fgeneshNG_pg.scaffold_339000002	0	Y
AKO1_003965	6	0	OG1026		jgi|Naegr1|76743|fgeneshNG_pg.scaffold_358000002	1	Y
AKO1_003966	0	Y			jgi|Naegr1|76772|fgeneshNG_pg.scaffold_430000001	0	Y
AKO1_003967	4	0			jgi|Naegr1|76784|fgeneshNG_pg.scaffold_463000001	0	Y
AKO1_003969	4	0	OG1026		jgi|Naegr1|76795|fgeneshNG_pg.scaffold_468000002	0	Y
AKO1_003972	2	0			jgi|Naegr1|76825|fgeneshNG_pg.scaffold_485000002	1	Y
AKO1_003974	4	0			jgi|Naegr1|76849|fgeneshNG_pg.scaffold_505000001	0	Y
AKO1_003975	0	Y			jgi|Naegr1|76895|fgeneshNG_pg.scaffold_608000001	0	Y
AKO1_003985	1	0			jgi|Naegr1|76897|fgeneshNG_pg.scaffold_610000001	0	Y
AKO1_003986	0	Y			jgi|Naegr1|76968|fgeneshNG_pg.scaffold_728000001	0	Y
AKO1_003987	0	Y			jgi|Naegr1|76980|fgeneshNG_pg.scaffold_765000001	0	Y
AKO1_003989	3	0			jgi|Naegr1|76995|fgeneshNG_pg.scaffold_797000001	0	Y
AKO1_003991	4	0	OG22661		jgi|Naegr1|77076|fgeneshNG_pg.scaffold_1168000001	0	Y
AKO1_003994	0	Y			jgi|Naegr1|77084|fgeneshNG_pg.scaffold_1215000001	0	Y
AKO1_003997	2	0			jgi|Naegr1|77089|fgeneshNG_pg.scaffold_1223000001	0	Y
AKO1_003998	1	Y	OG4628		jgi|Naegr1|77101|fgeneshNG_pg.scaffold_1291000001	0	Y
AKO1_003999	1	Y	OG6252		jgi|Naegr1|77109|fgeneshNG_pg.scaffold_1373000001	0	Y
AKO1_004000	1	0	OG1913		jgi|Naegr1|77135|fgeneshNG_pg.scaffold_1512000001	0	Y
AKO1_004005	7	Y	OG8191		jgi|Naegr1|77138|fgeneshNG_pg.scaffold_1522000001	0	Y
AKO1_004007	7	Y	OG8191		jgi|Naegr1|77143|fgeneshNG_pg.scaffold_1580000001	0	Y
AKO1_004010	3	0	OG10412		jgi|Naegr1|77701|estExt_fgeneshNG_pg.C_10143	1	Y
AKO1_004019	0	Y			jgi|Naegr1|77734|estExt_fgeneshNG_pg.C_10227	1	Y
AKO1_004030	0	Y			jgi|Naegr1|77736|estExt_fgeneshNG_pg.C_10230	7	Y
AKO1_004032	1	0			jgi|Naegr1|77822|estExt_fgeneshNG_pg.C_10483	1	Y
AKO1_004035	1	0	OG4509		jgi|Naegr1|77841|estExt_fgeneshNG_pg.C_10587	0	Y
AKO1_004037	0	Y			jgi|Naegr1|77865|estExt_fgeneshNG_pg.C_20016	1	Y
AKO1_004040	2	0	OG3474		jgi|Naegr1|77875|estExt_fgeneshNG_pg.C_20059	0	Y
AKO1_004043	1	0			jgi|Naegr1|77883|estExt_fgeneshNG_pg.C_20089	7	Y
AKO1_004048	1	0			jgi|Naegr1|77904|estExt_fgeneshNG_pg.C_20175	5	Y
AKO1_004051	11	0	OG11285		jgi|Naegr1|77908|estExt_fgeneshNG_pg.C_20190	1	Y
AKO1_004057	2	0	OG4401		jgi|Naegr1|77916|estExt_fgeneshNG_pg.C_20219	0	Y
AKO1_004064	0	Y			jgi|Naegr1|77960|estExt_fgeneshNG_pg.C_20340	0	Y
AKO1_004065	6	Y			jgi|Naegr1|77995|estExt_fgeneshNG_pg.C_30007	0	Y
AKO1_004066	1	0	OG1926		jgi|Naegr1|78000|estExt_fgeneshNG_pg.C_30020	0	Y
AKO1_004068	0	Y			jgi|Naegr1|78002|estExt_fgeneshNG_pg.C_30026	0	Y
AKO1_004071	4	0	OG36660		jgi|Naegr1|78011|estExt_fgeneshNG_pg.C_30065	0	Y
AKO1_004078	8	0	OG10388		jgi|Naegr1|78024|estExt_fgeneshNG_pg.C_30109	0	Y
AKO1_004080	9	0			jgi|Naegr1|78040|estExt_fgeneshNG_pg.C_30156	1	Y
AKO1_004081	1	0	OG8639		jgi|Naegr1|78059|estExt_fgeneshNG_pg.C_30233	0	Y
AKO1_004086	0	Y			jgi|Naegr1|78087|estExt_fgeneshNG_pg.C_30330	0	Y
AKO1_004089	1	Y	OG19301		jgi|Naegr1|78088|estExt_fgeneshNG_pg.C_30332	0	Y
AKO1_004091	1	Y			jgi|Naegr1|78099|estExt_fgeneshNG_pg.C_30353	0	Y
AKO1_004093	0	Y			jgi|Naegr1|78106|estExt_fgeneshNG_pg.C_30366	1	Y
AKO1_004099	2	0			jgi|Naegr1|78118|estExt_fgeneshNG_pg.C_30384	1	Y
AKO1_004105	1	0			jgi|Naegr1|78121|estExt_fgeneshNG_pg.C_30392	0	Y
AKO1_004110	0	Y			jgi|Naegr1|78127|estExt_fgeneshNG_pg.C_40010	0	Y
AKO1_004115	1	0			jgi|Naegr1|78143|estExt_fgeneshNG_pg.C_40057	3	Y
AKO1_004120	0	Y			jgi|Naegr1|78148|estExt_fgeneshNG_pg.C_40073	1	Y
AKO1_004121	1	Y			jgi|Naegr1|78178|estExt_fgeneshNG_pg.C_40159	1	Y
AKO1_004126	2	0	OG22680		jgi|Naegr1|78188|estExt_fgeneshNG_pg.C_40193	0	Y
AKO1_004133	0	Y			jgi|Naegr1|78225|estExt_fgeneshNG_pg.C_40293	1	Y
AKO1_004138	3	Y			jgi|Naegr1|78226|estExt_fgeneshNG_pg.C_40294	1	Y
AKO1_004140	6	0	OG36948		jgi|Naegr1|78259|estExt_fgeneshNG_pg.C_50085	0	Y
AKO1_004141	1	0			jgi|Naegr1|78296|estExt_fgeneshNG_pg.C_50170	1	Y
AKO1_004150	0	Y			jgi|Naegr1|78297|estExt_fgeneshNG_pg.C_50173	0	Y
AKO1_004157	7	0			jgi|Naegr1|78311|estExt_fgeneshNG_pg.C_50215	9	Y
AKO1_004158	1	0			jgi|Naegr1|78345|estExt_fgeneshNG_pg.C_50304	7	Y
AKO1_004163	9	Y			jgi|Naegr1|78348|estExt_fgeneshNG_pg.C_50311	2	Y
AKO1_004164	10	0			jgi|Naegr1|78355|estExt_fgeneshNG_pg.C_60020	1	Y
AKO1_004173	4	0			jgi|Naegr1|78434|estExt_fgeneshNG_pg.C_60267	0	Y
AKO1_004174	2	0			jgi|Naegr1|78456|estExt_fgeneshNG_pg.C_70046	0	Y
AKO1_004176	1	0	OG1309		jgi|Naegr1|78475|estExt_fgeneshNG_pg.C_70099	0	Y
AKO1_004178	0	Y			jgi|Naegr1|78478|estExt_fgeneshNG_pg.C_70106	0	Y
AKO1_004182	0	Y			jgi|Naegr1|78507|estExt_fgeneshNG_pg.C_70174	0	Y
AKO1_004190	1	0	OG22689		jgi|Naegr1|78512|estExt_fgeneshNG_pg.C_70186	0	Y
AKO1_004195	0	Y			jgi|Naegr1|78547|estExt_fgeneshNG_pg.C_70276	0	Y
AKO1_004199	3	0			jgi|Naegr1|78551|estExt_fgeneshNG_pg.C_70284	0	Y
AKO1_004206	2	0			jgi|Naegr1|78562|estExt_fgeneshNG_pg.C_80023	0	Y
AKO1_004207	7	0			jgi|Naegr1|78595|estExt_fgeneshNG_pg.C_80137	1	Y
AKO1_004209	5	0			jgi|Naegr1|78666|estExt_fgeneshNG_pg.C_90027	0	Y
AKO1_004212	1	0			jgi|Naegr1|78683|estExt_fgeneshNG_pg.C_90081	0	Y
AKO1_004218	1	0	OG4340		jgi|Naegr1|78753|estExt_fgeneshNG_pg.C_90271	1	Y
AKO1_004222	1	0			jgi|Naegr1|78768|estExt_fgeneshNG_pg.C_100037	7	Y
AKO1_004224	1	0			jgi|Naegr1|78911|estExt_fgeneshNG_pg.C_110230	0	Y
AKO1_004226	0	Y			jgi|Naegr1|78939|estExt_fgeneshNG_pg.C_120059	0	Y
AKO1_004227	1	0			jgi|Naegr1|78946|estExt_fgeneshNG_pg.C_120083	0	Y
AKO1_004228	11	0			jgi|Naegr1|78984|estExt_fgeneshNG_pg.C_120232	0	Y
AKO1_004230	4	0			jgi|Naegr1|78990|estExt_fgeneshNG_pg.C_130013	1	Y
AKO1_004244	3	0			jgi|Naegr1|79016|estExt_fgeneshNG_pg.C_130080	0	Y
AKO1_004247	7	Y	OG1785		jgi|Naegr1|79031|estExt_fgeneshNG_pg.C_130123	5	Y
AKO1_004251	2	0			jgi|Naegr1|79054|estExt_fgeneshNG_pg.C_140011	0	Y
AKO1_004254	2	0			jgi|Naegr1|79107|estExt_fgeneshNG_pg.C_140177	9	Y
AKO1_004257	0	Y			jgi|Naegr1|79120|estExt_fgeneshNG_pg.C_140200	0	Y
AKO1_004258	1	0			jgi|Naegr1|79129|estExt_fgeneshNG_pg.C_140235	7	Y
AKO1_004260	2	0			jgi|Naegr1|79186|estExt_fgeneshNG_pg.C_150157	0	Y
AKO1_004261	2	0			jgi|Naegr1|79200|estExt_fgeneshNG_pg.C_150196	0	Y
AKO1_004271	2	0			jgi|Naegr1|79256|estExt_fgeneshNG_pg.C_160176	1	Y
AKO1_004273	1	0	OG36949		jgi|Naegr1|79268|estExt_fgeneshNG_pg.C_160220	0	Y
AKO1_004277	0	Y			jgi|Naegr1|79278|estExt_fgeneshNG_pg.C_170016	1	Y
AKO1_004280	0	Y			jgi|Naegr1|79312|estExt_fgeneshNG_pg.C_170116	0	Y
AKO1_004281	1	Y			jgi|Naegr1|79328|estExt_fgeneshNG_pg.C_170174	1	Y
AKO1_004282	8	0	OG5910		jgi|Naegr1|79341|estExt_fgeneshNG_pg.C_170218	0	Y
AKO1_004285	1	Y			jgi|Naegr1|79348|estExt_fgeneshNG_pg.C_180020	0	Y
AKO1_004287	0	Y			jgi|Naegr1|79362|estExt_fgeneshNG_pg.C_180048	0	Y
AKO1_004290	3	Y			jgi|Naegr1|79369|estExt_fgeneshNG_pg.C_180063	0	Y
AKO1_004292	8	Y	OG1524		jgi|Naegr1|79400|estExt_fgeneshNG_pg.C_180157	0	Y
AKO1_004299	1	0	OG16853		jgi|Naegr1|79419|estExt_fgeneshNG_pg.C_180216	0	Y
AKO1_004300	8	0			jgi|Naegr1|79423|estExt_fgeneshNG_pg.C_180220	1	Y
AKO1_004301	5	0			jgi|Naegr1|79425|estExt_fgeneshNG_pg.C_190001	0	Y
AKO1_004311	1	Y	OG8186		jgi|Naegr1|79428|estExt_fgeneshNG_pg.C_190009	1	Y
AKO1_004315	1	0			jgi|Naegr1|79439|estExt_fgeneshNG_pg.C_190059	0	Y
AKO1_004318	4	0	OG12217		jgi|Naegr1|79489|estExt_fgeneshNG_pg.C_200029	0	Y
AKO1_004319	1	0	OG36877		jgi|Naegr1|79493|estExt_fgeneshNG_pg.C_200041	0	Y
AKO1_004323	2	0			jgi|Naegr1|79497|estExt_fgeneshNG_pg.C_200067	0	Y
AKO1_004324	1	0			jgi|Naegr1|79520|estExt_fgeneshNG_pg.C_200147	0	Y
AKO1_004325	5	0			jgi|Naegr1|79539|estExt_fgeneshNG_pg.C_210003	6	Y
AKO1_004326	8	0	OG5910		jgi|Naegr1|79541|estExt_fgeneshNG_pg.C_210005	0	Y
AKO1_004329	1	0			jgi|Naegr1|79566|estExt_fgeneshNG_pg.C_210083	1	Y
AKO1_004331	0	Y			jgi|Naegr1|79568|estExt_fgeneshNG_pg.C_210089	0	Y
AKO1_004334	1	0			jgi|Naegr1|79587|estExt_fgeneshNG_pg.C_210145	7	Y
AKO1_004336	0	Y			jgi|Naegr1|79622|estExt_fgeneshNG_pg.C_220040	0	Y
AKO1_004340	2	0	OG1072		jgi|Naegr1|79627|estExt_fgeneshNG_pg.C_220051	1	Y
AKO1_004346	1	0			jgi|Naegr1|79629|estExt_fgeneshNG_pg.C_220058	8	Y
AKO1_004347	2	0	OG8167		jgi|Naegr1|79662|estExt_fgeneshNG_pg.C_220148	1	Y
AKO1_004354	0	Y			jgi|Naegr1|79717|estExt_fgeneshNG_pg.C_240011	3	Y
AKO1_004358	0	Y			jgi|Naegr1|79719|estExt_fgeneshNG_pg.C_240013	0	Y
AKO1_004360	1	0	OG4216		jgi|Naegr1|79726|estExt_fgeneshNG_pg.C_240020	0	Y
AKO1_004364	6	0			jgi|Naegr1|79732|estExt_fgeneshNG_pg.C_240037	0	Y
AKO1_004365	0	Y			jgi|Naegr1|79739|estExt_fgeneshNG_pg.C_240051	0	Y
AKO1_004369	6	0	OG1299		jgi|Naegr1|79763|estExt_fgeneshNG_pg.C_240099	0	Y
AKO1_004376	7	Y	OG5189		jgi|Naegr1|79764|estExt_fgeneshNG_pg.C_240101	0	Y
AKO1_004383	2	Y	OG19280		jgi|Naegr1|79771|estExt_fgeneshNG_pg.C_240117	0	Y
AKO1_004386	0	Y			jgi|Naegr1|79782|estExt_fgeneshNG_pg.C_240145	1	Y
AKO1_004393	0	Y			jgi|Naegr1|79785|estExt_fgeneshNG_pg.C_240148	0	Y
AKO1_004395	1	0	OG1132		jgi|Naegr1|79855|estExt_fgeneshNG_pg.C_250132	0	Y
AKO1_004397	6	0	OG22661		jgi|Naegr1|79880|estExt_fgeneshNG_pg.C_260006	1	Y
AKO1_004398	0	Y			jgi|Naegr1|79887|estExt_fgeneshNG_pg.C_260054	0	Y
AKO1_004407	6	0	OG1072		jgi|Naegr1|79909|estExt_fgeneshNG_pg.C_260146	1	Y
AKO1_004409	0	Y			jgi|Naegr1|79923|estExt_fgeneshNG_pg.C_260182	1	Y
AKO1_004411	6	0	OG3059		jgi|Naegr1|79932|estExt_fgeneshNG_pg.C_270021	1	Y
AKO1_004413	1	Y	OG8187		jgi|Naegr1|79946|estExt_fgeneshNG_pg.C_270074	1	Y
AKO1_004414	3	0	OG27487		jgi|Naegr1|79951|estExt_fgeneshNG_pg.C_270089	0	Y
AKO1_004417	7	0	OG3174		jgi|Naegr1|79953|estExt_fgeneshNG_pg.C_270099	0	Y
AKO1_004422	1	0	OG36687		jgi|Naegr1|79956|estExt_fgeneshNG_pg.C_270110	0	Y
AKO1_004428	0	Y			jgi|Naegr1|79963|estExt_fgeneshNG_pg.C_270142	1	Y
AKO1_004429	0	Y			jgi|Naegr1|79976|estExt_fgeneshNG_pg.C_270176	0	Y
AKO1_004433	10	0	OG9120		jgi|Naegr1|79981|estExt_fgeneshNG_pg.C_280005	3	Y
AKO1_004434	0	Y			jgi|Naegr1|79982|estExt_fgeneshNG_pg.C_280009	0	Y
AKO1_004438	4	0	OG2165		jgi|Naegr1|80003|estExt_fgeneshNG_pg.C_280080	0	Y
AKO1_004441	1	0	OG12178		jgi|Naegr1|80050|estExt_fgeneshNG_pg.C_290086	1	Y
AKO1_004446	10	0	OG4629		jgi|Naegr1|80092|estExt_fgeneshNG_pg.C_300044	0	Y
AKO1_004447	0	Y			jgi|Naegr1|80097|estExt_fgeneshNG_pg.C_300065	1	Y
AKO1_004456	8	0	OG8188		jgi|Naegr1|80100|estExt_fgeneshNG_pg.C_300069	0	Y
AKO1_004458	1	Y			jgi|Naegr1|80106|estExt_fgeneshNG_pg.C_300090	1	Y
AKO1_004460	4	0			jgi|Naegr1|80122|estExt_fgeneshNG_pg.C_310016	1	Y
AKO1_004461	0	Y			jgi|Naegr1|80123|estExt_fgeneshNG_pg.C_310020	0	Y
AKO1_004462	0	Y			jgi|Naegr1|80165|estExt_fgeneshNG_pg.C_310126	0	Y
AKO1_004463	1	0	OG5865		jgi|Naegr1|80168|estExt_fgeneshNG_pg.C_310138	0	Y
AKO1_004473	0	Y			jgi|Naegr1|80170|estExt_fgeneshNG_pg.C_310146	0	Y
AKO1_004478	1	0	OG36960		jgi|Naegr1|80210|estExt_fgeneshNG_pg.C_320126	0	Y
AKO1_004487	6	0	OG36965		jgi|Naegr1|80216|estExt_fgeneshNG_pg.C_320166	0	Y
AKO1_004493	0	Y			jgi|Naegr1|80276|estExt_fgeneshNG_pg.C_330146	0	Y
AKO1_004499	1	0	OG19287		jgi|Naegr1|80323|estExt_fgeneshNG_pg.C_340105	0	Y
AKO1_004503	0	Y			jgi|Naegr1|80343|estExt_fgeneshNG_pg.C_340159	1	Y
AKO1_004507	1	0			jgi|Naegr1|80369|estExt_fgeneshNG_pg.C_350049	0	Y
AKO1_004513	0	Y			jgi|Naegr1|80371|estExt_fgeneshNG_pg.C_350057	0	Y
AKO1_004515	1	0			jgi|Naegr1|80379|estExt_fgeneshNG_pg.C_350073	1	Y
AKO1_004525	1	Y	OG13402		jgi|Naegr1|80381|estExt_fgeneshNG_pg.C_350075	0	Y
AKO1_004526	1	Y			jgi|Naegr1|80390|estExt_fgeneshNG_pg.C_350095	0	Y
AKO1_004532	3	0	OG36968		jgi|Naegr1|80400|estExt_fgeneshNG_pg.C_350132	1	Y
AKO1_004536	1	Y			jgi|Naegr1|80427|estExt_fgeneshNG_pg.C_360036	7	Y
AKO1_004539	0	Y			jgi|Naegr1|80430|estExt_fgeneshNG_pg.C_360045	0	Y
AKO1_004540	1	0			jgi|Naegr1|80440|estExt_fgeneshNG_pg.C_360081	0	Y
AKO1_004543	3	0	OG1563		jgi|Naegr1|80446|estExt_fgeneshNG_pg.C_360095	0	Y
AKO1_004546	1	0			jgi|Naegr1|80462|estExt_fgeneshNG_pg.C_360150	0	Y
AKO1_004561	1	0	OG1881		jgi|Naegr1|80466|estExt_fgeneshNG_pg.C_370010	0	Y
AKO1_004563	1	0	OG9149		jgi|Naegr1|80476|estExt_fgeneshNG_pg.C_370055	0	Y
AKO1_004564	0	Y			jgi|Naegr1|80477|estExt_fgeneshNG_pg.C_370059	0	Y
AKO1_004565	6	0			jgi|Naegr1|80491|estExt_fgeneshNG_pg.C_370108	5	Y
AKO1_004568	1	0	OG19348		jgi|Naegr1|80507|estExt_fgeneshNG_pg.C_370158	1	Y
AKO1_004575	1	0			jgi|Naegr1|80524|estExt_fgeneshNG_pg.C_380050	1	Y
AKO1_004583	0	Y			jgi|Naegr1|80536|estExt_fgeneshNG_pg.C_380104	1	Y
AKO1_004590	8	0	OG14868		jgi|Naegr1|80537|estExt_fgeneshNG_pg.C_380108	3	Y
AKO1_004591	4	0	OG3661		jgi|Naegr1|80539|estExt_fgeneshNG_pg.C_380113	1	Y
AKO1_004592	8	0	OG6204		jgi|Naegr1|80558|estExt_fgeneshNG_pg.C_380159	7	Y
AKO1_004593	3	0	OG1760		jgi|Naegr1|80566|estExt_fgeneshNG_pg.C_390026	1	Y
AKO1_004599	5	0	OG6861		jgi|Naegr1|80568|estExt_fgeneshNG_pg.C_390036	0	Y
AKO1_004600	7	0			jgi|Naegr1|80628|estExt_fgeneshNG_pg.C_400065	0	Y
AKO1_004602	6	0			jgi|Naegr1|80639|estExt_fgeneshNG_pg.C_400110	2	Y
AKO1_004608	12	0	OG1010		jgi|Naegr1|80662|estExt_fgeneshNG_pg.C_410028	7	Y
AKO1_004610	12	0	OG1530		jgi|Naegr1|80677|estExt_fgeneshNG_pg.C_410086	0	Y
AKO1_004611	0	Y			jgi|Naegr1|80681|estExt_fgeneshNG_pg.C_410096	1	Y
AKO1_004617	1	0	OG6300		jgi|Naegr1|80767|estExt_fgeneshNG_pg.C_430044	0	Y
AKO1_004619	1	0	OG12195		jgi|Naegr1|80788|estExt_fgeneshNG_pg.C_430134	1	Y
AKO1_004622	1	Y			jgi|Naegr1|80795|estExt_fgeneshNG_pg.C_430159	1	Y
AKO1_004624	0	Y			jgi|Naegr1|80827|estExt_fgeneshNG_pg.C_440072	1	Y
AKO1_004625	5	0	OG14818		jgi|Naegr1|80831|estExt_fgeneshNG_pg.C_440079	0	Y
AKO1_004631	0	Y			jgi|Naegr1|80842|estExt_fgeneshNG_pg.C_440114	0	Y
AKO1_004636	1	Y			jgi|Naegr1|80844|estExt_fgeneshNG_pg.C_440124	1	Y
AKO1_004641	1	0	OG36970		jgi|Naegr1|80861|estExt_fgeneshNG_pg.C_450036	0	Y
AKO1_004648	1	0	OG16868		jgi|Naegr1|80920|estExt_fgeneshNG_pg.C_460097	7	Y
AKO1_004654	6	0	OG3059		jgi|Naegr1|80943|estExt_fgeneshNG_pg.C_470005	1	Y
AKO1_004656	1	0	OG14827		jgi|Naegr1|80975|estExt_fgeneshNG_pg.C_470103	9	Y
AKO1_004657	0	Y			jgi|Naegr1|80990|estExt_fgeneshNG_pg.C_480025	1	Y
AKO1_004658	7	0	OG27444		jgi|Naegr1|80992|estExt_fgeneshNG_pg.C_480030	0	Y
AKO1_004662	1	Y			jgi|Naegr1|81018|estExt_fgeneshNG_pg.C_480126	0	Y
AKO1_004664	1	0			jgi|Naegr1|81023|estExt_fgeneshNG_pg.C_480143	0	Y
AKO1_004675	1	0			jgi|Naegr1|81026|estExt_fgeneshNG_pg.C_490013	0	Y
AKO1_004676	1	0	OG4340		jgi|Naegr1|81031|estExt_fgeneshNG_pg.C_490050	0	Y
AKO1_004681	4	0			jgi|Naegr1|81042|estExt_fgeneshNG_pg.C_490088	0	Y
AKO1_004693	6	0	OG2585		jgi|Naegr1|81064|estExt_fgeneshNG_pg.C_500011	0	Y
AKO1_004697	0	Y			jgi|Naegr1|81100|estExt_fgeneshNG_pg.C_500111	1	Y
AKO1_004710	1	0	OG36857		jgi|Naegr1|81104|estExt_fgeneshNG_pg.C_500119	0	Y
AKO1_004715	0	Y			jgi|Naegr1|81112|estExt_fgeneshNG_pg.C_510006	0	Y
AKO1_004716	2	0	OG36976		jgi|Naegr1|81115|estExt_fgeneshNG_pg.C_510024	11	Y
AKO1_004717	2	0	OG1175		jgi|Naegr1|81138|estExt_fgeneshNG_pg.C_510126	0	Y
AKO1_004719	3	0	OG1026		jgi|Naegr1|81156|estExt_fgeneshNG_pg.C_520028	0	Y
AKO1_004720	11	0	OG1062		jgi|Naegr1|81166|estExt_fgeneshNG_pg.C_520059	7	Y
AKO1_004721	1	0			jgi|Naegr1|81197|estExt_fgeneshNG_pg.C_530068	0	Y
AKO1_004725	1	Y	OG1072		jgi|Naegr1|81232|estExt_fgeneshNG_pg.C_540028	0	Y
AKO1_004726	2	0			jgi|Naegr1|81236|estExt_fgeneshNG_pg.C_540045	1	Y
AKO1_004729	2	0			jgi|Naegr1|81268|estExt_fgeneshNG_pg.C_550009	0	Y
AKO1_004731	4	0	OG1180		jgi|Naegr1|81269|estExt_fgeneshNG_pg.C_550013	0	Y
AKO1_004732	2	0	OG19352		jgi|Naegr1|81270|estExt_fgeneshNG_pg.C_550019	1	Y
AKO1_004734	2	0	OG11285		jgi|Naegr1|81271|estExt_fgeneshNG_pg.C_550022	0	Y
AKO1_004736	1	Y			jgi|Naegr1|81275|estExt_fgeneshNG_pg.C_550032	0	Y
AKO1_004745	0	Y			jgi|Naegr1|81277|estExt_fgeneshNG_pg.C_550045	0	Y
AKO1_004748	3	0	OG36826		jgi|Naegr1|81293|estExt_fgeneshNG_pg.C_560005	0	Y
AKO1_004756	2	0	OG4399		jgi|Naegr1|81296|estExt_fgeneshNG_pg.C_560011	0	Y
AKO1_004758	0	Y			jgi|Naegr1|81312|estExt_fgeneshNG_pg.C_560068	0	Y
AKO1_004759	2	0	OG4863		jgi|Naegr1|81316|estExt_fgeneshNG_pg.C_560078	0	Y
AKO1_004763	8	0			jgi|Naegr1|81420|estExt_fgeneshNG_pg.C_580123	0	Y
AKO1_004765	0	Y			jgi|Naegr1|81427|estExt_fgeneshNG_pg.C_590010	1	Y
AKO1_004766	7	0	OG36977		jgi|Naegr1|81428|estExt_fgeneshNG_pg.C_590014	0	Y
AKO1_004767	1	0	OG3167		jgi|Naegr1|81447|estExt_fgeneshNG_pg.C_590092	7	Y
AKO1_004769	0	Y			jgi|Naegr1|81456|estExt_fgeneshNG_pg.C_590124	0	Y
AKO1_004770	0	Y			jgi|Naegr1|81457|estExt_fgeneshNG_pg.C_590130	1	Y
AKO1_004772	0	Y			jgi|Naegr1|81475|estExt_fgeneshNG_pg.C_600058	0	Y
AKO1_004775	1	0	OG11286		jgi|Naegr1|81483|estExt_fgeneshNG_pg.C_600085	0	Y
AKO1_004777	0	Y			jgi|Naegr1|81508|estExt_fgeneshNG_pg.C_610067	0	Y
AKO1_004779	1	0			jgi|Naegr1|81513|estExt_fgeneshNG_pg.C_610080	0	Y
AKO1_004781	5	0	OG11291		jgi|Naegr1|81578|estExt_fgeneshNG_pg.C_620102	0	Y
AKO1_004787	1	0	OG11279		jgi|Naegr1|81601|estExt_fgeneshNG_pg.C_630064	0	Y
AKO1_004789	7	0	OG2585		jgi|Naegr1|81609|estExt_fgeneshNG_pg.C_630084	1	Y
AKO1_004797	1	0	OG36894		jgi|Naegr1|81610|estExt_fgeneshNG_pg.C_630091	0	Y
AKO1_004805	1	Y			jgi|Naegr1|81619|estExt_fgeneshNG_pg.C_630111	0	Y
AKO1_004807	2	0			jgi|Naegr1|81626|estExt_fgeneshNG_pg.C_640017	0	Y
AKO1_004809	0	Y			jgi|Naegr1|81639|estExt_fgeneshNG_pg.C_640052	0	Y
AKO1_004814	1	Y	OG1075		jgi|Naegr1|81655|estExt_fgeneshNG_pg.C_650015	1	Y
AKO1_004817	0	Y			jgi|Naegr1|81656|estExt_fgeneshNG_pg.C_650016	1	Y
AKO1_004819	0	Y			jgi|Naegr1|81667|estExt_fgeneshNG_pg.C_650044	0	Y
AKO1_004820	1	0	OG6822		jgi|Naegr1|81705|estExt_fgeneshNG_pg.C_660062	0	Y
AKO1_004821	0	Y			jgi|Naegr1|81712|estExt_fgeneshNG_pg.C_670019	0	Y
AKO1_004827	0	Y			jgi|Naegr1|81713|estExt_fgeneshNG_pg.C_670026	1	Y
AKO1_004828	4	0			jgi|Naegr1|81731|estExt_fgeneshNG_pg.C_670088	1	Y
AKO1_004837	1	0			jgi|Naegr1|81769|estExt_fgeneshNG_pg.C_680089	1	Y
AKO1_004841	10	0			jgi|Naegr1|81788|estExt_fgeneshNG_pg.C_690055	1	Y
AKO1_004844	0	Y			jgi|Naegr1|81796|estExt_fgeneshNG_pg.C_690090	0	Y
AKO1_004850	4	0			jgi|Naegr1|81825|estExt_fgeneshNG_pg.C_700076	1	Y
AKO1_004859	0	Y			jgi|Naegr1|81868|estExt_fgeneshNG_pg.C_720010	1	Y
AKO1_004872	2	0	OG13387		jgi|Naegr1|81869|estExt_fgeneshNG_pg.C_720011	1	Y
AKO1_004873	1	Y	OG10419		jgi|Naegr1|81886|estExt_fgeneshNG_pg.C_720080	1	Y
AKO1_004876	0	Y			jgi|Naegr1|81896|estExt_fgeneshNG_pg.C_730035	0	Y
AKO1_004877	2	0	OG2088		jgi|Naegr1|81905|estExt_fgeneshNG_pg.C_730079	0	Y
AKO1_004893	0	Y			jgi|Naegr1|81945|estExt_fgeneshNG_pg.C_750041	7	Y
AKO1_004894	1	0	OG9149		jgi|Naegr1|81971|estExt_fgeneshNG_pg.C_760024	0	Y
AKO1_004895	0	Y			jgi|Naegr1|82011|estExt_fgeneshNG_pg.C_770058	0	Y
AKO1_004898	1	0	OG27495		jgi|Naegr1|82019|estExt_fgeneshNG_pg.C_770088	7	Y
AKO1_004899	7	0	OG3885		jgi|Naegr1|82024|estExt_fgeneshNG_pg.C_780021	0	Y
AKO1_004903	0	Y			jgi|Naegr1|82029|estExt_fgeneshNG_pg.C_780027	0	Y
AKO1_004904	0	Y			jgi|Naegr1|82047|estExt_fgeneshNG_pg.C_790020	0	Y
AKO1_004905	1	0			jgi|Naegr1|82053|estExt_fgeneshNG_pg.C_790029	0	Y
AKO1_004908	0	Y			jgi|Naegr1|82069|estExt_fgeneshNG_pg.C_790083	0	Y
AKO1_004909	0	Y			jgi|Naegr1|82082|estExt_fgeneshNG_pg.C_800016	0	Y
AKO1_004910	13	0	OG3666		jgi|Naegr1|82096|estExt_fgeneshNG_pg.C_800069	1	Y
AKO1_004912	0	Y			jgi|Naegr1|82103|estExt_fgeneshNG_pg.C_810002	0	Y
AKO1_004917	4	0	OG9133		jgi|Naegr1|82108|estExt_fgeneshNG_pg.C_810015	2	Y
AKO1_004918	0	Y			jgi|Naegr1|82118|estExt_fgeneshNG_pg.C_810032	0	Y
AKO1_004926	6	0			jgi|Naegr1|82129|estExt_fgeneshNG_pg.C_810076	1	Y
AKO1_004928	5	0	OG6861		jgi|Naegr1|82130|estExt_fgeneshNG_pg.C_810078	0	Y
AKO1_004937	2	0	OG16838		jgi|Naegr1|82136|estExt_fgeneshNG_pg.C_820024	0	Y
AKO1_004941	9	0	OG19314		jgi|Naegr1|82149|estExt_fgeneshNG_pg.C_820059	1	Y
AKO1_004942	1	Y	OG36866		jgi|Naegr1|82189|estExt_fgeneshNG_pg.C_850014	1	Y
AKO1_004952	0	Y			jgi|Naegr1|82195|estExt_fgeneshNG_pg.C_850023	0	Y
AKO1_004953	2	0	OG10421		jgi|Naegr1|82196|estExt_fgeneshNG_pg.C_850025	1	Y
AKO1_004955	1	0	OG22720		jgi|Naegr1|82207|estExt_fgeneshNG_pg.C_850046	1	Y
AKO1_004960	3	0	OG10412		jgi|Naegr1|82221|estExt_fgeneshNG_pg.C_860048	0	Y
AKO1_004967	7	0	OG1334		jgi|Naegr1|82224|estExt_fgeneshNG_pg.C_870003	0	Y
AKO1_004970	1	Y	OG5486		jgi|Naegr1|82233|estExt_fgeneshNG_pg.C_870045	0	Y
AKO1_004973	8	0	OG6316		jgi|Naegr1|82237|estExt_fgeneshNG_pg.C_870060	1	Y
AKO1_004977	3	0			jgi|Naegr1|82243|estExt_fgeneshNG_pg.C_880026	0	Y
AKO1_004983	3	0	OG16866		jgi|Naegr1|82244|estExt_fgeneshNG_pg.C_880031	0	Y
AKO1_004984	7	0	OG2196		jgi|Naegr1|82245|estExt_fgeneshNG_pg.C_880036	0	Y
AKO1_004986	4	0			jgi|Naegr1|82253|estExt_fgeneshNG_pg.C_890007	0	Y
AKO1_004989	1	0	OG27498		jgi|Naegr1|82277|estExt_fgeneshNG_pg.C_910002	0	Y
AKO1_004991	1	0			jgi|Naegr1|82303|estExt_fgeneshNG_pg.C_1020004	1	Y
AKO1_004993	0	Y			jgi|Naegr1|82312|estExt_fgeneshNG_pg.C_1070005	0	Y
AKO1_004995	1	0			jgi|Naegr1|82316|estExt_fgeneshNG_pg.C_1110003	0	Y
AKO1_004996	1	0			jgi|Naegr1|82322|estExt_fgeneshNG_pg.C_1180007	0	Y
AKO1_004997	5	0			jgi|Naegr1|82325|estExt_fgeneshNG_pg.C_1240001	1	Y
AKO1_005001	1	Y	OG1156		jgi|Naegr1|82338|estExt_fgeneshNG_pg.C_1680004	0	Y
AKO1_005010	4	0			jgi|Naegr1|82378|estExt_fgeneshNG_pg.C_7200001	0	Y
AKO1_005014	6	0			jgi|Naegr1|82503|estExt_fgeneshNG_kg.C_100005	0	Y
AKO1_005015	0	Y			jgi|Naegr1|82519|estExt_fgeneshNG_kg.C_120004	0	Y
AKO1_005020	6	0	OG3886		jgi|Naegr1|82544|estExt_fgeneshNG_kg.C_160003	0	Y
AKO1_005021	1	0	OG1140		jgi|Naegr1|82563|estExt_fgeneshNG_kg.C_170013	0	Y
AKO1_005023	0	Y			jgi|Naegr1|82644|estExt_fgeneshNG_kg.C_300004	0	Y
AKO1_005026	1	0	OG36991		jgi|Naegr1|82645|estExt_fgeneshNG_kg.C_310001	0	Y
AKO1_005029	1	0	OG36992		jgi|Naegr1|82663|estExt_fgeneshNG_kg.C_340001	0	Y
AKO1_005031	0	Y			jgi|Naegr1|82679|estExt_fgeneshNG_kg.C_350009	0	Y
AKO1_005036	4	Y	OG22709		jgi|Naegr1|82761|estExt_fgeneshNG_kg.C_560003	0	Y
AKO1_005037	1	0	OG13382		jgi|Naegr1|82816|estExt_fgeneshNG_kg.C_710002	0	Y
AKO1_005038	2	0			jgi|Naegr1|83028|estExt_fgeneshNG_pm.C_110005	0	Y
AKO1_005039	1	0			jgi|Naegr1|83065|estExt_fgeneshNG_pm.C_150011	0	Y
AKO1_005040	2	0			jgi|Naegr1|83309|estExt_fgeneshNG_pm.C_660004	0	Y
AKO1_005043	6	0	OG1026		jgi|Naegr1|83319|estExt_fgeneshNG_pm.C_720001	0	Y
AKO1_005054	0	Y
AKO1_005066	7	Y
AKO1_005067	2	0	OG22677
AKO1_005068	1	0
AKO1_005070	1	0	OG3006
AKO1_005072	0	Y
AKO1_005075	1	0
AKO1_005079	1	0
AKO1_005083	2	0	OG9151
AKO1_005085	0	Y
AKO1_005089	0	Y
AKO1_005090	3	0	OG12219
AKO1_005091	13	0	OG1062
AKO1_005093	12	0	OG5898
AKO1_005094	0	Y
AKO1_005095	0	Y
AKO1_005098	0	Y
AKO1_005099	1	Y	OG36867
AKO1_005100	1	Y
AKO1_005106	0	Y
AKO1_005107	1	0
AKO1_005110	1	0
AKO1_005118	1	0	OG37000
AKO1_005119	4	0	OG14894
AKO1_005120	3	0	OG9138
AKO1_005126	8	Y
AKO1_005130	0	Y
AKO1_005133	0	Y
AKO1_005134	7	0	OG8191
AKO1_005138	0	Y
AKO1_005139	1	Y	OG27502
AKO1_005142	0	Y
AKO1_005143	10	0	OG2255
AKO1_005145	1	0
AKO1_005146	11	0
AKO1_005148	1	0	OG14873
AKO1_005151	1	0
AKO1_005153	0	Y
AKO1_005158	2	0	OG4915
AKO1_005161	0	Y
AKO1_005162	1	Y	OG1156
AKO1_005163	0	Y
AKO1_005164	0	Y
AKO1_005165	11	0
AKO1_005169	0	Y
AKO1_005173	0	Y
AKO1_005181	8	0	OG10423
AKO1_005182	1	0	OG37007
AKO1_005185	3	0	OG7410
AKO1_005189	1	0
AKO1_005190	2	0
AKO1_005191	1	0
AKO1_005194	6	0	OG1319
AKO1_005196	12	0	OG3383
AKO1_005199	0	Y
AKO1_005204	0	Y
AKO1_005209	1	0	OG14841
AKO1_005211	0	Y
AKO1_005214	12	0
AKO1_005217	1	Y	OG36737
AKO1_005219	6	0	OG27373
AKO1_005224	9	0	OG2061
AKO1_005242	0	Y
AKO1_005245	5	0	OG27503
AKO1_005248	8	0
AKO1_005249	0	Y
AKO1_005252	2	0	OG3210
AKO1_005257	0	Y
AKO1_005261	3	0	OG37009
AKO1_005267	0	Y
AKO1_005268	0	Y
AKO1_005272	1	0
AKO1_005278	10	0
AKO1_005280	0	Y
AKO1_005281	7	0	OG14876
AKO1_005286	8	0
AKO1_005287	12	0	OG1062
AKO1_005292	2	0
AKO1_005298	14	0
AKO1_005299	1	0
AKO1_005302	0	Y
AKO1_005306	1	0	OG6854
AKO1_005307	1	Y	OG7819
AKO1_005308	0	Y
AKO1_005316	1	Y	OG1156
AKO1_005318	6	0	OG9114
AKO1_005319	7	0
AKO1_005320	0	Y
AKO1_005321	0	Y
AKO1_005322	4	0	OG36907
AKO1_005326	13	Y	OG1624
AKO1_005328	1	Y	OG1016
AKO1_005330	1	0	OG14846
AKO1_005331	1	0	OG9114
AKO1_005341	1	0	OG19304
AKO1_005342	1	0	OG36992
AKO1_005343	0	Y
AKO1_005347	0	Y
AKO1_005357	7	0	OG19358
AKO1_005360	1	0	OG36991
AKO1_005362	4	0	OG37012
AKO1_005375	1	0	OG1326
AKO1_005377	0	Y
AKO1_005379	4	0	OG14859
AKO1_005385	0	Y
AKO1_005391	8	0
AKO1_005392	2	0
AKO1_005400	4	0	OG37014
AKO1_005410	3	0
AKO1_005412	0	Y
AKO1_005416	2	0
AKO1_005425	0	Y
AKO1_005427	0	Y
AKO1_005429	3	0
AKO1_005434	3	Y	OG19284
AKO1_005436	13	Y	OG36864
AKO1_005439	0	Y
AKO1_005441	2	0
AKO1_005442	0	Y
AKO1_005445	0	Y
AKO1_005447	1	Y	OG1423
AKO1_005449	1	0	OG1072
AKO1_005450	1	0	OG36773
AKO1_005455	1	0
AKO1_005463	7	0
AKO1_005466	1	0	OG2109
AKO1_005467	5	0	OG36611
AKO1_005474	1	Y
AKO1_005477	5	0	OG27504
AKO1_005480	0	Y
AKO1_005481	1	Y	OG6866
AKO1_005484	0	Y
AKO1_005485	4	0
AKO1_005489	0	Y
AKO1_005490	0	Y
AKO1_005496	1	Y	OG1383
AKO1_005501	12	0	OG1994
AKO1_005502	1	0	OG27505
AKO1_005503	3	0	OG19359
AKO1_005507	1	0
AKO1_005509	0	Y
AKO1_005511	1	0	OG27506
AKO1_005512	0	Y
AKO1_005520	0	Y
AKO1_005521	0	Y
AKO1_005524	0	Y
AKO1_005525	0	Y
AKO1_005530	0	Y
AKO1_005531	0	Y
AKO1_005533	0	Y
AKO1_005534	0	Y
AKO1_005535	12	0
AKO1_005536	0	Y
AKO1_005541	1	0
AKO1_005542	0	Y
AKO1_005544	0	Y
AKO1_005547	1	0	OG19330
AKO1_005548	1	0
AKO1_005550	0	Y
AKO1_005553	4	0	OG3883
AKO1_005555	8	0
AKO1_005560	7	0	OG10402
AKO1_005562	0	Y
AKO1_005564	12	0	OG9140
AKO1_005565	1	0
AKO1_005566	0	Y
AKO1_005570	0	Y
AKO1_005575	7	0	OG3418
AKO1_005577	0	Y
AKO1_005579	7	0	OG36643
AKO1_005580	1	0	OG1303
AKO1_005590	0	Y
AKO1_005592	3	0	OG14880
AKO1_005593	1	Y
AKO1_005594	1	0	OG1079
AKO1_005597	0	Y
AKO1_005603	1	0	OG3662
AKO1_005606	12	0	OG11285
AKO1_005608	1	0	OG37024
AKO1_005610	6	0
AKO1_005623	9	0
AKO1_005625	1	0	OG4637
AKO1_005626	4	0
AKO1_005627	0	Y
AKO1_005635	1	Y
AKO1_005637	2	0
AKO1_005640	4	0
AKO1_005646	2	0
AKO1_005650	1	0
AKO1_005656	6	0	OG37026
AKO1_005662	0	Y
AKO1_005668	12	0	OG19253
AKO1_005669	3	0
AKO1_005673	1	0	OG2179
AKO1_005674	1	0
AKO1_005678	1	0	OG2782
AKO1_005679	0	Y
AKO1_005682	3	0
AKO1_005686	9	0	OG2061
AKO1_005693	12	0
AKO1_005694	0	Y
AKO1_005700	8	0
AKO1_005702	0	Y
AKO1_005708	1	0	OG5168
AKO1_005712	1	0
AKO1_005718	1	0	OG10413
AKO1_005726	3	0
AKO1_005727	1	0
AKO1_005730	6	0	OG36965
AKO1_005732	0	Y
AKO1_005733	6	0	OG1062
AKO1_005738	1	0
AKO1_005741	10	0	OG6846
AKO1_005746	0	Y
AKO1_005750	2	0	OG14878
AKO1_005753	0	Y
AKO1_005756	2	0
AKO1_005762	0	Y
AKO1_005763	1	0
AKO1_005766	0	Y
AKO1_005771	1	0
AKO1_005781	1	0
AKO1_005786	0	Y
AKO1_005787	0	Y
AKO1_005793	1	0
AKO1_005794	2	0	OG1021
AKO1_005795	6	0
AKO1_005797	10	0	OG3592
AKO1_005803	0	Y
AKO1_005810	3	0	OG37032
AKO1_005811	0	Y
AKO1_005812	6	0	OG6305
AKO1_005813	1	0	OG8639
AKO1_005814	0	Y
AKO1_005817	1	0
AKO1_005818	1	Y
AKO1_005819	1	0	OG1067
AKO1_005821	1	0	OG36700
AKO1_005824	7	Y	OG8191
AKO1_005826	3	0
AKO1_005837	0	Y
AKO1_005839	1	0
AKO1_005841	11	0
AKO1_005843	12	0	OG1994
AKO1_005848	10	0	OG4126
AKO1_005849	7	Y
AKO1_005850	5	0
AKO1_005851	5	Y
AKO1_005855	2	0
AKO1_005857	0	Y
AKO1_005863	9	0	OG1206
AKO1_005865	0	Y
AKO1_005868	6	0	OG1314
AKO1_005870	0	Y
AKO1_005878	0	Y
AKO1_005879	7	0
AKO1_005884	3	0
AKO1_005889	3	0
AKO1_005891	3	0	OG2004
AKO1_005901	0	Y
AKO1_005911	2	0	OG16838
AKO1_005912	1	0
AKO1_005913	6	0	OG36738
AKO1_005918	0	Y
AKO1_005921	0	Y
AKO1_005933	10	0	OG2479
AKO1_005934	9	0
AKO1_005935	1	0
AKO1_005937	3	0	OG27511
AKO1_005939	13	0
AKO1_005940	2	0	OG37036
AKO1_005943	1	Y	OG6252
AKO1_005944	1	0
AKO1_005952	4	0
AKO1_005956	1	Y
AKO1_005966	0	Y
AKO1_005978	2	0	OG27512
AKO1_005982	0	Y
AKO1_005985	1	Y	OG1016
AKO1_005986	0	Y
AKO1_005987	0	Y
AKO1_005988	2	0
AKO1_005991	4	Y	OG9115
AKO1_005992	7	0
AKO1_006001	5	0
AKO1_006006	0	Y
AKO1_006013	1	0	OG37039
AKO1_006018	0	Y
AKO1_006020	12	0	OG1062
AKO1_006024	1	0
AKO1_006026	0	Y
AKO1_006028	1	0
AKO1_006031	0	Y
AKO1_006033	4	0
AKO1_006036	1	0
AKO1_006045	7	Y
AKO1_006048	1	0	OG37041
AKO1_006049	1	0
AKO1_006055	0	Y
AKO1_006056	0	Y
AKO1_006061	9	0
AKO1_006065	0	Y
AKO1_006068	7	0
AKO1_006072	0	Y
AKO1_006083	12	0
AKO1_006088	4	0
AKO1_006090	0	Y
AKO1_006091	6	0	OG22721
AKO1_006096	1	0
AKO1_006102	1	Y
AKO1_006109	2	0	OG6324
AKO1_006115	3	0
AKO1_006116	1	0	OG27517
AKO1_006120	3	0
AKO1_006121	0	Y
AKO1_006129	0	Y
AKO1_006134	7	0
AKO1_006136	0	Y
AKO1_006141	0	Y
AKO1_006146	7	0	OG8638
AKO1_006152	4	0
AKO1_006153	1	0
AKO1_006154	0	Y
AKO1_006157	7	0	OG7372
AKO1_006158	1	0
AKO1_006161	4	0	OG37043
AKO1_006163	12	0	OG1062
AKO1_006166	2	0	OG3670
AKO1_006171	10	0	OG1076
AKO1_006174	1	0	OG37044
AKO1_006179	1	0	OG19362
AKO1_006180	0	Y
AKO1_006183	2	0
AKO1_006184	1	0	OG27426
AKO1_006188	4	0
AKO1_006191	1	Y	OG19363
AKO1_006193	1	0	OG1567
AKO1_006195	1	0
AKO1_006199	4	0	OG19365
AKO1_006205	1	0	OG6321
AKO1_006206	15	0
AKO1_006207	10	0	OG1076
AKO1_006209	1	Y
AKO1_006213	3	0	OG16881
AKO1_006214	0	Y
AKO1_006223	7	0	OG36926
AKO1_006225	1	Y
AKO1_006226	4	0	OG22732
AKO1_006228	14	0	OG1399
AKO1_006242	1	Y	OG7450
AKO1_006245	0	Y
AKO1_006249	9	0	OG1240
AKO1_006254	0	Y
AKO1_006259	0	Y
AKO1_006264	0	Y
AKO1_006265	0	Y
AKO1_006266	8	0	OG5502
AKO1_006269	4	0
AKO1_006271	0	Y
AKO1_006273	4	0	OG22752
AKO1_006278	11	Y	OG19253
AKO1_006282	6	0	OG1299
AKO1_006291	3	0	OG12163
AKO1_006292	1	0	OG4910
AKO1_006294	1	0	OG1048
AKO1_006295	1	0	OG9151
AKO1_006296	0	Y
AKO1_006300	8	0
AKO1_006306	2	0	OG7461
AKO1_006309	1	0	OG12224
AKO1_006312	10	0	OG6846
AKO1_006313	2	0	OG4401
AKO1_006316	8	0
AKO1_006323	1	0
AKO1_006324	0	Y
AKO1_006328	1	0
AKO1_006329	1	0
AKO1_006331	2	0
AKO1_006335	3	0
AKO1_006340	1	0
AKO1_006341	0	Y
AKO1_006343	6	0	OG6305
AKO1_006357	0	Y
AKO1_006358	9	Y	OG1965
AKO1_006359	4	0
AKO1_006362	1	Y	OG4628
AKO1_006370	1	0	OG37047
AKO1_006375	5	0	OG36902
AKO1_006382	2	0	OG5528
AKO1_006384	1	0
AKO1_006388	6	0	OG11291
AKO1_006389	0	Y
AKO1_006393	1	0	OG7410
AKO1_006395	0	Y
AKO1_006397	0	Y
AKO1_006399	0	Y
AKO1_006400	0	Y
AKO1_006411	4	0	OG1203
AKO1_006420	5	0	OG19367
AKO1_006423	0	Y
AKO1_006424	1	0
AKO1_006425	1	0
AKO1_006427	8	0	OG37051
AKO1_006428	1	0
AKO1_006429	4	0	OG37052
AKO1_006437	2	0	OG11278
AKO1_006462	1	0
AKO1_006464	13	0
AKO1_006472	0	Y
AKO1_006481	2	0	OG37036
AKO1_006482	0	Y
AKO1_006492	1	0	OG16844
AKO1_006494	1	Y	OG27502
AKO1_006499	1	0	OG16841
AKO1_006503	2	0
AKO1_006505	2	0
AKO1_006506	0	Y
AKO1_006507	7	0
AKO1_006509	0	Y
AKO1_006510	0	Y
AKO1_006512	3	0
AKO1_006516	12	0	OG12159
AKO1_006519	0	Y
AKO1_006520	6	0	OG11291
AKO1_006523	0	Y
AKO1_006524	0	Y
AKO1_006532	2	0
AKO1_006544	1	0
AKO1_006548	1	Y	OG27380
AKO1_006550	1	Y	OG1016
AKO1_006551	10	0	OG10393
AKO1_006557	1	0	OG16882
AKO1_006565	3	0
AKO1_006567	0	Y
AKO1_006568	6	0	OG3059
AKO1_006570	1	0	OG1785
AKO1_006573	2	0	OG27512
AKO1_006581	0	Y
AKO1_006584	0	Y
AKO1_006585	13	0	OG6846
AKO1_006587	2	0	OG9129
AKO1_006593	1	Y	OG36882
AKO1_006597	2	0	OG3545
AKO1_006602	10	0	OG36880
AKO1_006603	0	Y
AKO1_006604	1	0	OG12226
AKO1_006605	1	0	OG3170
AKO1_006606	7	Y	OG36881
AKO1_006610	2	0
AKO1_006619	2	0	OG14883
AKO1_006627	0	Y
AKO1_006629	0	Y
AKO1_006630	0	Y
AKO1_006632	2	0	OG36741
AKO1_006643	0	Y
AKO1_006654	4	0	OG37012
AKO1_006656	0	Y
AKO1_006661	0	Y
AKO1_006666	0	Y
AKO1_006668	0	Y
AKO1_006674	1	0
AKO1_006678	1	0	OG27523
AKO1_006680	8	Y	OG1785
AKO1_006685	2	0
AKO1_006686	8	0
AKO1_006697	1	0	OG19282
AKO1_006699	1	0	OG19372
AKO1_006700	0	Y
AKO1_006703	4	0	OG36657
AKO1_006711	0	Y
AKO1_006716	0	Y
AKO1_006719	8	0	OG1072
AKO1_006727	1	Y	OG27524
AKO1_006730	2	0
AKO1_006731	9	0	OG37067
AKO1_006734	1	0	OG1186
AKO1_006735	13	0	OG8817
AKO1_006740	6	0	OG1215
AKO1_006741	1	Y
AKO1_006753	0	Y
AKO1_006757	7	0
AKO1_006761	7	0	OG14868
AKO1_006766	1	0
AKO1_006772	0	Y
AKO1_006791	6	0	OG3886
AKO1_006793	1	0	OG36760
AKO1_006795	1	0	OG1140
AKO1_006796	1	0	OG12226
AKO1_006800	0	Y
AKO1_006813	0	Y
AKO1_006815	1	0	OG4619
AKO1_006817	1	0	OG1331
AKO1_006819	12	0	OG18788
AKO1_006820	6	0
AKO1_006821	3	0
AKO1_006824	0	Y
AKO1_006831	2	0	OG36650
AKO1_006838	0	Y
AKO1_006842	4	0	OG14812
AKO1_006843	6	0	OG1314
AKO1_006847	1	Y
AKO1_006849	1	0	OG8176
AKO1_006850	0	Y
AKO1_006851	2	0
AKO1_006853	1	0	OG4340
AKO1_006856	0	Y
AKO1_006857	4	0
AKO1_006861	5	Y
AKO1_006866	5	0	OG27503
AKO1_006869	0	Y
AKO1_006876	7	0	OG8191
AKO1_006879	1	0
AKO1_006880	5	0	OG14812
AKO1_006882	2	0	OG3210
AKO1_006889	9	Y	OG9114
AKO1_006894	1	0
AKO1_006907	7	0	OG7372
AKO1_006911	1	0
AKO1_006916	1	0	OG27441
AKO1_006918	11	0
AKO1_006934	14	0	OG2334
AKO1_006938	1	0	OG16832
AKO1_006940	2	0
AKO1_006942	1	0
AKO1_006948	1	0
AKO1_006950	0	Y
AKO1_006967	0	Y
AKO1_006970	0	Y
AKO1_006971	8	0
AKO1_006972	1	0
AKO1_006976	0	Y
AKO1_006979	0	Y
AKO1_006986	7	0	OG27373
AKO1_006988	0	Y
AKO1_006990	0	Y
AKO1_007003	0	Y
AKO1_007010	6	0	OG1215
AKO1_007020	0	Y
AKO1_007022	0	Y
AKO1_007023	0	Y
AKO1_007024	1	0	OG1072
AKO1_007026	0	Y
AKO1_007029	0	Y
AKO1_007030	10	0	OG4629
AKO1_007031	1	0
AKO1_007032	3	0
AKO1_007033	1	0
AKO1_007037	1	0
AKO1_007039	4	0	OG7462
AKO1_007042	6	0	OG7462
AKO1_007046	1	0
AKO1_007062	8	0
AKO1_007063	0	Y
AKO1_007069	2	0
AKO1_007070	0	Y
AKO1_007072	10	0	OG4629
AKO1_007074	1	0	OG19368
AKO1_007078	1	0	OG5777
AKO1_007085	0	Y
AKO1_007088	1	Y
AKO1_007093	0	Y
AKO1_007096	0	Y
AKO1_007109	2	0	OG1021
AKO1_007110	1	0	OG36644
AKO1_007111	0	Y
AKO1_007112	12	0	OG1530
AKO1_007114	1	0	OG37087
AKO1_007116	1	0	OG37088
AKO1_007118	1	0
AKO1_007121	0	Y
AKO1_007124	10	0	OG1698
AKO1_007125	1	0
AKO1_007130	0	Y
AKO1_007135	12	0	OG6774
AKO1_007141	0	Y
AKO1_007143	0	Y
AKO1_007146	3	0
AKO1_007148	0	Y
AKO1_007150	5	Y	OG14563
AKO1_007152	1	0
AKO1_007155	0	Y
AKO1_007158	0	Y
AKO1_007164	0	Y
AKO1_007170	0	Y
AKO1_007177	0	Y
AKO1_007180	1	0
AKO1_007184	7	0	OG8191
AKO1_007193	1	0
AKO1_007194	1	0
AKO1_007195	1	0
AKO1_007199	0	Y
AKO1_007201	1	Y
AKO1_007202	7	0	OG9143
AKO1_007204	0	Y
AKO1_007207	1	0
AKO1_007213	1	0	OG10027
AKO1_007214	0	Y
AKO1_007215	4	0
AKO1_007218	0	Y
AKO1_007221	0	Y
AKO1_007222	0	Y
AKO1_007223	0	Y
AKO1_007226	1	0
AKO1_007231	0	Y
AKO1_007235	7	0	OG1415
AKO1_007238	2	0	OG6324
AKO1_007240	1	Y	OG7450
AKO1_007241	1	0	OG27517
AKO1_007242	0	Y
AKO1_007244	1	0
AKO1_007245	0	Y
AKO1_007248	2	0
AKO1_007251	1	Y	OG36837
AKO1_007256	4	0
AKO1_007267	1	0
AKO1_007279	10	0	OG1026
AKO1_007280	1	0	OG22705
AKO1_007284	4	0	OG8120
AKO1_007286	2	0
AKO1_007288	4	0	OG19380
AKO1_007293	1	0	OG36781
AKO1_007294	6	0
AKO1_007297	0	Y
AKO1_007301	0	Y
[truncated: 2,478 more rows]

## Sheet: D2 Orthology groups
Supplemental Data D2. Acrasis kona orthologous protein clusters and their presence/absence and size in other eukaryotes. Orthologous groups (OG) were identified in A. kona and diverse eukaryotes (Table S5) by protein clustering using ProteinOrtho (Lechner et al. 2011). Columns C-V summarize numbers of sequences for each taxon. Key to taxon labels is shown to the right of the table (columns x-y).
group ID	gene IDs	exAK	exNG	exAG	exPA	exPW	exSE	amDD	amAC	mDM	cfMB	fBD	fNC	gaCR	pAT	pOT	sAA	sPI	dcTP	alvPT	alvVB		*key to taxon name abbreviations
OG1045	alVB|CEL91893.1 alVB|CEL92229.1 alVB|CEL93202.1 alVB|CEL93273.1 alVB|CEL93322.1 alVB|CEL94036.1 alVB|CEL95567.1 alVB|CEL95568.1 alVB|CEL96740.1 alVB|CEM05586.1 alVB|CEM18661.1 alVB|CEM18786.1 alVB|CEM22855.1 alVB|CEM29867.1 alVB|CEM32068.1 alVB|CEM33720.1 alVB|CEM33873.1 alVB|CEM34614.1 alVB|CEM35493.1 alVB|CEM36439.1 alVB|CEM36688.1 alVB|CEM38656.1 alVB|CEM39444.1 alVB|CEL96742.1 alVB|CEL92996.1…	2	2	6	2	10	0	40	2	5	2	0	8	1	5	5	11	2	1	0	36		exAK	Acrasis kona
OG1048	alPT|XP_001425816.1 alPT|XP_001448423.1 alPT|XP_001459290.1 alPT|XP_001423991.1 alPT|XP_001426349.1 alPT|XP_001427266.1 alPT|XP_001430347.1 alPT|XP_001431680.1 alPT|XP_001435392.1 alPT|XP_001441941.1 alPT|XP_001442479.1 alPT|XP_001445598.1 alPT|XP_001446607.1 alPT|XP_001447069.1 alPT|XP_001447774.1 alPT|XP_001448783.1 alPT|XP_001449947.1 alPT|XP_001454879.1 alPT|XP_001457254.1 alPT|XP_001458310.1…	2	2	3	4	2	1	0	0	34	2	1	0	5	19	1	4	4	3	42	5		exNG	Naegleria gruberi
OG1067	amAC|XP_004338987.1 amAC|XP_004340415.1 exAG|A_god_c6070_g1_i1_m.14057 exAG|A_god_c6070_g1_i2_m.14060 exAG|A_god_c7054_g1_i1_m.17614 exAG|A_god_c8833_g1_i2_m.25928 exAG|A_god_c9122_g1_i1_m.28224 exAG|A_god_c8895_g5_i1_m.26362 exAK|AKO1_005705 exAK|AKO1_005819 exNG|XP_002668222.1 exNG|XP_002670966.1 exNG|XP_002678749.1 exNG|XP_002675166.1 exNG|XP_002675672.1 fBD|XP_006674905.1 fBD|XP_006675493.1 f…	2	5	8	0	0	0	0	3	0	0	95	0	0	0	0	1	0	0	0	0		exAG	Andalucia godoyi
OG1077	alPT|XP_001433255.1 alPT|XP_001442911.1 alPT|XP_001443324.1 alPT|XP_001436913.1 alPT|XP_001448498.1 alVB|CEM06895.1 alVB|CEM28889.1 alVB|CEM33843.1 exPA|CAMPEP_0117421016 exPA|CAMPEP_0117422236 exPA|CAMPEP_0117421324 exPA|CAMPEP_0117422844 exPA|CAMPEP_0117432940 exPW|CAMPEP_0117435514 exPW|CAMPEP_0117435638 exPW|CAMPEP_0117437256 exPW|CAMPEP_0117447208 exPW|CAMPEP_0117455826 exPW|CAMPEP_011745450…	2	2	0	5	6	4	1	2	46	0	1	1	0	22	0	0	2	1	5	4		exPA	Percolomonas cosmopolitus strain AE1
OG1089	alPT|XP_001423507.1 alPT|XP_001431515.1 alPT|XP_001431745.1 alPT|XP_001439077.1 alPT|XP_001443722.1 alPT|XP_001447011.1 alPT|XP_001451659.1 alPT|XP_001454113.1 alPT|XP_001457067.1 alPT|XP_001457845.1 alPT|XP_001459587.1 alPT|XP_001430530.1 alPT|XP_001441108.1 alPT|XP_001441138.1 alPT|XP_001444460.1 alPT|XP_001460522.1 alPT|XP_001460558.1 alPT|XP_001462288.1 alPT|XP_001456352.1 alPT|XP_001450926.1…	2	6	2	0	2	2	0	2	0	3	0	0	2	44	1	3	3	0	20	2		exPW	P. cosmopolitus strain WS
OG1094	alPT|XP_001424224.1 alPT|XP_001424277.1 alPT|XP_001426879.1 alPT|XP_001434425.1 alPT|XP_001437765.1 alPT|XP_001439300.1 alPT|XP_001440978.1 alPT|XP_001444945.1 alPT|XP_001448369.1 alPT|XP_001448445.1 alPT|XP_001451010.1 alPT|XP_001451011.1 alPT|XP_001456427.1 alPT|XP_001457867.1 alPT|XP_001460368.1 alPT|XP_001427536.1 alPT|XP_001436024.1 alPT|XP_001437772.1 alPT|XP_001439209.1 alPT|XP_001459676.1…	2	0	2	0	0	2	9	11	4	2	0	0	2	27	1	1	1	2	25	1		exSE	Seculamonas ecuadoriensis
OG1133	alPT|XP_001433334.1 alPT|XP_001440821.1 alPT|XP_001442969.1 alPT|XP_001443259.1 alPT|XP_001439347.1 alPT|XP_001444897.1 alPT|XP_001448328.1 alPT|XP_001439348.1 alPT|XP_001444625.1 alPT|XP_001445202.1 alPT|XP_001451522.1 alPT|XP_001452002.1 dcTP|XP_002293393.1 dcTP|XP_002293434.1 exAK|AKO1_002850 exAK|AKO1_006176 exPA|CAMPEP_0117418594 exPA|CAMPEP_0117427602 exPA|CAMPEP_0117430666 exPA|CAMPEP_0117…	2	1	1	4	2	1	1	1	21	2	2	2	1	2	1	2	14	3	12	1		amDD	Dictyostelium discoideum
OG1137	alPT|XP_001426212.1 alPT|XP_001430851.1 alPT|XP_001433856.1 alPT|XP_001435568.1 alPT|XP_001436214.1 alPT|XP_001442698.1 alPT|XP_001449219.1 alPT|XP_001452550.1 alPT|XP_001435282.1 alPT|XP_001456785.1 alPT|XP_001439328.1 alPT|XP_001442425.1 alPT|XP_001452796.1 cfMB|XP_001745150.1 cfMB|XP_001746724.1 exAK|AKO1_004052 exAK|AKO1_009210 exNG|XP_002681209.1 exNG|XP_002681252.1 exPW|CAMPEP_0117446302 ex…	2	2	2	1	2	2	3	3	11	6	5	6	1	6	1	2	4	1	13	1		amAC	Acanthamoeba catelanii
OG1145	alPT|XP_001424169.1 alPT|XP_001437360.1 alPT|XP_001439374.1 alPT|XP_001444877.1 alPT|XP_001447795.1 alPT|XP_001448309.1 alPT|XP_001432500.1 alPT|XP_001433808.1 alPT|XP_001439512.1 alPT|XP_001439907.1 alPT|XP_001441660.1 alPT|XP_001445077.1 alPT|XP_001458509.1 alVB|CEL93682.1 alVB|CEL98422.1 amAC|XP_004367473.1 amAC|XP_004367478.1 amDD|XP_641313.1 amDD|XP_647482.1 cfMB|XP_001744222.1 cfMB|XP_00174…	2	3	5	2	2	2	2	3	3	2	2	1	3	12	3	4	2	3	13	3		mDM	Drosophila melanogaster
OG1147	exPW|CAMPEP_0117443506 exPW|CAMPEP_0117451892 exPW|CAMPEP_0117456658 mDM|NP_001033853.1 mDM|NP_001259673.1 mDM|NP_001259674.1 mDM|NP_001259675.1 mDM|NP_525093.1 mDM|NP_573271.1 mDM|NP_996501.1 mDM|NP_996502.1 mDM|NP_001163739.2 mDM|NP_001188578.1 mDM|NP_001259444.1 mDM|NP_001285117.1 mDM|NP_001287534.1 mDM|NP_572699.2 mDM|NP_572700.2 mDM|NP_651436.1 mDM|NP_727507.2 pAT|NP_001190377.1 pAT|NP_00131…	2	2	2	1	3	2	1	3	18	1	1	1	0	31	1	0	1	0	0	1		cfMB	Monosiga brevicolis
OG1151	alPT|XP_001427855.1 alPT|XP_001431925.1 alPT|XP_001440221.1 alPT|XP_001446235.1 alPT|XP_001450713.1 exPA|CAMPEP_0117421184 exPA|CAMPEP_0117434128 mDM|NP_511170.1 mDM|NP_996454.1 mDM|NP_996456.1 mDM|NP_996457.1 pAT|NP_001077886.1 pAT|NP_179013.2 pAT|NP_001078127.1 pAT|NP_001190206.1 pAT|NP_001327447.1 pAT|NP_001331277.1 pAT|NP_566350.1 pAT|NP_568099.1 pAT|NP_001318541.1 pAT|NP_001328944.1 pAT|NP_0…	2	2	2	2	2	1	2	1	4	2	0	1	3	21	1	5	10	1	5	2		fBD	Battrachochytrium dendrobatidis
OG1153	alVB|CEL98395.1 alVB|CEM05377.1 alVB|CEM14843.1 amAC|XP_004335509.1 exAG|A_god_c13993_g1_i1_m.35573 exAG|A_god_c4076_g1_i1_m.8264 exNG|XP_002669864.1 exNG|XP_002674160.1 exSE|S_ecu_c20629_g1_i1_m.87240 exSE|S_ecu_c21001_g1_i1_m.88419 fNC|XP_011392793.1 fNC|XP_011392794.1 fNC|XP_962887.1 gaCR|XP_001694158.1 gaCR|XP_001694159.1 gaCR|XP_001694160.1 mDM|NP_001284881.1 mDM|NP_001284882.1 mDM|NP_511046…	2	6	2	1	1	3	2	2	7	1	2	4	6	16	3	4	2	2	0	3		fNC	Neurospora crassa
OG1159	alPT|XP_001425707.1 alPT|XP_001433277.1 alPT|XP_001440775.1 alPT|XP_001442378.1 alPT|XP_001452836.1 alPT|XP_001454082.1 alPT|XP_001457791.1 alPT|XP_001457851.1 alPT|XP_001454121.1 fBD|XP_006674955.1 fBD|XP_006675688.1 fNC|XP_011395161.1 fNC|XP_011395162.1 gaCR|XP_001690850.1 gaCR|XP_001690852.1 mDM|NP_001015121.3 mDM|NP_001015122.1 mDM|NP_001015123.1 mDM|NP_001104348.2 mDM|NP_001104349.1 mDM|NP_0…	2	1	1	1	1	1	1	1	11	1	3	4	3	21	1	1	1	1	9	1		gaCR	Chlamydomonas rheinhardii
OG1161	alPT|XP_001444388.1 alPT|XP_001454778.1 alPT|XP_001457053.1 exAK|AKO1_011678 exAK|AKO1_014340 fNC|XP_960035.3 fNC|XP_961129.1 mDM|NP_001138214.2 mDM|NP_001188723.1 mDM|NP_001188724.1 mDM|NP_001188725.1 mDM|NP_001188726.1 mDM|NP_001188727.1 mDM|NP_001259638.1 mDM|NP_001259639.1 mDM|NP_001261634.1 mDM|NP_001261692.1 mDM|NP_001261693.1 mDM|NP_001261694.1 mDM|NP_573191.1 mDM|NP_573192.1 mDM|NP_610804…	2	1	1	0	1	1	0	1	37	1	1	2	0	5	0	1	5	2	3	2		pAT	Arabidopsis thaliana
OG1166	dcTP|XP_002292091.1 dcTP|XP_002293385.1 dcTP|XP_002293760.1 exAK|AKO1_007639 exAK|AKO1_014337 mDM|NP_001027154.1 mDM|NP_001034031.2 mDM|NP_001034032.2 mDM|NP_001036776.1 mDM|NP_001036777.1 mDM|NP_001097101.1 mDM|NP_001263119.1 mDM|NP_001287228.1 mDM|NP_001287615.1 mDM|NP_649043.3 mDM|NP_649044.3 mDM|NP_649045.2 mDM|NP_651648.5 mDM|NP_651804.2 mDM|NP_651806.2 mDM|NP_651814.1 mDM|NP_652183.2 mDM|NP…	2	0	1	0	0	0	1	0	30	1	0	0	2	14	3	4	2	4	0	1		pOT	Oryza sativa
OG1170	alPT|XP_001423716.1 alPT|XP_001425367.1 alPT|XP_001430750.1 alPT|XP_001434809.1 alPT|XP_001441169.1 alPT|XP_001445895.1 alPT|XP_001449537.1 alPT|XP_001450888.1 alPT|XP_001451207.1 alPT|XP_001452320.1 alPT|XP_001454404.1 alPT|XP_001457340.1 alPT|XP_001460588.1 alPT|XP_001462251.1 alPT|XP_001460882.1 alPT|XP_001460883.1 amAC|XP_004336633.1 amAC|XP_004340381.1 exPA|CAMPEP_0117420976 exPA|CAMPEP_0117…	2	2	1	3	4	1	2	2	2	1	1	1	1	19	1	1	1	1	16	1		sAA	Aureococcus anophagefferens
OG1172	alPT|XP_001426739.1 alPT|XP_001428421.1 alPT|XP_001438852.1 alPT|XP_001426835.1 alPT|XP_001428509.1 alPT|XP_001432600.1 exAK|AKO1_004142 exAK|AKO1_012952 exPA|CAMPEP_0117419960 exPA|CAMPEP_0117434022 fNC|XP_001727998.2 fNC|XP_963096.3 fNC|XP_964245.2 mDM|NP_001014720.1 mDM|NP_001014721.1 mDM|NP_001162661.1 mDM|NP_001259818.1 mDM|NP_001284860.1 mDM|NP_476851.2 mDM|NP_476852.1 mDM|NP_525069.2 mDM|N…	2	2	0	3	2	1	1	1	13	2	1	4	1	17	1	4	0	1	6	1		sPI	Phytophthora infestans
OG1176	alPT|XP_001423396.1 alPT|XP_001429819.1 alPT|XP_001433239.1 alPT|XP_001434205.1 alPT|XP_001438368.1 alPT|XP_001440745.1 alPT|XP_001442882.1 alPT|XP_001443356.1 alPT|XP_001457342.1 alPT|XP_001460880.1 alPT|XP_001438073.1 alPT|XP_001430008.1 alPT|XP_001434463.1 alPT|XP_001434659.1 alPT|XP_001442033.1 alPT|XP_001449370.1 alPT|XP_001457854.1 alPT|XP_001459750.1 alPT|XP_001462259.1 alPT|XP_001460628.1…	2	1	2	0	2	3	2	2	4	1	1	1	1	3	1	2	9	2	22	1		dcTP	Thalassiosire pseudonana
OG1181	alPT|XP_001423825.1 alPT|XP_001434711.1 alPT|XP_001448596.1 alPT|XP_001449432.1 alPT|XP_001452436.1 alPT|XP_001459059.1 alPT|XP_001439947.1 alPT|XP_001453760.1 alPT|XP_001456512.1 alPT|XP_001459975.1 alPT|XP_001441005.1 alPT|XP_001454247.1 alPT|XP_001460408.1 alPT|XP_001462391.1 alPT|XP_001450509.1 amAC|XP_004334181.1 amAC|XP_004336396.1 amAC|XP_004336400.1 amAC|XP_004346004.1 dcTP|XP_002290622.1…	2	1	2	1	1	1	2	5	3	1	2	1	2	11	2	2	2	5	15	0		alvPT	Paramecium tetraurelia
OG1191	alPT|XP_001427643.1 alPT|XP_001454509.1 alPT|XP_001455356.1 alPT|XP_001428253.1 alPT|XP_001432669.1 alPT|XP_001456141.1 alPT|XP_001460309.1 alVB|CEL97821.1 alVB|CEM02326.1 amAC|XP_004334745.1 amAC|XP_004346032.1 amDD|XP_637058.1 amDD|XP_640483.1 exAK|AKO1_012591 exAK|AKO1_012838 exNG|XP_002670875.1 exNG|XP_002675064.1 exNG|XP_002675196.1 exNG|XP_002677003.1 exNG|XP_002678201.1 exNG|XP_002680089.1…	2	6	1	1	2	4	2	2	4	1	1	2	2	7	2	6	5	1	7	2		alvVB	Vitrella brassicaformis
OG1199	amDD|XP_641078.1 amDD|XP_647526.1 exAK|AKO1_003560 exNG|XP_002681822.1 exSE|S_ecu_c1124_g2_i1_m.4056 exSE|S_ecu_c8395_g5_i1_m.49690 mDM|NP_001246266.1 mDM|NP_001260890.1 mDM|NP_001260891.1 mDM|NP_001260892.1 mDM|NP_001260893.1 mDM|NP_001286316.1 mDM|NP_001286317.1 mDM|NP_523697.1 mDM|NP_610686.1 mDM|NP_725051.2 mDM|NP_725052.1 pAT|NP_001030851.1 pAT|NP_001077441.1 pAT|NP_001078066.1 pAT|NP_001078…	2	1	1	0	0	2	3	2	11	1	1	1	1	32	0	1	0	0	0	0
OG1205	alPT|XP_001425283.1 alPT|XP_001431331.1 alPT|XP_001434101.1 alPT|XP_001435742.1 alPT|XP_001446665.1 alPT|XP_001445511.1 alPT|XP_001449851.1 alPT|XP_001453910.1 alPT|XP_001456644.1 amDD|XP_644485.1 amDD|XP_644765.1 fNC|XP_011392813.1 fNC|XP_011392814.1 fNC|XP_011392815.1 mDM|NP_001162737.1 mDM|NP_001285163.1 mDM|NP_001285164.1 mDM|NP_511140.1 mDM|NP_727631.1 mDM|NP_727632.1 mDM|NP_001263132.1 mDM|…	2	2	1	1	1	1	2	1	10	1	1	3	1	16	1	1	1	1	9	2
OG1207	alPT|XP_001430395.1 alPT|XP_001436475.1 alPT|XP_001448699.1 exNG|XP_002668802.1 exNG|XP_002670792.1 exNG|XP_002671465.1 exPA|CAMPEP_0117425672 exPA|CAMPEP_0117430204 fNC|XP_011394557.1 fNC|XP_011394558.1 gaCR|XP_001692684.1 gaCR|XP_001692778.1 gaCR|XP_001692779.1 mDM|NP_001027424.2 mDM|NP_001027425.1 mDM|NP_001027428.1 mDM|NP_001163167.1 mDM|NP_001163749.1 mDM|NP_001163750.1 mDM|NP_651959.1 mDM|N…	2	4	2	3	2	2	1	1	10	1	0	2	5	9	4	2	2	1	3	2
OG1208	alPT|XP_001433314.1 alPT|XP_001440805.1 alPT|XP_001442952.1 alPT|XP_001443273.1 alPT|XP_001457443.1 alPT|XP_001458635.1 amAC|XP_004339901.1 amAC|XP_004340638.1 exAG|A_god_c200_g1_i1_m.379 exAG|A_god_c200_g1_i2_m.384 exPA|CAMPEP_0117425910 exPA|CAMPEP_0117429114 fNC|XP_011393604.1 fNC|XP_011393605.1 mDM|NP_611086.1 mDM|NP_725534.1 mDM|NP_722744.1 mDM|NP_722745.1 pAT|NP_001031767.1 pAT|NP_001190885…	2	2	3	2	2	1	2	4	4	1	2	3	3	11	1	3	1	2	6	3
OG1214	alPT|XP_001426816.1 alPT|XP_001428490.1 alVB|CEL99961.1 alVB|CEM39356.1 amAC|XP_004349634.1 amAC|XP_004352083.1 amDD|XP_635129.1 amDD|XP_642026.1 dcTP|XP_002289669.1 dcTP|XP_002293993.1 dcTP|XP_002295557.1 exAG|A_god_c14512_g1_i1_m.36598 exAG|A_god_c2853_g1_i1_m.5816 exSE|S_ecu_c14183_g1_i1_m.76789 exSE|S_ecu_c9248_g1_i1_m.67951 fNC|XP_011395205.1 fNC|XP_011395206.1 fNC|XP_959918.1 gaCR|XP_001696…	2	2	2	2	2	2	2	2	3	1	2	3	3	13	3	3	2	3	2	3
OG1219	amAC|XP_004335284.1 amAC|XP_004335834.1 amAC|XP_004335285.1 exAK|AKO1_005784 exAK|AKO1_010527 mDM|NP_001285249.1 mDM|NP_001285250.1 mDM|NP_001285251.1 mDM|NP_001285253.1 mDM|NP_001285254.1 mDM|NP_477503.1 mDM|NP_572976.1 mDM|NP_572977.1 mDM|NP_572978.1 mDM|NP_572979.1 mDM|NP_572981.1 mDM|NP_572982.1 mDM|NP_572983.1 mDM|NP_572985.1 mDM|NP_572987.1 mDM|NP_644677.1 mDM|NP_651466.1 mDM|NP_572986.1 pA…	2	2	1	1	0	1	1	4	18	1	0	2	1	13	0	4	5	1	0	0
OG1229	alPT|XP_001424464.1 alPT|XP_001426561.1 alVB|CEL97204.1 alVB|CEM14666.1 dcTP|XP_002288555.1 dcTP|XP_002293690.1 exPA|CAMPEP_0117421982 exPA|CAMPEP_0117432516 exPW|CAMPEP_0117435860 exPW|CAMPEP_0117455420 exSE|S_ecu_c20634_g1_i1_m.87254 exSE|S_ecu_c425_g1_i1_m.1644 fBD|XP_006680984.1 fBD|XP_006681133.1 fNC|XP_958421.2 fNC|XP_961600.1 gaCR|XP_001691452.1 gaCR|XP_001699375.1 mDM|NP_001245907.1 mDM|N…	2	2	1	2	3	2	2	2	7	2	2	2	2	13	1	3	2	2	2	2
OG1231	alPT|XP_001441946.1 alPT|XP_001448777.1 alVB|CEM00582.1 alVB|CEM01984.1 amAC|XP_004342196.1 amAC|XP_004348530.1 cfMB|XP_001744279.1 cfMB|XP_001747163.1 dcTP|XP_002286749.1 dcTP|XP_002291363.1 exAG|A_god_c1281_g1_i1_m.2500 exAG|A_god_c7314_g1_i1_m.18625 exAK|AKO1_005430 exAK|AKO1_008849 exNG|XP_002669613.1 exNG|XP_002677756.1 exPA|CAMPEP_0117424694 exPA|CAMPEP_0117433080 exPA|CAMPEP_0117433904 exP…	2	2	2	5	4	2	2	2	3	2	2	2	2	9	2	4	2	2	3	2
OG1241	alPT|XP_001427944.1 alPT|XP_001438476.1 alPT|XP_001439376.1 alPT|XP_001440133.1 alPT|XP_001444876.1 alPT|XP_001448307.1 alPT|XP_001444254.1 alPT|XP_001451173.1 cfMB|XP_001747327.1 cfMB|XP_001747423.1 exAK|AKO1_009409 exAK|AKO1_013228 exNG|XP_002678579.1 exNG|XP_002681526.1 exPW|CAMPEP_0117436710 exPW|CAMPEP_0117437346 exPW|CAMPEP_0117453722 exPW|CAMPEP_0117454226 exPW|CAMPEP_0117454596 exSE|S_ecu…	2	2	1	0	5	3	2	3	4	2	1	1	1	11	1	1	5	1	8	1
OG1243	alPT|XP_001448034.1 alPT|XP_001449651.1 alPT|XP_001455915.1 alPT|XP_001459715.1 alPT|XP_001460322.1 amAC|XP_004336859.1 amAC|XP_004336864.1 amDD|XP_002649198.1 amDD|XP_646277.1 exAG|A_god_c12659_g1_i1_m.34033 exAG|A_god_c14964_g1_i1_m.37143 exAG|A_god_c12825_g1_i1_m.34369 exAG|A_god_c17632_g1_i1_m.40621 exAG|A_god_c13335_g1_i1_m.35004 exAG|A_god_c14345_g1_i1_m.36270 exAG|A_god_c4731_g1_i1_m.9912 …	2	4	7	0	0	5	3	4	4	2	1	2	0	11	1	2	0	0	5	2
OG1249	amAC|XP_004333163.1 amAC|XP_004358246.1 exAK|AKO1_005872 exAK|AKO1_015608 fNC|XP_011393189.1 fNC|XP_011393190.1 gaCR|XP_001690893.1 gaCR|XP_001691481.1 mDM|NP_001097667.1 mDM|NP_001097668.2 mDM|NP_001262225.1 mDM|NP_476955.1 mDM|NP_730757.1 mDM|NP_730758.1 mDM|NP_730759.1 mDM|NP_730760.1 pAT|NP_001190161.1 pAT|NP_001190162.1 pAT|NP_001318560.1 pAT|NP_001321560.1 pAT|NP_001323060.1 pAT|NP_00132306…	2	1	2	1	1	1	1	4	8	2	1	2	2	19	1	1	2	1	1	1
OG1259	alPT|XP_001425931.1 alPT|XP_001427636.1 alPT|XP_001432025.1 alPT|XP_001435823.1 alPT|XP_001455659.1 alPT|XP_001460302.1 alPT|XP_001431793.1 alPT|XP_001428989.1 alPT|XP_001436712.1 alPT|XP_001447576.1 alPT|XP_001451019.1 alPT|XP_001456432.1 alPT|XP_001430110.1 alPT|XP_001439906.1 exPW|CAMPEP_0117447272 exPW|CAMPEP_0117451392 gaCR|XP_001691085.1 gaCR|XP_001691565.1 gaCR|XP_001702708.1 mDM|NP_001036…	2	2	1	1	3	1	1	1	4	1	3	1	3	4	1	1	6	1	14	1
OG1260	alPT|XP_001426675.1 alPT|XP_001426931.1 alPT|XP_001452467.1 alPT|XP_001460844.1 amDD|XP_645839.1 amDD|XP_645978.1 dcTP|XP_002289026.1 dcTP|XP_002297450.1 exAG|A_god_c1569_g1_i1_m.3149 exAG|A_god_c8634_g1_i1_m.24803 exAK|AKO1_011470 exAK|AKO1_013906 exNG|XP_002670662.1 exNG|XP_002676926.1 exNG|XP_002682975.1 gaCR|XP_001696568.1 gaCR|XP_001702347.1 mDM|NP_001286321.1 mDM|NP_001286322.1 mDM|NP_47737…	2	3	3	1	0	1	2	3	8	1	1	1	2	10	2	2	2	3	4	1
OG1262	alPT|XP_001429335.1 alPT|XP_001451919.1 alPT|XP_001462590.1 alPT|XP_001443524.1 alPT|XP_001443789.1 alPT|XP_001446704.1 alPT|XP_001461833.1 alVB|CEM13197.1 alVB|CEM34871.1 exPW|CAMPEP_0117441278 exPW|CAMPEP_0117449116 fNC|XP_011394665.1 fNC|XP_011394666.1 mDM|NP_001285044.1 mDM|NP_511098.1 pAT|NP_001031751.1 pAT|NP_001119079.1 pAT|NP_001328189.1 pAT|NP_001328190.1 pAT|NP_194337.1 pAT|NP_194710.1 …	2	2	1	1	5	1	1	1	2	1	2	2	1	15	1	2	2	1	7	2
OG1270	alPT|XP_001426369.1 alPT|XP_001432044.1 alPT|XP_001435475.1 alPT|XP_001459570.1 amDD|XP_629776.1 amDD|XP_642259.1 exSE|S_ecu_c11492_g1_i1_m.71685 exSE|S_ecu_c13145_g1_i1_m.75078 fNC|XP_011393466.1 fNC|XP_011393467.1 mDM|NP_477034.1 mDM|NP_573321.1 pAT|NP_001078247.1 pAT|NP_001189535.1 pAT|NP_001318843.1 pAT|NP_001320442.1 pAT|NP_001324824.1 pAT|NP_001327289.1 pAT|NP_001327290.1 pAT|NP_001328554.1…	2	1	1	0	1	2	2	1	2	1	2	2	1	24	1	1	1	1	4	1
OG1271	alPT|XP_001428017.1 alPT|XP_001440517.1 alPT|XP_001442589.1 alPT|XP_001446065.1 alPT|XP_001452498.1 alPT|XP_001453643.1 alPT|XP_001454540.1 alPT|XP_001456124.1 alPT|XP_001435375.1 alPT|XP_001437215.1 alPT|XP_001445351.1 alPT|XP_001448808.1 alPT|XP_001455053.1 alPT|XP_001436447.1 alVB|CEL95457.1 alVB|CEL95475.1 alVB|CEL95476.1 alVB|CEM02150.1 alVB|CEM11281.1 alVB|CEM11784.1 alVB|CEM21179.1 alVB|CE…	2	1	0	0	2	0	5	1	8	0	0	0	0	0	0	0	3	0	15	14
OG1273	alPT|XP_001437829.1 alPT|XP_001454268.1 alPT|XP_001462375.1 amAC|XP_004337640.1 amAC|XP_004347786.1 amAC|XP_004345358.1 dcTP|XP_002286844.1 dcTP|XP_002291785.1 dcTP|XP_002295452.1 dcTP|XP_002297498.1 exPW|CAMPEP_0117435662 exPW|CAMPEP_0117440042 exPW|CAMPEP_0117454464 gaCR|XP_001694884.1 gaCR|XP_001694885.1 mDM|NP_001246214.1 mDM|NP_001286224.1 mDM|NP_610444.2 mDM|NP_611578.1 mDM|NP_611579.1 pAT|…	2	1	2	0	3	0	0	3	5	3	1	2	4	9	1	3	1	5	3	3
OG1278	cfMB|XP_001749865.1 cfMB|XP_001749908.1 exAK|AKO1_000669 exAK|AKO1_005167 mDM|NP_001036657.2 mDM|NP_524865.2 mDM|NP_730788.1 mDM|NP_730790.2 mDM|NP_788571.1 mDM|NP_996148.2 mDM|NP_996149.3 pAT|NP_001031444.2 pAT|NP_001189635.1 pAT|NP_001190869.1 pAT|NP_001318818.1 pAT|NP_001319779.1 pAT|NP_001323674.1 pAT|NP_001324173.1 pAT|NP_001324174.1 pAT|NP_001325644.1 pAT|NP_001325645.1 pAT|NP_001325646.1 p…	2	1	1	1	1	1	2	2	7	3	1	0	1	23	0	2	1	1	0	1
OG1279	exAG|A_god_c7977_g1_i1_m.21380 exAG|A_god_c9495_g1_i1_m.29920 mDM|NP_001259153.1 mDM|NP_569962.2 pAT|NP_001078529.1 pAT|NP_001119500.1 pAT|NP_001185371.1 pAT|NP_001189654.1 pAT|NP_001318880.1 pAT|NP_001322092.1 pAT|NP_001322581.1 pAT|NP_001323555.1 pAT|NP_001323556.1 pAT|NP_001323804.1 pAT|NP_001324864.1 pAT|NP_001324865.1 pAT|NP_001326750.1 pAT|NP_001332351.1 pAT|NP_001332352.1 pAT|NP_172038.4 p…	2	1	2	1	1	1	2	1	2	1	2	1	0	30	1	1	1	1	0	0
OG1293	alPT|XP_001424302.1 alPT|XP_001428697.1 alPT|XP_001446430.1 alPT|XP_001460008.1 alPT|XP_001440162.1 alPT|XP_001446178.1 alPT|XP_001450756.1 exAG|A_god_c1353_g1_i1_m.2679 exAG|A_god_c17408_g1_i1_m.40176 exNG|XP_002668592.1 exNG|XP_002679382.1 exPW|CAMPEP_0117438194 exPW|CAMPEP_0117439916 gaCR|XP_001691581.1 gaCR|XP_001691582.1 mDM|NP_001097713.1 mDM|NP_001163558.1 mDM|NP_001163559.1 mDM|NP_0011891…	2	3	3	2	3	2	2	1	10	2	1	1	2	1	2	1	1	1	7	2
OG1295	alPT|XP_001427596.1 alPT|XP_001431769.1 alPT|XP_001440582.1 alPT|XP_001442407.1 alPT|XP_001445603.1 alPT|XP_001449907.1 alPT|XP_001452812.1 alPT|XP_001455461.1 amAC|XP_004339829.1 amAC|XP_004344881.1 cfMB|XP_001743924.1 cfMB|XP_001745282.1 exAK|AKO1_003065 exAK|AKO1_003506 pAT|NP_001154601.1 pAT|NP_001189820.1 pAT|NP_001190770.1 pAT|NP_001318631.1 pAT|NP_001318657.1 pAT|NP_001319996.1 pAT|NP_0013…	2	0	0	0	0	0	0	2	1	4	0	0	0	28	0	3	0	0	8	1
OG1297	alPT|XP_001431924.1 alPT|XP_001445741.1 exNG|XP_002681690.1 exNG|XP_002683124.1 exPA|CAMPEP_0117418862 exPA|CAMPEP_0117427576 exPA|CAMPEP_0117432838 exPW|CAMPEP_0117442628 exPW|CAMPEP_0117442900 fNC|XP_960862.1 fNC|XP_964068.1 mDM|NP_001036278.1 mDM|NP_001036279.1 mDM|NP_001162766.1 mDM|NP_001162767.1 mDM|NP_001162768.1 mDM|NP_001259588.1 mDM|NP_001259589.1 mDM|NP_001285306.1 mDM|NP_524853.2 mDM|…	2	2	1	3	2	1	1	1	17	2	1	2	1	6	1	1	1	1	2	1
OG1298	alPT|XP_001432018.1 alPT|XP_001440599.1 alVB|CEL93161.1 alVB|CEM27812.1 amDD|XP_641735.1 amDD|XP_642724.1 dcTP|XP_002286060.1 dcTP|XP_002291242.1 exNG|XP_002674498.1 exNG|XP_002674726.1 exNG|XP_002682265.1 exPA|CAMPEP_0117422934 exPA|CAMPEP_0117428088 exPA|CAMPEP_0117428312 exPW|CAMPEP_0117438734 exPW|CAMPEP_0117455166 exPW|CAMPEP_0117456676 exSE|S_ecu_c8760_g1_i1_m.55629 exSE|S_ecu_c8760_g1_i2_m…	2	3	2	4	4	4	2	2	2	2	2	2	1	4	2	2	2	2	3	2
OG1309	alPT|XP_001431114.1 alPT|XP_001432546.1 alPT|XP_001433840.1 alPT|XP_001434077.1 alPT|XP_001439342.1 alPT|XP_001442148.1 alPT|XP_001444903.1 alPT|XP_001434063.1 alPT|XP_001456200.1 alPT|XP_001444904.1 alPT|XP_001454458.1 alPT|XP_001454459.1 alVB|CEL98564.1 alVB|CEM18732.1 amAC|XP_004332941.1 amAC|XP_004333734.1 amAC|XP_004336486.1 amAC|XP_004353139.1 amDD|XP_642886.1 amDD|XP_646665.1 exAK|AKO1_004…	2	2	1	3	2	3	2	4	2	1	1	1	1	2	1	2	2	2	12	2
OG1310	alPT|XP_001432301.1 alPT|XP_001435499.1 alPT|XP_001458817.1 alPT|XP_001459523.1 alVB|CEL97804.1 alVB|CEM06606.1 alVB|CEM26648.1 exAG|A_god_c17377_g1_i1_m.40120 exAG|A_god_c8179_g1_i1_m.22352 exAK|AKO1_009219 exAK|AKO1_015483 exNG|XP_002669419.1 exNG|XP_002675686.1 mDM|NP_650836.1 mDM|NP_732456.1 mDM|NP_732457.1 pAT|NP_187652.1 pAT|NP_190087.1 pAT|NP_197689.1 cfMB|XP_001748887.1 amDD|XP_629909.1 c…	2	2	2	1	2	2	3	2	3	2	3	2	2	4	1	3	3	2	4	3
OG1312	alPT|XP_001450336.1 alPT|XP_001453090.1 exAG|A_god_c5494_g1_i1_m.12233 exAG|A_god_c5947_g1_i1_m.13712 exAG|A_god_c6012_g1_i1_m.13902_c8112_g1_i1_m.22023 exPA|CAMPEP_0117418930 exPA|CAMPEP_0117433236 exPA|CAMPEP_0117433666 exPW|CAMPEP_0117441786 exPW|CAMPEP_0117449160 exPW|CAMPEP_0117454720 exPW|CAMPEP_0117442088 exPW|CAMPEP_0117445888 mDM|NP_001014736.2 mDM|NP_001245651.1 mDM|NP_001259507.1 mDM|N…	2	2	3	4	5	1	0	1	15	1	1	1	1	4	1	1	1	1	2	1
OG1313	alVB|CEL97024.1 alVB|CEL97025.1 dcTP|XP_002291495.1 dcTP|XP_002294985.1 exNG|XP_002667930.1 exNG|XP_002679239.1 exNG|XP_002671425.1 exNG|XP_002675778.1 exPW|CAMPEP_0117444640 exPW|CAMPEP_0117451872 exSE|S_ecu_c4062_g1_i1_m.15289 exSE|S_ecu_c4062_g1_i2_m.15291 mDM|NP_001285012.1 mDM|NP_572466.1 pAT|NP_001329369.1 pAT|NP_193808.2 sAA|XP_009038920.1 sAA|XP_009041557.1 sAA|XP_009040405.1 sAA|XP_00904…	2	4	1	0	2	2	0	1	2	1	0	3	2	2	2	4	14	2	0	4
OG1315	amAC|XP_004334648.1 amAC|XP_004337888.1 amAC|XP_004340254.1 amAC|XP_004340257.1 amDD|XP_628928.1 amDD|XP_628929.1 amDD|XP_636017.1 amDD|XP_636282.1 amDD|XP_640144.1 amDD|XP_643812.1 amDD|XP_644188.2 exSE|S_ecu_c1644_g1_i1_m.6291 exSE|S_ecu_c9340_g1_i1_m.68309 pAT|NP_001319057.1 pAT|NP_001321812.1 pAT|NP_001321813.1 pAT|NP_001322536.1 pAT|NP_001322537.1 pAT|NP_001323016.1 pAT|NP_001331863.1 pAT|NP…	2	0	1	0	0	2	7	6	0	0	0	0	1	28	0	0	0	1	0	0
OG1319	exAG|A_god_c16195_g1_i1_m.38849 exAG|A_god_c16392_g1_i1_m.39102 exAK|AKO1_002001 exAK|AKO1_005194 exSE|S_ecu_c7810_g1_i1_m.41981 exSE|S_ecu_c7810_g1_i2_m.41984 exSE|S_ecu_c7810_g1_i3_m.41988 exSE|S_ecu_c7810_g1_i4_m.41991 exSE|S_ecu_c9428_g1_i1_m.68598 fNC|XP_011394977.1 fNC|XP_011394978.1 mDM|NP_649551.4 mDM|NP_730949.2 mDM|NP_788583.1 pAT|NP_001078095.1 pAT|NP_001078096.1 pAT|NP_001078097.1 pAT…	2	0	2	0	0	5	1	0	3	1	1	3	1	22	1	0	5	1	0	0
OG1326	alPT|XP_001425267.1 alPT|XP_001427849.1 alPT|XP_001427864.1 alPT|XP_001437937.1 alPT|XP_001440231.1 alPT|XP_001444809.1 alPT|XP_001446219.1 alPT|XP_001446245.1 alPT|XP_001450726.1 alPT|XP_001455288.1 alPT|XP_001439450.1 alPT|XP_001442963.1 alVB|CEL95329.1 alVB|CEL99173.1 alVB|CEM26917.1 amDD|XP_629172.1 amDD|XP_640247.1 amDD|XP_647104.1 amDD|XP_641257.1 dcTP|XP_002296000.1 exNG|XP_002670354.1 exN…	2	2	0	1	5	1	5	1	1	0	0	0	1	2	0	0	5	3	13	5
OG1332	alPT|XP_001454623.1 alPT|XP_001456055.1 alVB|CEL91649.1 alVB|CEM06493.1 alVB|CEM38999.1 amAC|XP_004337978.1 amAC|XP_004341866.1 dcTP|XP_002289525.1 dcTP|XP_002289977.1 dcTP|XP_002289623.1 dcTP|XP_002293459.1 exAK|AKO1_003576 exAK|AKO1_007415 fBD|XP_006677991.1 fBD|XP_006682369.1 mDM|NP_001260637.1 mDM|NP_610053.1 mDM|NP_001285907.1 mDM|NP_609669.1 pAT|NP_001190392.1 pAT|NP_001190420.1 pAT|NP_0013…	2	1	0	1	1	1	1	2	4	2	2	1	1	12	1	5	1	4	2	3
OG1351	alVB|CEL98219.1 alVB|CEM36117.1 exAK|AKO1_007732 exAK|AKO1_007831 pAT|NP_001030694.1 pAT|NP_001078152.1 pAT|NP_001078154.1 pAT|NP_001078155.1 pAT|NP_001078406.1 pAT|NP_001189891.1 pAT|NP_001189892.1 pAT|NP_001327204.1 pAT|NP_001327205.1 pAT|NP_001329914.1 pAT|NP_001329915.1 pAT|NP_188029.1 pAT|NP_188031.1 pAT|NP_188059.1 pAT|NP_188060.1 pAT|NP_193570.1 pAT|NP_850584.1 pAT|NP_850585.2 pAT|NP_00132…	2	0	0	1	1	0	1	0	1	0	1	1	1	24	1	5	2	2	1	2
OG1352	alVB|CEM28618.1 alVB|CEM31004.1 alVB|CEM36103.1 alVB|CEM37955.1 exAG|A_god_c12361_g1_i1_m.33313 exAG|A_god_c351_g1_i1_m.670 exAG|A_god_c8291_g1_i1_m.22948 exAG|A_god_c8621_g1_i1_m.24710 exAG|A_god_c8672_g1_i1_m.24981 exAG|A_god_c5322_g1_i1_m.11661 exAG|A_god_c7108_g1_i1_m.17817 exPA|CAMPEP_0117418206 exPA|CAMPEP_0117418292 exPA|CAMPEP_0117418838 exPW|CAMPEP_0117437316 exPW|CAMPEP_0117444990 exPW|…	2	2	7	3	4	6	3	3	1	2	0	2	0	3	0	3	1	0	0	4
OG1361	alPT|XP_001426033.1 alPT|XP_001429366.1 alPT|XP_001432700.1 alPT|XP_001455773.1 exAG|A_god_c3852_g1_i1_m.7715 exAG|A_god_c9503_g1_i1_m.29933 exAK|AKO1_001241 exAK|AKO1_015272 exPW|CAMPEP_0117435578 exPW|CAMPEP_0117439294 exPW|CAMPEP_0117441350 exPW|CAMPEP_0117454582 exPW|CAMPEP_0117454762 exPW|CAMPEP_0117456082 exSE|S_ecu_c8847_g3_i1_m.57542 exSE|S_ecu_c8847_g3_i2_m.57550 exSE|S_ecu_c8847_g3_i3_m…	2	1	3	2	6	4	0	0	3	3	2	0	3	4	0	4	2	1	4	1
OG1363	alPT|XP_001427981.1 alPT|XP_001440092.1 alPT|XP_001442530.1 alPT|XP_001446168.1 alPT|XP_001450771.1 alPT|XP_001452701.1 amDD|XP_001733062.1 amDD|XP_628978.1 mDM|NP_001262074.1 mDM|NP_001262075.1 mDM|NP_001262076.1 mDM|NP_001262077.1 mDM|NP_001286855.1 mDM|NP_001286856.1 mDM|NP_611959.2 pAT|NP_001318617.1 pAT|NP_001323724.1 pAT|NP_001328408.1 pAT|NP_001328409.1 pAT|NP_174562.2 pAT|NP_192795.3 pAT|…	2	2	1	2	2	1	2	2	7	2	1	1	0	10	0	1	2	1	6	0
OG1367	alPT|XP_001441555.1 alPT|XP_001450463.1 alPT|XP_001450469.1 alPT|XP_001452193.1 alPT|XP_001452975.1 alPT|XP_001441900.1 alPT|XP_001453210.1 alPT|XP_001454695.1 amAC|XP_004335617.1 amAC|XP_004349666.1 amDD|XP_636821.1 amDD|XP_644046.1 exNG|XP_002672842.1 exNG|XP_002677200.1 exNG|XP_002673467.1 exPA|CAMPEP_0117418860 exPA|CAMPEP_0117433510 exPW|CAMPEP_0117437722 exPW|CAMPEP_0117448334 exPW|CAMPEP_0…	2	3	2	3	4	1	2	2	4	1	2	3	1	1	1	1	2	1	8	1
OG1369	alPT|XP_001454096.1 alPT|XP_001457828.1 exAG|A_god_c1268_g1_i1_m.2485 exAG|A_god_c9271_g1_i1_m.29411 exAK|AKO1_000946 exAK|AKO1_015446 exNG|XP_002668057.1 exNG|XP_002679367.1 exSE|S_ecu_c18708_g1_i1_m.84483 exSE|S_ecu_c8026_g3_i2_m.44673 mDM|NP_523366.2 mDM|NP_648697.1 mDM|NP_729966.1 pAT|NP_001077901.1 pAT|NP_001318231.1 pAT|NP_179709.1 pAT|NP_195213.1 pAT|NP_195585.1 sAA|XP_009034603.1 sAA|XP_0…	2	3	2	2	1	2	2	1	3	2	1	2	1	5	2	4	2	3	2	3
OG1370	alVB|CEL92100.1 alVB|CEM35566.1 exPA|CAMPEP_0117424548 exPA|CAMPEP_0117430930 exPW|CAMPEP_0117443848 exPW|CAMPEP_0117450350 pAT|NP_001030900.1 pAT|NP_001078320.1 pAT|NP_001321012.1 pAT|NP_001321013.1 pAT|NP_001321014.1 pAT|NP_001321015.1 pAT|NP_001321016.1 pAT|NP_001321017.1 pAT|NP_001321018.1 pAT|NP_001321019.1 pAT|NP_001321020.1 pAT|NP_001321021.1 pAT|NP_001321022.1 pAT|NP_001321023.1 pAT|NP_00…	2	1	1	2	2	0	1	1	2	1	1	0	1	24	1	2	0	0	0	3
OG1383	alPT|XP_001423753.1 alPT|XP_001424002.1 alPT|XP_001430339.1 alPT|XP_001452364.1 exPW|CAMPEP_0117446182 exPW|CAMPEP_0117452498 mDM|NP_001189205.1 mDM|NP_788616.1 mDM|NP_788617.1 pAT|NP_172429.1 pAT|NP_172854.1 pAT|NP_173608.1 pAT|NP_176075.1 pAT|NP_177105.2 pAT|NP_187689.2 pAT|NP_564256.1 pAT|NP_178404.1 pAT|NP_178428.3 pAT|NP_189550.2 fNC|XP_957618.1 exAK|AKO1_007662 exNG|XP_002681739.1 sPI|XP_00…	2	2	2	2	2	2	2	1	4	2	2	2	1	10	0	1	1	1	4	1
OG1393	alPT|XP_001434608.1 alPT|XP_001437746.1 alPT|XP_001439171.1 alPT|XP_001442069.1 alPT|XP_001444376.1 alPT|XP_001445805.1 alPT|XP_001446782.1 alPT|XP_001448839.1 alPT|XP_001451882.1 alPT|XP_001456711.1 alPT|XP_001459651.1 alPT|XP_001462546.1 alVB|CEL97877.1 alVB|CEM39091.1 exAG|A_god_c11392_g1_i1_m.32451 exAG|A_god_c5352_g1_i1_m.11761_c5352_g1_i2_m.11764 exSE|S_ecu_c3598_g1_i1_m.13704 exSE|S_ecu_c8…	2	1	2	1	0	2	1	1	4	0	1	1	2	8	1	1	1	1	12	2
OG1398	alVB|CEL99796.1 alVB|CEM08802.1 exAG|A_god_c271_g1_i1_m.510 exSE|S_ecu_c8960_g2_i1_m.59857 exSE|S_ecu_c8960_g2_i2_m.59863 mDM|NP_001097992.1 mDM|NP_001097993.1 mDM|NP_001097994.1 mDM|NP_001163787.1 mDM|NP_001163788.1 mDM|NP_001163789.1 mDM|NP_001163790.1 mDM|NP_001163791.1 mDM|NP_001163792.1 mDM|NP_001163793.1 mDM|NP_001163794.1 mDM|NP_001247398.1 mDM|NP_001247399.1 mDM|NP_001287630.1 mDM|NP_5247…	2	2	1	1	1	2	1	1	25	0	0	0	0	3	0	0	1	0	0	4
OG1399	amAC|XP_004333302.1 amAC|XP_004356570.1 amDD|XP_628848.1 amDD|XP_642961.1 amDD|XP_643243.1 exAK|AKO1_003274 exAK|AKO1_006228 fNC|XP_011394201.1 fNC|XP_011394202.1 mDM|NP_001261922.1 mDM|NP_648834.1 mDM|NP_730105.3 pAT|NP_001031990.1 pAT|NP_001330038.1 pAT|NP_189353.1 pAT|NP_197996.1 pAT|NP_198313.2 pAT|NP_198905.1 pAT|NP_199800.1 sPI|XP_002898465.1 sPI|XP_002902816.1 alVB|CEM07994.1 cfMB|XP_00174…	2	1	2	0	1	1	3	3	4	3	2	4	3	7	2	2	2	1	0	1
OG1400	amAC|XP_004335947.1 amAC|XP_004341409.1 amAC|XP_004341431.1 exAK|AKO1_002415 exAK|AKO1_005531 exSE|S_ecu_c7056_g3_i1_m.34907 exSE|S_ecu_c7056_g3_i2_m.34911 mDM|NP_001285024.1 mDM|NP_727284.1 pAT|NP_001190752.1 pAT|NP_001190753.1 pAT|NP_001319975.1 pAT|NP_001328380.1 pAT|NP_001328381.1 pAT|NP_001328382.1 pAT|NP_001328383.1 pAT|NP_001328702.1 pAT|NP_001328703.1 pAT|NP_001328704.1 pAT|NP_191593.1 pA…	2	1	1	0	1	4	2	3	2	2	1	1	1	18	1	2	1	0	1	0
OG1406	alPT|XP_001423090.1 alPT|XP_001423298.1 alPT|XP_001423680.1 alPT|XP_001426734.1 alPT|XP_001434837.1 alPT|XP_001438480.1 alPT|XP_001438634.1 alPT|XP_001439567.1 alPT|XP_001439719.1 alPT|XP_001440477.1 alPT|XP_001444343.1 alPT|XP_001448875.1 alPT|XP_001449565.1 alPT|XP_001452153.1 alPT|XP_001452283.1 alPT|XP_001453602.1 alPT|XP_001458012.1 alPT|XP_001458189.1 alPT|XP_001459147.1 alPT|XP_001443888.1…	2	1	1	1	1	1	1	2	3	1	3	0	0	0	0	2	1	0	22	1
OG1412	alVB|CEM02155.1 alVB|CEM13742.1 cfMB|XP_001749021.1 cfMB|XP_001749022.1 cfMB|XP_001749024.1 exAG|A_god_c12489_g1_i1_m.33647 exAG|A_god_c9719_g1_i1_m.30323 exAK|AKO1_002447 exAK|AKO1_008343 mDM|NP_001246276.1 mDM|NP_001246277.1 mDM|NP_001286337.1 mDM|NP_523710.1 mDM|NP_725120.1 pAT|NP_001154754.1 pAT|NP_001154755.1 pAT|NP_001185330.1 pAT|NP_001189724.1 pAT|NP_001330399.1 pAT|NP_176814.1 pAT|NP_180…	2	1	2	1	1	1	1	1	5	3	1	1	1	14	1	2	1	1	1	2
OG1424	alPT|XP_001423488.1 alPT|XP_001431738.1 alPT|XP_001447016.1 exAG|A_god_c14028_g1_i1_m.35651 exAG|A_god_c6187_g1_i1_m.14432 exAK|AKO1_012447 exAK|AKO1_014911 exPA|CAMPEP_0117423308 exPA|CAMPEP_0117433816 exPA|CAMPEP_0117434194 exPW|CAMPEP_0117441972 exPW|CAMPEP_0117454676 pAT|NP_001031011.1 pAT|NP_001154239.1 pAT|NP_001328074.1 pAT|NP_171769.1 pAT|NP_172398.1 pAT|NP_187328.1 pAT|NP_192124.1 pAT|NP…	2	1	2	4	3	1	1	0	1	1	1	1	1	14	1	1	2	1	3	1
OG1425	alPT|XP_001424131.1 alPT|XP_001448267.1 alPT|XP_001425670.1 alPT|XP_001452886.1 alPT|XP_001455362.1 exAG|A_god_c11819_g1_i1_m.32969 exAG|A_god_c5114_g1_i1_m.11109 exPW|CAMPEP_0117446716 exPW|CAMPEP_0117452370 sAA|XP_009039610.1 sAA|XP_009039873.1 exSE|S_ecu_c8683_g3_i1_m.54016 sPI|XP_002997922.1 alVB|CEL92938.1 amAC|XP_004353710.1 amDD|XP_636601.1 cfMB|XP_001743107.1 dcTP|XP_002288672.1 exAK|AKO1…	2	2	3	1	3	1	2	1	2	2	3	2	1	1	1	4	3	2	5	1
OG1439	exAK|AKO1_007936 exAK|AKO1_011847 mDM|NP_001188857.1 mDM|NP_001188858.1 mDM|NP_001188859.1 mDM|NP_001188860.1 mDM|NP_001286107.1 mDM|NP_001286108.1 mDM|NP_001286109.1 mDM|NP_001286110.1 mDM|NP_001286111.1 mDM|NP_610062.2 mDM|NP_610063.4 mDM|NP_724293.2 mDM|NP_724294.1 mDM|NP_788080.1 mDM|NP_788081.1 mDM|NP_995737.2 pAT|NP_001185444.1 pAT|NP_172716.1 pAT|NP_178105.1 pAT|NP_973693.1 sPI|XP_00289524…	2	1	0	0	1	1	1	2	17	2	1	1	1	6	1	3	2	0	0	0
OG1450	alPT|XP_001425859.1 alPT|XP_001427963.1 alPT|XP_001440111.1 alPT|XP_001454461.1 alPT|XP_001455584.1 alPT|XP_001456198.1 alPT|XP_001459798.1 exPW|CAMPEP_0117441174 exPW|CAMPEP_0117441698 exPW|CAMPEP_0117449346 exPW|CAMPEP_0117455150 pAT|NP_001154535.1 pAT|NP_001154536.1 pAT|NP_001189621.1 pAT|NP_001325177.1 pAT|NP_180339.1 pAT|NP_180340.1 pAT|NP_850106.1 pAT|NP_973549.1 pAT|NP_190045.1 pAT|NP_9743…	2	2	2	1	4	1	1	1	1	1	1	1	1	10	0	1	2	1	7	1
OG1455	alPT|XP_001428595.1 alPT|XP_001432391.1 exPA|CAMPEP_0117420162 exPA|CAMPEP_0117431788 exPW|CAMPEP_0117437042 exPW|CAMPEP_0117455910 exSE|S_ecu_c11561_g1_i1_m.71912 exSE|S_ecu_c7536_g2_i1_m.39384 exSE|S_ecu_c7536_g2_i2_m.39388 exSE|S_ecu_c7536_g2_i3_m.39393 mDM|NP_001287592.1 mDM|NP_476651.1 pAT|NP_001328096.1 pAT|NP_001329202.1 pAT|NP_001330580.1 pAT|NP_001330581.1 pAT|NP_192428.2 pAT|NP_193859.1…	2	2	2	2	2	5	1	0	2	1	1	1	2	8	2	1	2	2	2	1
OG1466	exAK|AKO1_010018 exAK|AKO1_014163 exPW|CAMPEP_0117444830 exPW|CAMPEP_0117447794 exPW|CAMPEP_0117452770 exPW|CAMPEP_0117456438 exPW|CAMPEP_0117448634 exPW|CAMPEP_0117451136 mDM|NP_001286926.1 mDM|NP_611656.2 mDM|NP_649015.2 mDM|NP_728790.1 mDM|NP_728791.1 pAT|NP_001119316.1 pAT|NP_001119317.1 pAT|NP_001119318.1 pAT|NP_001190427.1 pAT|NP_001190428.1 pAT|NP_198485.2 pAT|NP_198495.1 pAT|NP_001332593.…	2	1	1	2	6	1	1	1	5	1	1	1	2	9	1	1	1	1	1	2
OG1467	exNG|XP_002669333.1 exNG|XP_002669334.1 exNG|XP_002682429.1 mDM|NP_001189306.1 mDM|NP_001189307.1 mDM|NP_648052.1 mDM|NP_648160.2 mDM|NP_648194.1 mDM|NP_651654.1 mDM|NP_726718.1 mDM|NP_001261626.1 mDM|NP_001261627.1 mDM|NP_524829.1 mDM|NP_729480.1 mDM|NP_729481.1 mDM|NP_729482.1 mDM|NP_729483.1 mDM|NP_729484.1 mDM|NP_729485.1 pAT|NP_174248.1 pAT|NP_174252.2 pAT|NP_193538.1 fBD|XP_006679878.1 sAA|…	2	4	1	1	1	1	2	1	16	1	1	1	1	3	1	1	1	1	0	1
OG1484	alPT|XP_001427697.1 alPT|XP_001440400.1 alPT|XP_001450560.1 alPT|XP_001462223.1 alPT|XP_001427698.1 alPT|XP_001440399.1 alPT|XP_001453540.1 alPT|XP_001462222.1 cfMB|XP_001745503.1 cfMB|XP_001749002.1 exNG|XP_002669198.1 exNG|XP_002676293.1 exNG|XP_002681061.1 exPA|CAMPEP_0117431116 exPA|CAMPEP_0117434448 exPW|CAMPEP_0117441816 exPW|CAMPEP_0117443164 exPW|CAMPEP_0117456064 exSE|S_ecu_c18414_g1_i1_…	2	5	0	3	3	3	1	0	0	4	1	0	0	0	1	1	5	1	9	1
OG1487	alPT|XP_001429392.1 alPT|XP_001432724.1 alPT|XP_001451863.1 alPT|XP_001462527.1 amAC|XP_004335644.1 amAC|XP_004342572.1 amDD|XP_644477.1 amDD|XP_644773.1 exAG|A_god_c6565_g1_i1_m.15767 exAG|A_god_c7283_g1_i1_m.18509 exAK|AKO1_002195 exAK|AKO1_004589 exPA|CAMPEP_0117426666 exPA|CAMPEP_0117431550 exPA|CAMPEP_0117431642 exPA|CAMPEP_0117432090 exPA|CAMPEP_0117433810 fNC|XP_011394693.1 fNC|XP_01139469…	2	1	2	5	1	1	2	2	4	1	2	3	1	3	1	2	2	1	4	0
OG1490	alPT|XP_001434584.1 alPT|XP_001440614.1 alPT|XP_001459665.1 alPT|XP_001461708.1 alPT|XP_001461709.1 exAK|AKO1_002404 exAK|AKO1_012336 exPW|CAMPEP_0117437656 exPW|CAMPEP_0117454788 exPW|CAMPEP_0117455464 exSE|S_ecu_c8853_g4_i1_m.57738 exSE|S_ecu_c8853_g4_i2_m.57743 fNC|XP_011393696.1 fNC|XP_011393697.1 fNC|XP_011393698.1 pAT|NP_001318812.1 pAT|NP_001332598.1 pAT|NP_001332599.1 pAT|NP_001332600.1 p…	2	1	1	0	3	2	2	0	0	0	1	3	1	13	1	0	2	1	5	2
OG1499	alVB|CEM19696.1 alVB|CEM36859.1 dcTP|XP_002291069.1 dcTP|XP_002296190.1 exAG|A_god_c6407_g1_i1_m.15255 exAG|A_god_c689_g1_i1_m.1349 exAK|AKO1_001070 exAK|AKO1_015051 mDM|NP_001287067.1 mDM|NP_648747.1 mDM|NP_730023.1 pAT|NP_001078411.1 pAT|NP_001320008.1 pAT|NP_001329019.1 pAT|NP_001329020.1 pAT|NP_001329021.1 pAT|NP_001329022.1 pAT|NP_001329929.1 pAT|NP_001329930.1 pAT|NP_001329931.1 pAT|NP_0013…	2	1	2	1	1	1	1	1	3	1	1	1	1	14	1	2	1	2	1	2
OG1503	exAK|AKO1_001564 exAK|AKO1_001828 gaCR|XP_001690911.1 gaCR|XP_001691098.1 pAT|NP_001030847.1 pAT|NP_001078574.1 pAT|NP_001117494.1 pAT|NP_001185230.1 pAT|NP_001189881.1 pAT|NP_001320753.1 pAT|NP_001323301.1 pAT|NP_001323302.1 pAT|NP_001323303.1 pAT|NP_001325488.1 pAT|NP_001326012.1 pAT|NP_001326013.1 pAT|NP_001326014.1 pAT|NP_001327313.1 pAT|NP_001327314.1 pAT|NP_001327315.1 pAT|NP_001330604.1 pA…	2	0	0	0	1	0	0	1	0	1	0	1	2	25	0	4	3	0	0	0
OG1511	alPT|XP_001423027.1 alPT|XP_001440178.1 alPT|XP_001446215.1 alPT|XP_001450729.1 alPT|XP_001457961.1 alPT|XP_001427895.1 alPT|XP_001440592.1 alPT|XP_001445819.1 exAK|AKO1_004981 exAK|AKO1_015129 mDM|NP_001036624.1 mDM|NP_001287151.1 mDM|NP_001287152.1 mDM|NP_001287153.1 mDM|NP_524918.1 mDM|NP_730774.1 mDM|NP_730775.1 pAT|NP_001032165.1 pAT|NP_179889.1 pAT|NP_179890.1 pAT|NP_190569.2 pAT|NP_201539.…	2	1	1	1	0	1	1	1	7	1	1	1	1	6	1	2	1	1	8	1
OG1512	alPT|XP_001423791.1 alPT|XP_001452406.1 alVB|CEL93148.1 alVB|CEL96994.1 dcTP|XP_002289866.1 dcTP|XP_002290311.1 exPW|CAMPEP_0117434980 exPW|CAMPEP_0117435262 exPW|CAMPEP_0117445070 fNC|XP_011393302.1 fNC|XP_011393303.1 mDM|NP_001162853.1 mDM|NP_477421.1 mDM|NP_722721.1 mDM|NP_722722.1 mDM|NP_722723.1 mDM|NP_722724.1 pAT|NP_001324936.1 pAT|NP_177543.1 pAT|NP_181192.1 sAA|XP_009032621.1 sAA|XP_0090…	2	1	1	1	3	1	2	1	6	0	1	2	1	4	1	3	3	2	2	2
OG1516	alPT|XP_001427540.1 alPT|XP_001442476.1 alPT|XP_001452748.1 alPT|XP_001460202.1 exAK|AKO1_003628 exAK|AKO1_005367 mDM|NP_001027161.1 mDM|NP_001027162.1 mDM|NP_001262407.1 mDM|NP_001262408.1 mDM|NP_001262409.1 mDM|NP_001262410.2 mDM|NP_001287246.1 mDM|NP_001287247.1 pAT|NP_001077694.1 pAT|NP_001185193.1 pAT|NP_001185194.1 pAT|NP_001189620.1 pAT|NP_001321241.1 pAT|NP_001325951.1 pAT|NP_172706.1 pAT…	2	0	1	0	0	0	1	0	9	1	1	0	1	17	0	0	1	0	4	1
OG1522	alPT|XP_001448610.1 alPT|XP_001459075.1 alPT|XP_001461799.1 exPW|CAMPEP_0117441184 exPW|CAMPEP_0117449034 fNC|XP_011394000.1 fNC|XP_011394001.1 mDM|NP_001285651.1 mDM|NP_523489.1 pAT|NP_187666.5 pAT|NP_196074.2 alVB|CEM24315.1 amAC|XP_004336653.1 amDD|XP_642280.1 exAG|A_god_c8536_g1_i1_m.24176 exAK|AKO1_010163 exNG|XP_002681688.1 sAA|XP_009038835.1 cfMB|XP_001745983.1 dcTP|XP_002287118.1 exAK|AKO…	2	2	1	2	4	1	3	3	2	1	1	2	0	2	0	4	4	1	3	1
OG1524	alVB|CEL99802.1 alVB|CEM22715.1 alVB|CEM25298.1 alVB|CEM30584.1 alVB|CEM32401.1 alVB|CEM33597.1 alVB|CEM35148.1 amAC|XP_004335945.1 amAC|XP_004337794.1 amAC|XP_004351494.1 amAC|XP_004340573.1 amAC|XP_004348452.1 dcTP|XP_002287191.1 dcTP|XP_002287192.1 exAK|AKO1_004292 exAK|AKO1_010177 pAT|NP_001326769.1 pAT|NP_001326770.1 pAT|NP_566669.1 sPI|XP_002900914.1 sPI|XP_002900915.1 sPI|XP_002905735.1 sP…	2	1	1	1	0	1	1	6	0	2	1	1	2	3	1	0	7	2	0	7
OG1525	alVB|CEM02763.1 alVB|CEM16473.1 exAK|AKO1_001721 exAK|AKO1_015163 exNG|XP_002674758.1 exNG|XP_002674855.1 fNC|XP_011395315.1 fNC|XP_011395316.1 mDM|NP_001259968.1 mDM|NP_608715.2 pAT|NP_001190250.1 pAT|NP_001190833.1 pAT|NP_001319042.1 pAT|NP_172383.3 pAT|NP_173357.1 pAT|NP_190167.2 pAT|NP_192862.2 pAT|NP_194239.2 pAT|NP_196356.1 pAT|NP_199602.1 pAT|NP_199919.1 pAT|NP_200809.4 pAT|NP_564821.1 pAT…	2	2	1	1	1	1	1	1	2	1	1	3	0	14	1	1	4	0	0	2
OG1544	alPT|XP_001423650.1 alPT|XP_001433400.1 alPT|XP_001434660.1 alPT|XP_001434884.1 alPT|XP_001440891.1 alPT|XP_001443038.1 alPT|XP_001443186.1 alPT|XP_001449371.1 alPT|XP_001449603.1 alPT|XP_001452253.1 exAG|A_god_c14298_g1_i1_m.36190 exAG|A_god_c4274_g1_i1_m.8626 exAK|AKO1_002092 exAK|AKO1_011728 exSE|S_ecu_c5738_g2_i1_m.24979 exSE|S_ecu_c7102_g1_i1_m.35333 exSE|S_ecu_c7102_g1_i2_m.35335 mDM|NP_001…	2	1	2	1	0	3	1	1	5	1	1	1	1	3	1	1	1	1	10	1
OG1546	alPT|XP_001424619.1 alPT|XP_001435061.1 alPT|XP_001441628.1 alPT|XP_001451509.1 alVB|CEL98091.1 alVB|CEM03092.1 amAC|XP_004332883.1 amAC|XP_004354000.1 amAC|XP_004333519.1 amAC|XP_004341800.1 exAG|A_god_c17536_g1_i1_m.40432 exAG|A_god_c8657_g1_i1_m.24908 pAT|NP_001329307.1 pAT|NP_001329308.1 pAT|NP_192148.2 sPI|XP_002896478.1 sPI|XP_002900145.1 sPI|XP_002904406.1 alPT|XP_001430673.1 amDD|XP_62937…	2	1	2	2	1	2	2	5	1	1	1	2	0	4	0	1	3	0	5	3
OG1580	alPT|XP_001422980.1 alPT|XP_001424046.1 alPT|XP_001435390.1 alPT|XP_001438753.1 alPT|XP_001439445.1 alPT|XP_001439834.1 alPT|XP_001453678.1 alPT|XP_001455069.1 exAK|AKO1_002958 exAK|AKO1_015814 exPA|CAMPEP_0117426742 exPA|CAMPEP_0117433608 mDM|NP_001096873.1 mDM|NP_001138152.1 mDM|NP_001138154.1 mDM|NP_001138155.1 mDM|NP_001162655.1 mDM|NP_001259220.1 mDM|NP_001259221.1 mDM|NP_001259222.1 mDM|NP_…	2	1	1	2	1	1	0	1	12	1	0	0	1	1	1	1	1	1	8	1
OG1589	alPT|XP_001438559.1 alPT|XP_001438973.1 alPT|XP_001439650.1 alPT|XP_001443628.1 amDD|XP_637108.1 amDD|XP_637109.1 amDD|XP_637398.1 amDD|XP_640110.1 exPA|CAMPEP_0117423502 exPA|CAMPEP_0117428076 fNC|XP_011393313.1 fNC|XP_011393314.1 mDM|NP_001286350.1 mDM|NP_001286351.1 mDM|NP_523924.1 mDM|NP_525081.1 mDM|NP_725178.2 mDM|NP_725179.1 mDM|NP_728974.2 mDM|NP_728975.1 mDM|NP_728976.2 pAT|NP_001318927.…	2	1	1	2	1	1	4	1	9	3	0	2	0	5	0	1	0	0	4	0
OG1594	alVB|CEM09029.1 alVB|CEM11648.1 amDD|XP_637940.1 amDD|XP_638577.1 amDD|XP_642833.1 amDD|XP_645818.1 exAG|A_god_c10928_g1_i1_m.31621 exAG|A_god_c8801_g1_i1_m.25751 exNG|XP_002672983.1 exNG|XP_002678284.1 exNG|XP_002673214.1 exNG|XP_002680017.1 exNG|XP_002678253.1 exNG|XP_002680253.1 mDM|NP_001261440.1 mDM|NP_523933.3 mDM|NP_729059.2 mDM|NP_729060.2 sAA|XP_009035658.1 sAA|XP_009037275.1 alPT|XP_001…	2	6	4	0	1	4	5	3	4	2	0	0	1	0	0	2	0	0	1	2
OG1614	alPT|XP_001423774.1 alPT|XP_001452393.1 exAK|AKO1_006137 exAK|AKO1_006173 exNG|XP_002678185.1 exNG|XP_002679081.1 exPA|CAMPEP_0117423956 exPA|CAMPEP_0117428148 mDM|NP_523385.1 mDM|NP_728073.1 mDM|NP_728074.1 pAT|NP_001031726.1 pAT|NP_001031727.1 pAT|NP_001318801.1 pAT|NP_001328752.1 pAT|NP_001328753.1 pAT|NP_001328754.1 pAT|NP_001328755.1 pAT|NP_001332484.1 pAT|NP_001332485.1 pAT|NP_178552.1 pAT|…	2	2	1	2	1	1	1	1	3	1	1	1	0	13	0	1	3	0	2	0
OG1621	alPT|XP_001426554.1 alPT|XP_001441185.1 alPT|XP_001457050.1 alPT|XP_001433388.1 alPT|XP_001440876.1 alPT|XP_001460608.1 exAG|A_god_c8267_g1_i1_m.22812 exAG|A_god_c8267_g1_i3_m.22820_c8267_g1_i4_m.22826_c8267_g1_ exAK|AKO1_008427 exAK|AKO1_013385 mDM|NP_001260843.1 mDM|NP_001286262.1 mDM|NP_001286263.1 mDM|NP_001286264.1 mDM|NP_610544.1 mDM|NP_611197.1 mDM|NP_724868.2 mDM|NP_724869.2 pAT|NP_001329…	2	1	2	0	0	1	1	1	8	1	1	1	1	4	2	0	2	0	6	2
OG1622	alPT|XP_001426880.1 alPT|XP_001431419.1 alPT|XP_001440984.1 alPT|XP_001447280.1 alPT|XP_001460377.1 alPT|XP_001431421.1 alPT|XP_001440227.1 alPT|XP_001446241.1 alPT|XP_001457902.1 alPT|XP_001454182.1 amDD|XP_629346.1 amDD|XP_637060.1 exAK|AKO1_008153 exAK|AKO1_015758 mDM|NP_001162808.1 mDM|NP_001285495.1 mDM|NP_572886.2 mDM|NP_610509.2 mDM|NP_724816.3 mDM|NP_728347.1 pAT|NP_001330831.1 pAT|NP_001…	2	1	0	0	1	0	2	1	6	0	0	0	1	6	0	0	6	0	10	0
OG1624	alPT|XP_001427776.1 alPT|XP_001431825.1 alPT|XP_001446328.1 exAG|A_god_c1627_g1_i1_m.3248 exAG|A_god_c7967_g1_i2_m.21332 exAG|A_god_c7967_g1_i3_m.21334 exSE|S_ecu_c6114_g1_i1_m.27478 exSE|S_ecu_c8077_g1_i3_m.45339 exSE|S_ecu_c8077_g1_i2_m.45335 gaCR|XP_001691971.1 mDM|NP_001097105.3 mDM|NP_001137801.1 mDM|NP_001260146.1 mDM|NP_001260147.1 mDM|NP_609064.3 mDM|NP_723202.2 pAT|NP_175839.2 pAT|NP_178…	2	2	3	0	1	3	1	1	7	2	1	1	1	2	1	1	2	1	3	1
OG1626	alPT|XP_001428669.1 alPT|XP_001431274.1 alPT|XP_001445701.1 alPT|XP_001453829.1 alPT|XP_001456573.1 amAC|XP_004333817.1 amAC|XP_004356559.1 amAC|XP_004356560.1 exPW|CAMPEP_0117434728 exPW|CAMPEP_0117442478 exSE|S_ecu_c2507_g1_i1_m.9304 exSE|S_ecu_c2507_g1_i2_m.9309 pAT|NP_001077442.1 pAT|NP_001077951.1 pAT|NP_001190151.1 pAT|NP_001326283.1 pAT|NP_179996.1 pAT|NP_191681.1 pAT|NP_563635.1 pAT|NP_00…	2	2	0	0	2	2	0	3	0	1	0	1	1	13	0	2	0	1	5	1
OG1633	alPT|XP_001451841.1 alPT|XP_001462502.1 alPT|XP_001451842.1 alPT|XP_001451843.1 amAC|XP_004335023.1 amAC|XP_004337238.1 exPA|CAMPEP_0117419718 exPA|CAMPEP_0117433918 exPW|CAMPEP_0117439834 exPW|CAMPEP_0117450598 fBD|XP_006680416.1 fBD|XP_006682375.1 mDM|NP_001260427.1 mDM|NP_524891.1 pAT|NP_001117459.1 pAT|NP_175425.2 sPI|XP_002898365.1 sPI|XP_002900836.1 alVB|CEM08834.1 amDD|XP_640629.1 cfMB|XP_…	2	1	2	3	2	3	1	2	2	2	2	1	1	2	1	1	2	1	4	1
OG1636	alVB|CEL96642.1 alVB|CEM02325.1 alVB|CEM31945.1 alVB|CEM39782.1 exAG|A_god_c17155_g1_i1_m.39659 exAG|A_god_c2379_g1_i1_m.4786 mDM|NP_001027191.1 mDM|NP_650679.3 pAT|NP_001327152.1 pAT|NP_566268.1 pAT|NP_176772.1 pAT|NP_176773.1 pAT|NP_564763.1 sAA|XP_009034012.1 sAA|XP_009034084.1 amDD|XP_638067.1 exNG|XP_002680895.1 exPW|CAMPEP_0117436068 exSE|S_ecu_c20654_g1_i1_m.87310 fBD|XP_006676571.1 fNC|XP…	2	1	3	0	1	2	1	2	2	1	1	2	2	6	1	3	0	2	0	4
OG1645	dcTP|XP_002293101.1 dcTP|XP_002293102.1 exAK|AKO1_002508 exAK|AKO1_008024 pAT|NP_001032138.1 pAT|NP_001032139.1 pAT|NP_001032140.1 pAT|NP_001077906.1 pAT|NP_001078794.1 pAT|NP_001078795.1 pAT|NP_001154435.1 pAT|NP_001185263.1 pAT|NP_001190613.1 pAT|NP_001318875.1 pAT|NP_001321472.1 pAT|NP_001331672.1 pAT|NP_001331673.1 pAT|NP_176124.2 pAT|NP_179320.1 pAT|NP_201251.1 pAT|NP_683294.2 pAT|NP_849826.…	2	0	0	0	0	0	0	1	0	1	0	0	1	19	2	1	5	3	0	1
OG1649	exAK|AKO1_001238 exAK|AKO1_009680 exNG|XP_002668494.1 exNG|XP_002670710.1 exNG|XP_002672930.1 exNG|XP_002672195.1 exNG|XP_002677367.1 fNC|XP_011393276.1 fNC|XP_011393277.1 fNC|XP_011393278.1 fNC|XP_956655.3 gaCR|XP_001697421.1 gaCR|XP_001697422.1 gaCR|XP_001697492.1 pAT|NP_001185437.1 pAT|NP_001319789.1 pAT|NP_001320579.1 pAT|NP_001320580.1 pAT|NP_001322068.1 pAT|NP_173081.2 pAT|NP_178070.2 pAT|N…	2	5	1	0	0	1	1	0	0	0	1	6	3	9	1	1	3	1	0	1
OG1667	alPT|XP_001423986.1 alPT|XP_001430350.1 alPT|XP_001433542.1 alPT|XP_001435432.1 alPT|XP_001435657.1 alPT|XP_001435976.1 alPT|XP_001450075.1 alPT|XP_001455112.1 exAG|A_god_c12555_g1_i1_m.33820 exAG|A_god_c16009_g1_i1_m.38557 exAK|AKO1_009964 exAK|AKO1_011936 exSE|S_ecu_c20562_g1_i1_m.87012 exSE|S_ecu_c20692_g1_i1_m.87449 mDM|NP_001286614.1 mDM|NP_477054.1 pAT|NP_191429.1 pAT|NP_567563.1 pAT|NP_568…	2	1	2	1	1	2	1	1	2	1	1	1	1	5	0	2	1	1	8	1
OG1670	alPT|XP_001424806.1 alPT|XP_001425386.1 alPT|XP_001428259.1 alPT|XP_001433154.1 alPT|XP_001434595.1 alPT|XP_001440066.1 alPT|XP_001440670.1 alPT|XP_001447298.1 alPT|XP_001451223.1 alPT|XP_001456701.1 alPT|XP_001459861.1 alPT|XP_001461733.1 alPT|XP_001442830.1 alPT|XP_001447297.1 exAG|A_god_c15625_g1_i1_m.37704 exAG|A_god_c4590_g1_i1_m.9514 mDM|NP_001014592.1 mDM|NP_524179.2 alPT|XP_001433155.1 fB…	2	2	2	0	2	1	1	1	2	1	1	1	1	0	1	0	1	1	15	0
OG1671	alPT|XP_001425147.1 alPT|XP_001426799.1 alPT|XP_001428479.1 alPT|XP_001434402.1 alPT|XP_001441532.1 alPT|XP_001456510.1 alPT|XP_001461080.1 alPT|XP_001461265.1 alPT|XP_001461879.1 alPT|XP_001433120.1 amAC|XP_004334663.1 amAC|XP_004335871.1 amAC|XP_004340606.1 amAC|XP_004343646.1 amAC|XP_004334978.1 exAK|AKO1_002287 exAK|AKO1_005300 alVB|CEL91793.1 amDD|XP_643129.1 dcTP|XP_002286556.1 exAG|A_god_c…	2	1	1	1	1	1	1	6	0	0	0	0	1	0	1	4	2	2	10	1
OG1675	alPT|XP_001430118.1 alPT|XP_001431787.1 alPT|XP_001453715.1 alPT|XP_001456458.1 alPT|XP_001460972.1 alPT|XP_001461145.1 exAG|A_god_c11070_g1_i1_m.31936 exAG|A_god_c9279_g1_i1_m.29421 mDM|NP_001287225.1 mDM|NP_001287226.1 mDM|NP_649769.1 pAT|NP_001327086.1 pAT|NP_190555.2 pAT|NP_190556.2 pAT|NP_568553.1 pAT|NP_569051.1 pAT|NP_001331082.1 exAK|AKO1_007413 exNG|XP_002669655.1 exPW|CAMPEP_0117449682 …	2	2	3	0	2	1	1	1	3	1	1	1	1	6	1	1	1	1	6	0
OG1699	exAK|AKO1_008864 exAK|AKO1_010470 exPA|CAMPEP_0117422032 exPA|CAMPEP_0117423234 exPA|CAMPEP_0117427562 exPW|CAMPEP_0117448794 exPW|CAMPEP_0117451566 exSE|S_ecu_c10167_g1_i1_m.70417 exSE|S_ecu_c5468_g1_i1_m.23205 mDM|NP_476667.1 mDM|NP_725749.1 mDM|NP_725750.1 pAT|NP_001185184.1 pAT|NP_001185373.1 pAT|NP_173690.1 pAT|NP_177322.2 pAT|NP_179916.1 pAT|NP_195137.5 pAT|NP_564554.1 sAA|XP_009040565.1 sA…	2	1	1	3	2	2	1	1	3	2	1	1	1	7	1	2	2	1	0	1
OG1709	alPT|XP_001423311.1 alPT|XP_001458201.1 alPT|XP_001433290.1 alPT|XP_001440787.1 exAK|AKO1_000146 exAK|AKO1_009442 mDM|NP_001285238.1 mDM|NP_572953.1 pAT|NP_001031705.2 pAT|NP_001031739.1 pAT|NP_001329101.1 pAT|NP_179650.1 pAT|NP_180058.1 pAT|NP_194090.2 pAT|NP_194091.1 pAT|NP_194570.2 pAT|NP_194571.1 pAT|NP_198465.3 pAT|NP_200208.1 pAT|NP_849430.1 pAT|NP_973489.1 alVB|CEL91783.1 amAC|XP_004338773…	2	1	1	0	1	1	1	1	2	1	1	0	0	13	1	1	1	1	4	1
OG1722	alPT|XP_001437608.1 alPT|XP_001440048.1 alPT|XP_001450547.1 alPT|XP_001459883.1 alPT|XP_001462233.1 dcTP|XP_002296041.1 dcTP|XP_002297536.1 exAK|AKO1_001585 exAK|AKO1_013486 gaCR|NP_958414.1 gaCR|XP_001691632.1 mDM|NP_001259081.1 mDM|NP_001284719.1 mDM|NP_648836.2 mDM|NP_726631.1 pAT|NP_051066.1 pAT|NP_568203.2 pAT|NP_568204.1 pAT|NP_680155.1 pOT|XP_003074806.1 pOT|YP_717213.1 alVB|CEM08164.1 amA…	2	1	1	1	1	1	1	1	4	1	1	1	2	4	2	1	1	2	5	1
OG1724	alPT|XP_001448552.1 alPT|XP_001459012.1 alPT|XP_001461858.1 alVB|CEL93590.1 alVB|CEM08558.1 alVB|CEL98182.1 exPW|CAMPEP_0117453390 mDM|NP_610294.1 mDM|NP_724575.1 pAT|NP_001323464.1 pAT|NP_180831.1 pAT|NP_182188.1 pAT|NP_199692.1 pAT|NP_200168.1 pAT|NP_173958.1 gaCR|XP_001697920.1 amAC|XP_004353646.1 amDD|XP_642935.1 cfMB|XP_001743664.1 dcTP|XP_002290751.1 exSE|S_ecu_c14215_g1_i1_m.76880 fBD|XP_0…	2	1	1	1	2	2	2	1	2	1	1	1	1	6	1	1	1	1	3	3
OG1755	alPT|XP_001425815.1 alPT|XP_001455540.1 amAC|XP_004337484.1 amAC|XP_004338666.1 exAG|A_god_c8131_g1_i1_m.22104 exAG|A_god_c8131_g1_i2_m.22107 exAK|AKO1_011340 exAK|AKO1_014409 exPA|CAMPEP_0117420212 exPA|CAMPEP_0117431056 exPA|CAMPEP_0117431484 exPA|CAMPEP_0117434492 exPW|CAMPEP_0117436058 exPW|CAMPEP_0117452956 exPW|CAMPEP_0117453520 exSE|S_ecu_c8637_g1_i1_m.53272 exSE|S_ecu_c8637_g1_i3_m.53285 …	2	1	2	4	3	2	1	2	1	1	1	1	1	4	1	1	1	1	2	1
OG1757	alPT|XP_001426214.1 alPT|XP_001435673.1 alPT|XP_001431046.1 alPT|XP_001441395.1 exAK|AKO1_005845 exAK|AKO1_011561 exNG|XP_002679430.1 exNG|XP_002680175.1 exPA|CAMPEP_0117425754 exPA|CAMPEP_0117429716 exPW|CAMPEP_0117445226 exPW|CAMPEP_0117449768 mDM|NP_523573.1 mDM|NP_723907.1 mDM|NP_723908.2 mDM|NP_723909.2 pAT|NP_001319357.1 pAT|NP_174005.1 pAT|NP_177125.3 sAA|XP_009039844.1 sAA|XP_009040764.1 …	2	2	1	3	2	1	1	0	4	1	1	1	1	3	1	2	1	1	4	1
OG1760	alPT|XP_001428067.1 alPT|XP_001439978.1 alPT|XP_001446003.1 alPT|XP_001459938.1 exAK|AKO1_004593 exAK|AKO1_010626 exSE|S_ecu_c3273_g1_i1_m.12308 exSE|S_ecu_c3273_g1_i2_m.12310 mDM|NP_001015401.1 mDM|NP_001285956.1 mDM|NP_001287301.1 mDM|NP_001287641.1 mDM|NP_524746.2 mDM|NP_608439.2 mDM|NP_649524.1 mDM|NP_649526.2 mDM|NP_650180.1 pAT|NP_173460.1 pAT|NP_181277.1 pAT|NP_973621.1 amAC|XP_004347782.1…	2	1	1	1	0	2	1	1	9	1	1	1	1	3	0	1	1	1	4	1
OG1767	alPT|XP_001436247.1 alPT|XP_001449707.1 alPT|XP_001457394.1 alPT|XP_001458686.1 alPT|XP_001460841.1 alPT|XP_001461604.1 exAG|A_god_c1943_g1_i1_m.3941 exAG|A_god_c7639_g1_i1_m.19834 exAK|AKO1_002686 exAK|AKO1_008580 exPW|CAMPEP_0117442038 exPW|CAMPEP_0117453176 mDM|NP_001246473.1 mDM|NP_001261142.1 mDM|NP_726263.1 pAT|NP_565616.1 pAT|NP_568787.1 alVB|CEM17849.1 amDD|XP_629167.2 cfMB|XP_001744681.1…	2	1	2	1	2	1	2	0	3	1	1	1	1	2	2	1	1	1	6	2
OG1774	alPT|XP_001451690.1 alPT|XP_001457414.1 alPT|XP_001458668.1 exAK|AKO1_000112 exAK|AKO1_006658 exPW|CAMPEP_0117445276 exPW|CAMPEP_0117455744 pAT|NP_001032037.1 pAT|NP_001331840.1 pAT|NP_171965.1 pAT|NP_180873.1 pAT|NP_568704.2 pAT|NP_851157.1 amDD|XP_643924.1 exNG|XP_002670100.1 fBD|XP_006680802.1 alVB|CEM07839.1 amAC|XP_004339798.1 cfMB|XP_001744914.1 dcTP|XP_002296579.1 exPA|CAMPEP_0117426764 ex…	2	1	1	1	3	2	2	1	1	1	1	2	1	6	0	2	1	1	3	1
OG1775	alVB|CEL91857.1 alVB|CEM18591.1 exAK|AKO1_002921 exAK|AKO1_012347 fNC|XP_011393478.1 fNC|XP_011393479.1 fNC|XP_011393480.1 pAT|NP_001189954.1 pAT|NP_001325982.1 pAT|NP_001325983.1 pAT|NP_001326592.1 pAT|NP_188989.2 pAT|NP_188990.4 pAT|NP_188993.2 pAT|NP_188995.2 pAT|NP_188988.2 sPI|XP_002997373.1 sPI|XP_002997376.1 exAG|A_god_c14929_g1_i1_m.37105 exAG|A_god_c8002_g1_i1_m.21519 amDD|XP_638909.1 cf…	2	0	2	0	0	0	2	0	0	1	2	4	1	9	1	3	3	1	0	2
OG1782	dcTP|XP_002286695.1 dcTP|XP_002287407.1 pAT|NP_001185377.1 pAT|NP_001189709.1 pAT|NP_001318381.1 pAT|NP_001318794.1 pAT|NP_001324139.1 pAT|NP_001324140.1 pAT|NP_001326077.1 pAT|NP_001330895.1 pAT|NP_001331746.1 pAT|NP_001331809.1 pAT|NP_001331810.1 pAT|NP_001331811.1 pAT|NP_001332614.1 pAT|NP_001332615.1 pAT|NP_177356.1 pAT|NP_190488.1 pAT|NP_190489.1 pAT|NP_190490.1 pAT|NP_197139.1 pAT|NP_197641…	2	1	0	0	1	0	0	0	0	0	0	0	0	25	0	1	1	2	0	0
OG1786	exAG|A_god_c17515_g1_i1_m.40390 exAG|A_god_c6084_g1_i1_m.14091 exAK|AKO1_002339 exAK|AKO1_008361 fNC|XP_011393142.1 fNC|XP_011393143.1 fNC|XP_011393144.1 pAT|NP_001030664.1 pAT|NP_001030991.2 pAT|NP_001077481.1 pAT|NP_001077482.1 pAT|NP_001117244.1 pAT|NP_001318949.1 pAT|NP_001328787.1 pAT|NP_172267.1 pAT|NP_187575.2 pAT|NP_195226.1 pAT|NP_195321.1 pAT|NP_849607.1 pAT|NP_973786.1 alVB|CEM27536.1 …	2	0	2	0	0	0	0	0	0	2	2	3	1	13	1	2	1	3	0	1
OG1787	exAK|AKO1_000179 exAK|AKO1_008393 exNG|XP_002677193.1 exNG|XP_002678871.1 exPA|CAMPEP_0117418268 exPA|CAMPEP_0117424622 exPA|CAMPEP_0117422326 exPW|CAMPEP_0117442988 exPW|CAMPEP_0117445500 fNC|XP_957457.1 fNC|XP_957568.1 mDM|NP_001014507.1 mDM|NP_001014508.1 mDM|NP_001014509.1 mDM|NP_001014510.1 mDM|NP_001014511.1 mDM|NP_001014512.1 mDM|NP_001260810.1 mDM|NP_652034.2 mDM|NP_724695.1 mDM|NP_724696…	2	2	0	4	4	0	0	1	10	0	1	2	0	4	0	1	1	1	0	0
OG1788	exAK|AKO1_011607 exAK|AKO1_015698 exNG|XP_002669373.1 exNG|XP_002671638.1 mDM|NP_001260214.1 mDM|NP_001260215.1 mDM|NP_001260216.1 mDM|NP_609154.1 mDM|NP_723320.1 pAT|NP_001328538.1 pAT|NP_001328539.1 pAT|NP_001329972.1 pAT|NP_001331413.1 pAT|NP_175057.2 pAT|NP_194903.2 pAT|NP_197876.1 pAT|NP_568237.1 pAT|NP_568786.1 sPI|XP_002902832.1 alVB|CEM25870.1 amDD|XP_638799.2 exPA|CAMPEP_0117422616 fBD|X…	2	2	1	1	1	1	2	1	5	1	1	0	1	9	0	0	1	2	0	2
OG1816	alPT|XP_001428068.1 alPT|XP_001446001.1 fNC|XP_011392973.1 fNC|XP_011392974.1 fNC|XP_011392975.1 mDM|NP_001246805.1 mDM|NP_648923.1 pAT|NP_194518.1 pAT|NP_200152.1 alPT|XP_001425131.1 alVB|CEL98453.1 mDM|NP_732260.2 sAA|XP_009037789.1 cfMB|XP_001746452.1 dcTP|XP_002294573.1 exAK|AKO1_012228 exNG|XP_002673161.1 gaCR|XP_001700426.1 sAA|XP_009033108.1 sPI|XP_002997582.1 amAC|XP_004335770.1 amDD|XP_6…	2	1	1	1	1	1	1	1	3	1	1	3	1	2	1	2	2	2	3	2
OG1820	alPT|XP_001429364.1 alPT|XP_001432696.1 exAK|AKO1_007743 exAK|AKO1_011206 exPW|CAMPEP_0117439100 exPW|CAMPEP_0117439306 exPW|CAMPEP_0117451814 exSE|S_ecu_c7942_g1_i1_m.43621 exSE|S_ecu_c7942_g1_i2_m.43627 mDM|NP_001163627.1 mDM|NP_001247129.1 mDM|NP_001247130.1 mDM|NP_001247131.1 mDM|NP_732105.2 pAT|NP_001325149.1 pAT|NP_565811.2 sPI|XP_002898905.1 sPI|XP_002902070.1 amAC|XP_004337782.1 amAC|XP_0…	2	1	1	1	3	3	1	2	5	1	1	1	1	2	1	0	2	1	2	1
OG1828	alPT|XP_001435471.1 alPT|XP_001459434.1 alPT|XP_001451757.1 alVB|CEL92609.1 alVB|CEL96779.1 alVB|CEL96798.1 alVB|CEM03318.1 alVB|CEL92610.1 amDD|XP_635263.1 amDD|XP_636093.1 amDD|XP_640790.1 exNG|XP_002677358.1 exNG|XP_002679136.1 exPW|CAMPEP_0117435726 exPW|CAMPEP_0117453402 exPW|CAMPEP_0117453864 exPW|CAMPEP_0117436470 exPW|CAMPEP_0117453862 pAT|NP_001327617.1 pAT|NP_001327618.1 pAT|NP_00132761…	2	3	0	0	6	0	3	0	0	0	0	2	0	7	0	0	1	0	3	5
OG1829	alPT|XP_001436187.1 alPT|XP_001444710.1 alPT|XP_001445119.1 alPT|XP_001449250.1 alPT|XP_001461647.1 fNC|XP_011393283.1 fNC|XP_011393284.1 fNC|XP_011393285.1 gaCR|XP_001695782.1 gaCR|XP_001695783.1 mDM|NP_001303312.1 mDM|NP_477411.1 pAT|NP_001154779.1 pAT|NP_194414.1 pAT|NP_200327.1 sAA|XP_009033384.1 sAA|XP_009034115.1 sAA|XP_009037713.1 sAA|XP_009043337.1 sPI|XP_002903234.1 sPI|XP_002903269.1 ex…	2	0	0	0	1	0	1	1	2	1	1	3	3	3	0	4	2	1	5	2
OG1847	amDD|XP_638540.1 amDD|XP_645126.1 exAK|AKO1_003211 exAK|AKO1_008831 exPA|CAMPEP_0117423692 exPA|CAMPEP_0117428286 exPW|CAMPEP_0117437524 exPW|CAMPEP_0117453718 fNC|XP_011394278.1 fNC|XP_011394279.1 mDM|NP_572717.1 mDM|NP_647762.3 mDM|NP_727528.1 pAT|NP_001031689.2 pAT|NP_001190787.1 pAT|NP_001320021.1 pAT|NP_001320022.1 pAT|NP_193885.6 sPI|XP_002896144.1 sPI|XP_002899755.1 alPT|XP_001448857.1 amA…	2	1	1	2	3	1	2	2	3	1	0	2	1	5	1	1	2	1	1	0
OG1848	amDD|XP_643596.1 amDD|XP_643597.1 amDD|XP_645621.1 exAK|AKO1_006859 exAK|AKO1_012583 exNG|XP_002680906.1 exNG|XP_002682736.1 exSE|S_ecu_c2675_g1_i1_m.10065 exSE|S_ecu_c2675_g1_i2_m.10067 pAT|NP_001185087.1 pAT|NP_001320359.1 pAT|NP_001328048.1 pAT|NP_173872.4 pAT|NP_195131.1 pAT|NP_564916.2 pAT|NP_564917.1 pAT|NP_567739.1 pAT|NP_974104.1 pAT|NP_001190157.1 pAT|NP_191758.1 pAT|NP_191759.1 pAT|NP_8…	2	4	0	1	1	2	3	1	0	0	0	1	1	13	1	2	0	0	0	0
OG1853	exAG|A_god_c1127_g1_i1_m.2318 exAG|A_god_c8640_g1_i1_m.24835 exPA|CAMPEP_0117418644 exPA|CAMPEP_0117434256 exPA|CAMPEP_0117422370 exPA|CAMPEP_0117427534 exPA|CAMPEP_0117433252 exSE|S_ecu_c8924_g1_i1_m.59062 exSE|S_ecu_c8924_g1_i2_m.59067 exSE|S_ecu_c8924_g1_i4_m.59079 pAT|NP_001077968.1 pAT|NP_001324367.1 pAT|NP_001324368.1 pAT|NP_180285.4 alPT|XP_001425210.1 amAC|XP_004346587.1 amDD|XP_643274.1 …	2	1	2	5	1	3	1	2	1	2	1	1	1	4	1	1	1	0	1	1
OG1854	exAG|A_god_c11322_g1_i1_m.32361 exAG|A_god_c14318_g1_i1_m.36224 exAK|AKO1_002316 exAK|AKO1_012056 exNG|XP_002672633.1 exNG|XP_002677851.1 exPA|CAMPEP_0117421928 exPA|CAMPEP_0117426304 mDM|NP_001137800.1 mDM|NP_001163015.1 mDM|NP_001260131.1 mDM|NP_001285671.1 mDM|NP_609027.3 mDM|NP_609961.2 mDM|NP_724180.1 mDM|NP_724181.1 pAT|NP_001032145.1 pAT|NP_201316.1 alPT|XP_001443924.1 alVB|CEM15970.1 amAC…	2	2	3	2	3	1	1	2	8	0	0	0	2	2	0	1	1	0	1	1
OG1858	exAK|AKO1_011371 exAK|AKO1_012926 gaCR|XP_001703115.1 gaCR|XP_001700451.1 pAT|NP_001031484.1 pAT|NP_001078032.1 pAT|NP_001190775.1 pAT|NP_001318392.1 pAT|NP_001324058.1 pAT|NP_001324081.1 pAT|NP_001324082.1 pAT|NP_001324455.1 pAT|NP_001324456.1 pAT|NP_001329904.1 pAT|NP_001329905.1 pAT|NP_001329920.1 pAT|NP_174397.2 pAT|NP_176222.2 pAT|NP_177187.2 pAT|NP_180568.1 pAT|NP_181051.1 pAT|NP_186854.1 p…	2	0	0	0	0	0	1	1	0	0	0	1	2	25	0	0	0	0	0	0
OG1883	alPT|XP_001424861.1 alPT|XP_001428312.1 alPT|XP_001451238.1 exAK|AKO1_006017 exAK|AKO1_007801 exPA|CAMPEP_0117422592 exPA|CAMPEP_0117427584 exPW|CAMPEP_0117438348 exPW|CAMPEP_0117451988 mDM|NP_476610.2 mDM|NP_728686.2 pAT|NP_001329034.1 pAT|NP_001329035.1 pAT|NP_192805.2 pAT|NP_192809.1 sAA|XP_009040796.1 sAA|XP_009042260.1 alVB|CEM04056.1 amAC|XP_004342026.1 amDD|XP_640196.1 cfMB|XP_001745069.1 …	2	1	1	2	2	1	1	1	2	2	1	1	1	4	1	2	1	1	3	1
OG1887	alPT|XP_001427169.1 alPT|XP_001430409.1 exPA|CAMPEP_0117425696 exPA|CAMPEP_0117431082 pAT|NP_001154667.1 pAT|NP_001327854.1 pAT|NP_001331862.1 pAT|NP_001332544.1 pAT|NP_190319.1 pAT|NP_190320.1 pAT|NP_192740.1 pAT|NP_199871.1 pAT|NP_199890.1 pAT|NP_568742.1 pAT|NP_680417.1 pAT|NP_680418.1 amAC|XP_004335949.1 amDD|XP_640078.2 cfMB|XP_001745793.1 exAG|A_god_c11295_g1_i1_m.32322 exAK|AKO1_003532 exS…	2	2	1	3	1	1	2	2	0	1	1	0	0	12	0	0	0	1	2	0
OG1888	alPT|XP_001427514.1 alPT|XP_001455996.1 alPT|XP_001457664.1 alPT|XP_001461315.1 exAK|AKO1_000322 exAK|AKO1_001891 exPA|CAMPEP_0117420814 exPA|CAMPEP_0117434160 mDM|NP_001261624.1 mDM|NP_001286999.1 mDM|NP_523992.2 alPT|XP_001425608.1 alVB|CEM35074.1 amAC|XP_004341289.1 amDD|XP_629230.1 cfMB|XP_001749180.1 exAG|A_god_c15921_g1_i1_m.38334 exNG|XP_002674866.1 exPA|CAMPEP_0117427236 exPW|CAMPEP_01174…	2	1	2	3	1	2	1	1	3	1	1	1	0	2	1	1	1	1	5	1
OG1890	alPT|XP_001427965.1 alPT|XP_001440109.1 alPT|XP_001446130.1 alPT|XP_001459816.1 mDM|NP_001260100.1 mDM|NP_723089.1 mDM|NP_723090.1 mDM|NP_723091.1 pAT|NP_001154706.1 pAT|NP_001154707.1 pAT|NP_001318536.1 pAT|NP_568244.2 pAT|NP_568245.1 cfMB|XP_001745473.1 dcTP|XP_002296387.1 exAK|AKO1_002295 exNG|XP_002683122.1 exSE|S_ecu_c11700_g1_i1_m.72378 fBD|XP_006675142.1 fNC|XP_964893.2 gaCR|XP_001703776.1…	2	1	1	1	1	1	1	1	4	1	1	1	1	5	1	1	1	1	4	1
OG1896	alPT|XP_001430802.1 alPT|XP_001441207.1 alPT|XP_001454398.1 alPT|XP_001462256.1 alPT|XP_001460632.1 alPT|XP_001450815.1 exAK|AKO1_002111 exAK|AKO1_013200 exSE|S_ecu_c20599_g1_i1_m.87122 exSE|S_ecu_c5079_g1_i1_m.20766 mDM|NP_001261501.1 mDM|NP_001286966.1 mDM|NP_648091.1 pAT|NP_001318441.1 pAT|NP_187210.1 pAT|NP_198137.1 alVB|CEL98300.1 amAC|XP_004358287.1 amDD|XP_641456.1 cfMB|XP_001745439.1 dcTP…	2	1	1	1	1	2	1	1	3	1	1	1	1	3	1	1	1	1	6	1
OG1901	alPT|XP_001433320.1 alPT|XP_001440810.1 alPT|XP_001442962.1 alPT|XP_001443264.1 exAG|A_god_c15678_g1_i1_m.37801 exAG|A_god_c17258_g1_i1_m.39852 exAK|AKO1_004498 exAK|AKO1_008991 exPW|CAMPEP_0117434534 exPW|CAMPEP_0117454258 exPW|CAMPEP_0117454970 pAT|NP_001030888.1 pAT|NP_180724.2 pAT|NP_191461.2 exAG|A_god_c12114_g1_i1_m.33175 exNG|XP_002673452.1 fBD|XP_006678359.1 alVB|CEM36829.1 amAC|XP_004333…	2	1	3	1	3	2	1	1	1	1	1	1	1	3	1	1	1	1	4	1
OG1903	alPT|XP_001436315.1 alPT|XP_001444624.1 alPT|XP_001445203.1 alPT|XP_001449120.1 alPT|XP_001450396.1 alPT|XP_001453041.1 alPT|XP_001441105.1 alPT|XP_001454328.1 alPT|XP_001460515.1 mDM|NP_001188702.1 mDM|NP_001285634.1 mDM|NP_001285635.1 mDM|NP_608950.3 exSE|S_ecu_c7017_g1_i2_m.34515 exSE|S_ecu_c7017_g1_i3_m.34520 exSE|S_ecu_c7017_g1_i1_m.34512 alVB|CEM31993.1 exAG|A_god_c5544_g1_i1_m.12377 gaCR|X…	2	2	1	0	1	4	0	0	4	2	1	0	1	0	0	1	2	0	9	1
OG1906	alPT|XP_001440773.1 alPT|XP_001457309.1 alPT|XP_001460914.1 exAK|AKO1_001182 exAK|AKO1_002943 exPW|CAMPEP_0117435118 exPW|CAMPEP_0117447650 exSE|S_ecu_c16222_g1_i1_m.79991 exSE|S_ecu_c89_g1_i1_m.392 exSE|S_ecu_c89_g1_i2_m.395 fNC|XP_011393773.1 fNC|XP_011393774.1 fNC|XP_011394002.1 fNC|XP_011394003.1 mDM|NP_001287306.1 mDM|NP_650192.1 sAA|XP_009034526.1 sAA|XP_009042327.1 amAC|XP_004339260.1 amDD…	2	1	1	1	2	3	1	1	2	1	1	4	1	1	1	3	1	1	3	0
OG1908	alPT|XP_001442337.1 alPT|XP_001452875.1 alPT|XP_001455374.1 exAK|AKO1_010277 exAK|AKO1_010296 mDM|NP_001162752.1 mDM|NP_001245663.1 mDM|NP_001259540.1 mDM|NP_001259541.1 mDM|NP_001285937.1 mDM|NP_511150.1 mDM|NP_609715.1 pAT|NP_001185017.1 pAT|NP_564011.1 pAT|NP_565192.1 alVB|CEM35858.1 amAC|XP_004356968.1 amDD|XP_642773.2 cfMB|XP_001743159.1 exAG|A_god_c13039_g1_i1_m.34688 exPA|CAMPEP_0117418502…	2	1	1	1	1	1	1	1	7	1	1	1	1	3	1	1	1	1	3	1
OG1911	alPT|XP_001454300.1 alPT|XP_001462345.1 exNG|XP_002669220.1 exNG|XP_002682734.1 mDM|NP_001259389.1 mDM|NP_572580.1 mDM|NP_727362.1 mDM|NP_727363.1 mDM|NP_727364.1 amAC|XP_004341541.1 exAK|AKO1_003078 exPA|CAMPEP_0117427062 pAT|NP_174346.1 alVB|CEM35005.1 amDD|XP_646933.1 cfMB|XP_001748154.1 dcTP|XP_002288068.1 exAG|A_god_c14390_g1_i1_m.36340 exPW|CAMPEP_0117445106 exSE|S_ecu_c18540_g1_i1_m.83966 …	2	2	2	1	1	1	1	1	5	1	2	1	2	1	2	1	1	1	2	1
OG1913	alVB|CEL97105.1 alVB|CEM14179.1 amAC|XP_004353519.1 amAC|XP_004356649.1 pAT|NP_001189997.1 pAT|NP_001327542.1 pAT|NP_001327543.1 pAT|NP_001327544.1 pAT|NP_189554.2 pAT|NP_198767.1 pAT|NP_564255.1 pAT|NP_198779.1 amAC|XP_004352701.1 sPI|XP_002999218.1 cfMB|XP_001749962.1 exAG|A_god_c17800_g1_i1_m.40887 exSE|S_ecu_c16167_g1_i1_m.79827 fNC|XP_958573.1 gaCR|XP_001693784.1 mDM|NP_612053.1 pOT|XP_00307…	2	1	1	0	0	2	1	3	1	2	1	1	1	8	1	1	2	1	0	2
OG1917	amAC|XP_004336066.1 amAC|XP_004349583.1 exAK|AKO1_014931 exAK|AKO1_015301 exNG|XP_002669356.1 exNG|XP_002674045.1 exNG|XP_002677841.1 gaCR|XP_001698549.1 gaCR|XP_001698550.1 gaCR|XP_001698551.1 gaCR|XP_001698552.1 pAT|NP_001032099.1 pAT|NP_001329265.1 pAT|NP_001329266.1 pAT|NP_194457.2 pAT|NP_195393.1 pAT|NP_200261.1 pAT|NP_200688.2 pAT|NP_001190538.1 pAT|NP_001329267.1 sPI|XP_002899435.1 sPI|XP_…	2	3	0	0	1	1	0	2	0	0	1	1	4	9	1	0	5	0	0	1
OG1918	amAC|XP_004339805.1 amAC|XP_004351646.1 amAC|XP_004352088.1 amDD|XP_637371.1 amDD|XP_637824.1 exAG|A_god_c10770_g1_i1_m.31260 exAG|A_god_c9019_g1_i1_m.27379 exAK|AKO1_000318 exAK|AKO1_004552 exNG|XP_002682897.1 fNC|XP_011394188.1 fNC|XP_011394189.1 mDM|NP_001245905.1 mDM|NP_001245906.1 mDM|NP_477016.1 mDM|NP_599131.1 mDM|NP_723136.1 mDM|NP_995635.1 pAT|NP_001119446.2 pAT|NP_179566.1 pAT|NP_179567…	2	1	2	1	2	0	3	3	6	1	1	2	1	6	0	0	0	0	0	0
OG1920	amDD|XP_629792.1 amDD|XP_645692.1 exAG|A_god_c1098_g1_i1_m.2260 exAG|A_god_c1487_g1_i1_m.2995 exAG|A_god_c1487_g1_i2_m.2998 exAK|AKO1_003729 exAK|AKO1_008212 exNG|XP_002668261.1 exNG|XP_002675483.1 exNG|XP_002674242.1 exSE|S_ecu_c16402_g1_i1_m.80527 exSE|S_ecu_c6307_g1_i1_m.28609 exSE|S_ecu_c6307_g1_i2_m.28615 fBD|XP_006675007.1 fBD|XP_006676563.1 fBD|XP_006677116.1 fBD|XP_006680258.1 pAT|NP_0013…	2	3	4	1	1	4	2	2	0	0	4	0	1	5	0	0	0	1	1	0
OG1923	exAG|A_god_c11367_g1_i1_m.32424 exAG|A_god_c14377_g1_i1_m.36317 exNG|XP_002672025.1 exNG|XP_002676537.1 pAT|NP_001078721.1 pAT|NP_001325674.1 pAT|NP_188540.1 pAT|NP_566004.1 pAT|NP_568660.3 pAT|NP_850406.1 pAT|NP_851141.1 exAK|AKO1_005114 exAK|AKO1_012846 alPT|XP_001459028.1 amAC|XP_004340216.1 sPI|XP_002997478.1 amAC|XP_004335846.1 amDD|XP_640625.1 cfMB|XP_001750131.1 exPW|CAMPEP_0117443762 exSE…	2	2	2	1	1	2	1	2	2	1	1	1	1	7	1	1	2	0	1	0
OG1924	exAG|A_god_c12347_g1_i1_m.33276 exAG|A_god_c13973_g1_i1_m.35516 exAK|AKO1_007034 exAK|AKO1_012905 exPA|CAMPEP_0117427066 exPA|CAMPEP_0117429140 pAT|NP_001328281.1 pAT|NP_001328282.1 pAT|NP_001328283.1 pAT|NP_001328284.1 pAT|NP_001328285.1 pAT|NP_001328286.1 pAT|NP_001328287.1 pAT|NP_194390.2 pAT|NP_850927.1 alPT|XP_001441986.1 alVB|CEM20035.1 amAC|XP_004356671.1 amDD|XP_640577.1 cfMB|XP_001744934…	2	1	2	2	1	1	1	1	1	1	1	1	1	9	1	1	1	1	1	1
OG1926	exAG|A_god_c3668_g1_i1_m.7283 exAG|A_god_c731_g1_i1_m.1465 exAK|AKO1_004066 exAK|AKO1_009580 pAT|NP_001077632.1 pAT|NP_001319115.1 pAT|NP_001321843.1 pAT|NP_001321844.1 pAT|NP_001321845.1 pAT|NP_001324451.1 pAT|NP_001324452.1 pAT|NP_001324453.1 pAT|NP_001331408.1 pAT|NP_001331409.1 pAT|NP_001331410.1 pAT|NP_174350.2 pAT|NP_193779.2 pAT|NP_199261.1 pAT|NP_850238.1 sPI|XP_002909881.1 sPI|XP_0029992…	2	1	2	0	0	2	0	0	0	0	1	0	1	15	2	0	3	1	0	1
OG1928	exAK|AKO1_004688 exAK|AKO1_010658 exSE|S_ecu_c1330_g1_i1_m.4915 exSE|S_ecu_c1330_g1_i2_m.4919 mDM|NP_001261610.1 mDM|NP_648279.1 pAT|NP_001030850.1 pAT|NP_190877.1 pAT|NP_001118648.1 pAT|NP_001189915.1 pAT|NP_188346.2 alPT|XP_001423399.1 cfMB|XP_001748816.1 exNG|XP_002675833.1 fBD|XP_006675029.1 gaCR|XP_001695431.1 sAA|XP_009037421.1 alVB|CEM29655.1 fNC|XP_960426.3 pOT|XP_003083322.1 sPI|XP_00290…	2	1	1	0	1	2	0	0	3	2	2	1	2	5	2	2	1	2	1	1
OG1964	alPT|XP_001428628.1 alPT|XP_001432360.1 exAK|AKO1_007043 exAK|AKO1_013183 sPI|XP_002894934.1 sPI|XP_002898304.1 sPI|XP_002997839.1 sPI|XP_002997843.1 sPI|XP_002898048.1 sPI|XP_002898049.1 sPI|XP_002898050.1 sPI|XP_002898051.1 sPI|XP_002997837.1 sPI|XP_002997838.1 sPI|XP_002997840.1 sPI|XP_002997841.1 sPI|XP_002997842.1 sPI|XP_002997844.1 sPI|XP_002997860.1 sPI|XP_002997904.1 alVB|CEM21715.1 exNG|…	2	1	1	1	1	1	0	0	1	0	1	0	1	0	0	1	16	0	2	1
OG1965	alPT|XP_001429849.1 alPT|XP_001438093.1 alPT|XP_001438401.1 alPT|XP_001442858.1 alPT|XP_001457909.1 alPT|XP_001457965.1 exAK|AKO1_006358 exAK|AKO1_009625 mDM|NP_001303462.1 mDM|NP_650136.1 sAA|XP_009033085.1 sPI|XP_002895931.1 sPI|XP_002909734.1 sPI|XP_002998036.1 dcTP|XP_002290636.1 exNG|XP_002679182.1 exPW|CAMPEP_0117450268 exSE|S_ecu_c5613_g1_i1_m.24160 fNC|XP_957012.1 sPI|XP_002909644.1 alVB|…	2	1	2	1	1	1	0	1	2	1	1	1	2	0	0	2	4	1	6	1
OG1967	alPT|XP_001431519.1 alPT|XP_001442110.1 alPT|XP_001446830.1 alPT|XP_001447191.1 exAK|AKO1_000756 exAK|AKO1_014789 mDM|NP_001163579.1 mDM|NP_001247013.1 mDM|NP_649966.1 mDM|NP_996092.1 sAA|XP_009040579.1 sAA|XP_009041904.1 alVB|CEL97936.1 dcTP|XP_002294635.1 exPW|CAMPEP_0117451402 exSE|S_ecu_c20595_g1_i1_m.87109 sPI|XP_002904019.1 exNG|XP_002681800.1 fBD|XP_006680692.1 alPT|XP_001447857.1 alVB|CEM…	2	1	2	0	1	2	0	0	4	1	2	0	2	0	0	3	2	1	5	2
OG1968	alPT|XP_001431562.1 alPT|XP_001442146.1 alPT|XP_001457827.1 amAC|XP_004342058.1 amAC|XP_004342060.1 exAK|AKO1_007234 exAK|AKO1_011518 exPW|CAMPEP_0117437112 exPW|CAMPEP_0117451708 mDM|NP_650121.1 mDM|NP_731643.2 mDM|NP_731644.2 mDM|NP_788640.1 dcTP|XP_002290611.1 exSE|S_ecu_c17007_g1_i1_m.81845 pAT|NP_177890.1 alVB|CEM21121.1 amDD|XP_637331.1 cfMB|XP_001748069.1 exAG|A_god_c16106_g1_i1_m.38730 ex…	2	1	1	1	2	1	1	2	4	1	1	1	1	1	1	2	2	1	3	1
OG1975	alPT|XP_001435762.1 alPT|XP_001446645.1 exAG|A_god_c12400_g1_i1_m.33428 exAG|A_god_c9574_g1_i1_m.30061 exAK|AKO1_008499 exAK|AKO1_014670 pAT|NP_001031759.1 pAT|NP_001190879.1 pAT|NP_194858.1 sPI|XP_002901169.1 sPI|XP_002907149.1 sPI|XP_002901170.1 sPI|XP_002906537.1 sPI|XP_002895920.1 alVB|CEM20373.1 amAC|XP_004352904.1 amDD|XP_647188.1 cfMB|XP_001745007.1 dcTP|XP_002289880.1 exNG|XP_002683020.1 …	2	1	2	0	1	1	1	1	1	1	1	1	2	3	2	1	5	1	2	1
OG1983	alPT|XP_001442369.1 alPT|XP_001452842.1 alPT|XP_001454144.1 alPT|XP_001457870.1 mDM|NP_001162946.1 mDM|NP_001162947.1 mDM|NP_001245968.1 mDM|NP_001245970.1 mDM|NP_001245971.1 mDM|NP_001245972.1 mDM|NP_001245973.1 mDM|NP_001260010.1 mDM|NP_608810.1 mDM|NP_652055.2 mDM|NP_722946.1 mDM|NP_723642.2 mDM|NP_723643.2 exAK|AKO1_000212 fBD|XP_006681978.1 cfMB|XP_001748699.1 exAG|A_god_c17478_g1_i1_m.40326…	2	1	1	1	2	1	0	0	13	1	1	0	0	0	0	1	2	0	4	0
OG1984	alPT|XP_001442568.1 alPT|XP_001458675.1 exAK|AKO1_003485 exAK|AKO1_011499 exPW|CAMPEP_0117437598 exPW|CAMPEP_0117455952 pAT|NP_001323013.1 pAT|NP_172606.3 pAT|NP_176358.2 pAT|NP_974065.1 amDD|XP_647300.1 exNG|XP_002674123.1 exPA|CAMPEP_0117424488 fNC|XP_960562.3 pOT|XP_003080051.1 sPI|XP_002903818.1 alVB|CEM21868.1 fBD|XP_006675046.1 gaCR|XP_001702868.1 sAA|XP_009038492.1 amAC|XP_004336317.1 cfMB…	2	1	0	2	3	0	1	1	0	1	1	1	2	4	2	3	1	2	2	1
OG1997	cfMB|XP_001743848.1 cfMB|XP_001743938.1 exAK|AKO1_007465 exAK|AKO1_008348 exPA|CAMPEP_0117420938 exPA|CAMPEP_0117432714 mDM|NP_001036346.3 mDM|NP_001162907.1 mDM|NP_001188718.1 mDM|NP_001188719.1 mDM|NP_001260226.1 mDM|NP_001260227.1 mDM|NP_001260228.1 mDM|NP_001260229.2 mDM|NP_001303314.1 mDM|NP_001303493.1 mDM|NP_609188.4 mDM|NP_723354.3 pAT|NP_001323908.1 pAT|NP_001323909.1 pAT|NP_182327.6 exA…	2	1	1	2	1	1	1	1	12	2	0	0	0	3	1	0	1	0	0	1
OG2001	dcTP|XP_002290951.1 dcTP|XP_002291342.1 exAK|AKO1_003164 exAK|AKO1_006784 exSE|S_ecu_c20553_g1_i1_m.86979 exSE|S_ecu_c6530_g1_i2_m.30111 fNC|XP_011394274.1 fNC|XP_011394275.1 mDM|NP_001259573.1 mDM|NP_001285268.1 mDM|NP_511164.2 pAT|NP_001031627.1 pAT|NP_001031628.1 pAT|NP_189023.1 pAT|NP_193130.1 pAT|NP_001078387.1 alPT|XP_001423621.1 alVB|CEL99707.1 amAC|XP_004344078.1 amDD|XP_647635.1 cfMB|XP_…	2	1	1	1	1	2	1	1	3	1	1	2	1	5	1	1	1	2	1	1
OG2004	exAG|A_god_c12349_g1_i1_m.33285 exAG|A_god_c2018_g1_i1_m.4119 exAG|A_god_c13648_g1_i1_m.35225 exAG|A_god_c3646_g1_i1_m.7238 exAG|A_god_c6785_g1_i1_m.16517 exSE|S_ecu_c6460_g1_i1_m.29634 exSE|S_ecu_c8890_g1_i2_m.58287 exSE|S_ecu_c8890_g1_i3_m.58291 exSE|S_ecu_c8028_g2_i1_m.44688 exSE|S_ecu_c8890_g1_i1_m.58285 exSE|S_ecu_c8890_g1_i4_m.58294 pAT|NP_001321798.1 pAT|NP_177564.2 alPT|XP_001435679.1 alV…	2	2	5	0	0	7	1	2	0	0	2	0	0	2	1	1	2	1	1	1
OG2005	exAG|A_god_c12651_g1_i1_m.34010 exAG|A_god_c2815_g1_i1_m.5728 exAG|A_god_c2815_g1_i2_m.5731 exAK|AKO1_002334 exAK|AKO1_008335 exPA|CAMPEP_0117425144 exPA|CAMPEP_0117432012 mDM|NP_648489.1 mDM|NP_729730.1 pAT|NP_180071.1 pAT|NP_568548.2 pAT|NP_851100.1 exAG|A_god_c10367_g1_i1_m.31094 alPT|XP_001444804.1 amAC|XP_004341510.1 amDD|XP_641171.1 cfMB|XP_001743457.1 dcTP|XP_002287150.1 exNG|XP_002671576.…	2	2	4	3	2	1	1	1	2	1	1	1	0	3	1	1	1	1	1	1
OG2007	exAG|A_god_c3670_g1_i1_m.7286 exAG|A_god_c3670_g1_i2_m.7296 exAG|A_god_c3670_g1_i3_m.7305 exAG|A_god_c4604_g1_i1_m.9552 exAK|AKO1_002342 exAK|AKO1_008349 exPA|CAMPEP_0117423276 exPA|CAMPEP_0117424368 exPW|CAMPEP_0117446780 exPW|CAMPEP_0117452594 mDM|NP_649470.2 mDM|NP_730838.3 sPI|XP_002895035.1 sPI|XP_002898056.1 sPI|XP_002909769.1 exAG|A_god_c17333_g1_i1_m.40030 alPT|XP_001440292.1 alVB|CEM0207…	2	1	5	2	2	1	1	1	2	1	1	1	1	1	1	1	3	1	1	1
OG2010	exAK|AKO1_008240 exAK|AKO1_014073 exSE|S_ecu_c4069_g1_i1_m.15307 exSE|S_ecu_c4069_g1_i2_m.15312 pAT|NP_001031640.2 pAT|NP_001078390.1 pAT|NP_001118985.1 pAT|NP_001190730.1 pAT|NP_001324274.1 pAT|NP_001324275.1 pAT|NP_001324276.1 pAT|NP_001328507.1 pAT|NP_001328513.1 pAT|NP_180208.1 pAT|NP_567441.1 pAT|NP_567443.1 pAT|NP_568630.1 alVB|CEM24253.1 amAC|XP_004337227.1 amDD|XP_635174.1 cfMB|XP_0017504…	2	1	1	1	1	2	1	1	1	1	1	1	1	13	0	0	0	1	0	1
OG2015	exPW|CAMPEP_0117435200 exPW|CAMPEP_0117449990 pAT|NP_001077701.1 pAT|NP_175610.1 pAT|NP_566548.1 alVB|CEM34304.1 sAA|XP_009038836.1 amAC|XP_004367827.1 amDD|XP_635444.1 cfMB|XP_001742957.1 dcTP|XP_002289075.1 exAK|AKO1_004550 exNG|XP_002669264.1 exSE|S_ecu_c13981_g1_i1_m.76240 fBD|XP_006678816.1 gaCR|XP_001697130.1 mDM|NP_610333.1 pOT|XP_003084396.1 sPI|XP_002895747.1 amAC|XP_004338597.1 exPW|CAM…	2	2	0	2	3	2	1	2	1	2	1	2	2	3	1	1	1	1	0	1
OG2039	alPT|XP_001424762.1 alPT|XP_001429036.1 alPT|XP_001430239.1 alPT|XP_001431365.1 alPT|XP_001440602.1 alPT|XP_001435833.1 exAG|A_god_c8845_g1_i1_m.25988 exAG|A_god_c8845_g1_i2_m.25993 exAK|AKO1_000700 exAK|AKO1_004424 mDM|NP_001286813.1 mDM|NP_611874.1 mDM|NP_726406.1 pAT|NP_001332174.1 pAT|NP_197343.1 pAT|NP_850845.1 pAT|NP_974802.1 sAA|XP_009041072.1 sAA|XP_009041990.1 sPI|XP_002895107.1 sPI|XP_0…	2	1	2	0	0	1	1	0	3	1	1	0	1	4	0	2	2	1	6	1
OG2045	alPT|XP_001426437.1 alPT|XP_001456932.1 exAK|AKO1_003862 exAK|AKO1_003917 exPA|CAMPEP_0117428060 exPA|CAMPEP_0117431088 exPW|CAMPEP_0117447120 exPW|CAMPEP_0117450772 mDM|NP_611651.4 mDM|NP_726175.3 pAT|NP_001321274.1 pAT|NP_177713.3 pAT|NP_179370.2 pAT|NP_190699.3 alVB|CEM04516.1 amAC|XP_004341420.1 dcTP|XP_002292600.1 amDD|XP_629242.1 cfMB|XP_001748804.1 exAG|A_god_c15821_g1_i1_m.38125 exNG|XP_0…	2	1	1	2	2	1	1	1	2	1	1	1	1	4	1	2	1	1	2	1
OG2054	alPT|XP_001429255.1 alPT|XP_001433035.1 alPT|XP_001451508.1 alPT|XP_001451984.1 exAK|AKO1_014652 exAK|AKO1_015043 mDM|NP_608447.1 mDM|NP_651811.1 pAT|NP_001318606.1 pAT|NP_001331019.1 pAT|NP_197500.1 pAT|NP_568389.1 sPI|XP_002895455.1 sPI|XP_002909192.1 sPI|XP_002909803.1 alVB|CEM03406.1 amDD|XP_629632.1 cfMB|XP_001750050.1 dcTP|XP_002287160.1 exAG|A_god_c4054_g1_i1_m.8195 exNG|XP_002675948.1 exP…	2	1	1	1	1	1	1	0	2	1	1	1	1	4	1	1	3	1	4	1
OG2065	alPT|XP_001437667.1 alPT|XP_001443074.1 exAK|AKO1_004961 exAK|AKO1_010031 mDM|NP_001096993.1 mDM|NP_001096994.1 mDM|NP_001285300.1 mDM|NP_477042.1 mDM|NP_727901.1 mDM|NP_996451.1 mDM|NP_996452.1 pAT|NP_187466.4 pAT|NP_187724.2 alVB|CEL98425.1 amAC|XP_004340905.1 amDD|XP_642717.1 cfMB|XP_001742365.1 dcTP|XP_002292930.1 exAG|A_god_c8183_g1_i1_m.22364 exNG|XP_002680460.1 exPA|CAMPEP_0117422456 exPW|…	2	1	1	1	1	1	1	1	7	1	1	1	1	2	1	1	1	1	2	1
OG2066	alPT|XP_001440059.1 alPT|XP_001459870.1 exAK|AKO1_007531 exAK|AKO1_014026 exSE|S_ecu_c8613_g1_i1_m.52865 exSE|S_ecu_c8613_g1_i2_m.52866 mDM|NP_001260853.1 mDM|NP_610562.1 mDM|NP_724901.1 mDM|NP_610197.2 mDM|NP_995747.1 sPI|XP_002898550.1 sPI|XP_002904577.1 sPI|XP_002904585.1 sPI|XP_002997532.1 exNG|XP_002672599.1 alVB|CEL92844.1 amDD|XP_646451.1 dcTP|XP_002291399.1 exAG|A_god_c671_g1_i1_m.1310 ex…	2	1	2	1	1	2	1	0	5	1	1	1	1	1	1	0	4	1	2	1
OG2067	alPT|XP_001440351.1 alPT|XP_001453504.1 alPT|XP_001453824.1 alPT|XP_001456568.1 pAT|NP_001031966.1 pAT|NP_001330051.1 pAT|NP_198367.2 pAT|NP_199595.1 sPI|XP_002997819.1 sPI|XP_002997823.1 sPI|XP_002997832.1 sPI|XP_002997974.1 sPI|XP_002997979.1 cfMB|XP_001742358.1 alVB|CEM14740.1 exAK|AKO1_000011 exAG|A_god_c10135_g1_i1_m.30916 exPA|CAMPEP_0117428346 alVB|CEM04659.1 exPW|CAMPEP_0117439822 exSE|S_…	2	1	1	2	1	1	0	0	0	1	0	0	1	4	1	1	5	1	4	3
OG2074	alPT|XP_001442930.1 alPT|XP_001443298.1 exPW|CAMPEP_0117438412 exPW|CAMPEP_0117447386 pAT|NP_001328660.1 pAT|NP_178690.1 pAT|NP_199353.1 pAT|NP_567576.2 pAT|NP_973433.1 sAA|XP_009038808.1 amAC|XP_004338218.1 exNG|XP_002682345.1 cfMB|XP_001743950.1 exAG|A_god_c10938_g1_i1_m.31647 exAK|AKO1_015792 exSE|S_ecu_c6483_g1_i1_m.29773 fBD|XP_006679185.1 fNC|XP_961333.1 gaCR|XP_001703773.1 mDM|NP_524274.1 …	2	1	1	1	2	1	1	1	1	1	1	1	1	5	1	2	1	1	2	2
OG2084	alVB|CEM02490.1 alVB|CEM23297.1 alVB|CEM28879.1 alVB|CEM36361.1 exNG|XP_002669988.1 exNG|XP_002670042.1 pAT|NP_001031710.1 pAT|NP_001190834.1 pAT|NP_001330684.1 pAT|NP_001330685.1 pAT|NP_194240.1 pAT|NP_849440.1 pAT|NP_849441.1 pAT|NP_199923.1 pAT|NP_001330683.1 pAT|NP_001330686.1 pAT|NP_001330687.1 alPT|XP_001433955.1 amAC|XP_004341438.1 dcTP|XP_002295691.1 exAG|A_god_c15664_g1_i1_m.37777 exAK|A…	2	3	1	1	1	1	0	1	0	0	0	0	1	12	0	0	0	1	1	4
OG2093	dcTP|XP_002288580.1 dcTP|XP_002297157.1 exAG|A_god_c12768_g1_i1_m.34263 exAG|A_god_c9226_g1_i1_m.29307 exNG|XP_002669136.1 exNG|XP_002681927.1 exSE|S_ecu_c2477_g1_i1_m.9130 exSE|S_ecu_c9326_g1_i1_m.68262 gaCR|XP_001697926.1 gaCR|XP_001702343.1 sAA|XP_009036506.1 sAA|XP_009036816.1 alPT|XP_001450397.1 alVB|CEM05393.1 amDD|XP_639036.1 cfMB|XP_001750637.1 exAK|AKO1_006643 exPA|CAMPEP_0117430090 exPW…	2	2	2	2	1	3	2	1	0	2	0	0	3	0	1	2	2	2	1	1
OG2102	exAK|AKO1_002577 exAK|AKO1_012204 pAT|NP_001322183.1 pAT|NP_171838.1 pAT|NP_174083.1 pAT|NP_174189.1 pAT|NP_174567.1 pAT|NP_178020.1 pAT|NP_179497.1 pAT|NP_179932.1 pAT|NP_180087.1 pAT|NP_181552.1 pAT|NP_186998.1 pAT|NP_190301.2 pAT|NP_190441.1 pAT|NP_191775.1 pAT|NP_196325.1 pAT|NP_197256.1 pAT|NP_200592.1 pAT|NP_201161.1 pAT|NP_564853.2 pAT|NP_568587.2 pAT|NP_851111.1 pAT|NP_174434.1 pAT|NP_194…	2	0	0	0	0	0	0	0	0	0	0	0	0	27	0	0	0	0	0	0
OG2103	exAK|AKO1_007527 exAK|AKO1_011396 exPA|CAMPEP_0117420126 exPA|CAMPEP_0117431824 pAT|NP_001077571.1 pAT|NP_001322011.1 pAT|NP_001322012.1 pAT|NP_001322013.1 pAT|NP_001322014.1 pAT|NP_001322015.1 pAT|NP_001327248.1 pAT|NP_173516.1 pAT|NP_187573.1 alPT|XP_001423312.1 amAC|XP_004338092.1 amDD|XP_643509.1 cfMB|XP_001745370.1 dcTP|XP_002290975.1 exAG|A_god_c8751_g1_i1_m.25421 exPW|CAMPEP_0117443544 fBD…	2	0	1	2	1	1	1	1	1	1	1	1	1	9	1	1	1	1	1	1
OG2109	exPW|CAMPEP_0117443956 exPW|CAMPEP_0117456110 pAT|NP_001318916.1 pAT|NP_001322970.1 pAT|NP_001322971.1 pAT|NP_001332549.1 pAT|NP_171894.1 pAT|NP_199220.1 sPI|XP_002997991.1 sPI|XP_002997994.1 alPT|XP_001447068.1 alVB|CEM25435.1 amAC|XP_004353214.1 amDD|XP_635353.1 dcTP|XP_002290196.1 exAG|A_god_c4751_g1_i1_m.9968 exAK|AKO1_005466 exNG|XP_002672798.1 exSE|S_ecu_c11977_g1_i1_m.73160 fBD|XP_00667630…	2	2	1	1	3	1	1	1	0	1	1	0	1	6	0	2	2	2	1	1
OG2113	mDM|NP_001262379.1 mDM|NP_536783.1 pAT|NP_001030884.1 pAT|NP_001324553.1 pAT|NP_001324554.1 pAT|NP_181780.1 pAT|NP_191416.1 pAT|NP_567067.1 pAT|NP_974455.1 exPA|CAMPEP_0117423076 exPW|CAMPEP_0117441450 alVB|CEM21907.1 amAC|XP_004357162.1 amDD|XP_638950.1 cfMB|XP_001747837.1 dcTP|XP_002292510.1 exAG|A_god_c14034_g1_i1_m.35661 exAK|AKO1_005676 exNG|XP_002680035.1 fBD|XP_006679985.1 fNC|XP_960926.3 …	2	2	1	2	1	1	1	1	2	1	1	1	1	7	1	1	1	1	0	1
OG2125	alPT|XP_001423221.1 alPT|XP_001438540.1 alPT|XP_001439639.1 alPT|XP_001458113.1 exPW|CAMPEP_0117440284 exPW|CAMPEP_0117445482 exPW|CAMPEP_0117448716 exSE|S_ecu_c7419_g1_i1_m.38269 exSE|S_ecu_c7419_g1_i2_m.38275 pAT|NP_186902.1 pAT|NP_197111.2 alVB|CEL96991.1 amDD|XP_642606.1 cfMB|XP_001750963.1 dcTP|XP_002294393.1 exAG|A_god_c1757_g1_i1_m.3451 exAK|AKO1_006457 exNG|XP_002683114.1 fBD|XP_006681623…	2	2	1	1	3	2	1	0	1	1	1	1	1	2	1	1	1	1	4	1
OG2136	alPT|XP_001425888.1 alPT|XP_001455618.1 exAK|AKO1_000225 exAK|AKO1_003812 exSE|S_ecu_c8116_g2_i1_m.45785 exSE|S_ecu_c8116_g2_i2_m.45792 exSE|S_ecu_c8116_g2_i3_m.45796 pAT|NP_001078443.1 pAT|NP_001331841.1 pAT|NP_194180.2 pAT|NP_198997.1 sPI|XP_002905884.1 sPI|XP_002905896.1 sPI|XP_002905897.1 sPI|XP_002894718.1 alVB|CEL95813.1 amDD|XP_646077.2 cfMB|XP_001743279.1 exNG|XP_002679812.1 fBD|XP_006675…	2	1	1	0	1	3	1	0	1	1	1	1	1	4	1	1	4	1	2	1
OG2142	alPT|XP_001427558.1 alPT|XP_001454622.1 alPT|XP_001460222.1 exAK|AKO1_012845 exAK|AKO1_014279 pAT|NP_001327694.1 pAT|NP_191772.1 pAT|NP_850886.1 pAT|NP_974838.1 sPI|XP_002899380.1 sPI|XP_002904322.1 amAC|XP_004353653.1 alVB|CEM09453.1 exSE|S_ecu_c14536_g1_i1_m.77628 cfMB|XP_001748235.1 exAG|A_god_c17733_g1_i1_m.40786 exNG|XP_002677503.1 fBD|XP_006678933.1 fNC|XP_001728131.1 sPI|XP_002897801.1 alV…	2	1	2	0	0	2	0	2	0	2	1	1	1	4	0	1	3	1	3	2
OG2153	alPT|XP_001431527.1 alPT|XP_001442117.1 alPT|XP_001446836.1 alPT|XP_001431528.1 exAK|AKO1_006377 exAK|AKO1_007447 exPW|CAMPEP_0117437538 exPW|CAMPEP_0117447142 pAT|NP_001078020.1 pAT|NP_565879.1 alVB|CEM25412.1 amAC|XP_004340672.1 amDD|XP_646623.2 cfMB|XP_001744942.1 exAG|A_god_c3763_g1_i1_m.7520 exNG|XP_002678979.1 exPA|CAMPEP_0117420662 exSE|S_ecu_c47_g2_i1_m.146 fBD|XP_006682562.1 fNC|XP_96287…	2	1	1	3	3	1	1	1	1	1	1	1	1	2	0	1	1	1	4	1
OG2158	alPT|XP_001433390.1 alPT|XP_001440880.1 exSE|S_ecu_c9136_g3_i1_m.65335 exSE|S_ecu_c9136_g3_i2_m.65341 exSE|S_ecu_c9136_g3_i2_m.65344 exSE|S_ecu_c9136_g3_i3_m.65347 mDM|NP_001163026.1 mDM|NP_001260649.1 mDM|NP_001260650.1 mDM|NP_001260651.1 mDM|NP_610073.1 mDM|NP_724300.2 mDM|NP_724301.2 mDM|NP_724302.1 mDM|NP_724303.2 mDM|NP_724304.1 mDM|NP_995738.1 mDM|NP_995739.1 exSE|S_ecu_c9136_g3_i1_m.65338 …	2	1	1	1	1	5	1	1	12	1	0	0	0	0	0	0	0	0	2	0
OG2162	alPT|XP_001436354.1 alPT|XP_001449084.1 exAG|A_god_c1932_g1_i1_m.3907 exAG|A_god_c7884_g1_i1_m.20997 exAG|A_god_c6965_g1_i1_m.17257 exAK|AKO1_002808 exAK|AKO1_009773 pAT|NP_001031452.1 pAT|NP_001189647.1 pAT|NP_180664.2 pAT|NP_568289.3 pAT|NP_851035.1 alVB|CEM21829.1 amAC|XP_004337176.1 amDD|XP_643254.1 exSE|S_ecu_c3391_g1_i2_m.12846 fBD|XP_006681868.1 gaCR|XP_001699137.1 pOT|XP_003082783.1 sPI|X…	2	1	3	0	1	1	1	1	0	0	1	0	2	5	2	1	1	2	2	2
OG2173	alPT|XP_001442997.1 alPT|XP_001443226.1 alVB|CEL94301.1 alVB|CEM31007.1 amAC|XP_004338696.1 amAC|XP_004340618.1 exAK|AKO1_001909 exAK|AKO1_013705 pAT|NP_001154740.1 pAT|NP_001332056.1 pAT|NP_001332057.1 pAT|NP_001332058.1 pAT|NP_850877.2 amDD|XP_639977.1 dcTP|XP_002292004.1 exAG|A_god_c4172_g1_i1_m.8442 exPW|CAMPEP_0117440750 fBD|XP_006675440.1 fNC|XP_001728355.2 gaCR|XP_001695720.1 mDM|NP_523765…	2	1	1	1	1	1	1	2	1	1	1	1	1	5	1	1	1	1	2	2
OG2179	alVB|CEL93662.1 alVB|CEM16721.1 alVB|CEM17374.1 amDD|XP_001733038.1 amDD|XP_645570.1 dcTP|XP_002291541.1 dcTP|XP_002297115.1 pAT|NP_001190678.1 pAT|NP_001329053.1 pAT|NP_001329575.1 pAT|NP_179673.1 pAT|NP_193880.5 pAT|NP_567283.1 pAT|NP_567801.1 pOT|XP_003075203.1 alVB|CEM01006.1 amAC|XP_004334522.1 exNG|XP_002672148.1 dcTP|XP_002296485.1 sAA|XP_009038479.1 exPA|CAMPEP_0117430818 fBD|XP_006679377…	2	1	0	1	0	0	3	1	0	0	1	2	1	7	1	1	0	3	0	4
OG2181	alVB|CEM09751.1 alVB|CEM16780.1 exAK|AKO1_005982 exAK|AKO1_013970 pAT|NP_001325525.1 pAT|NP_001325526.1 pAT|NP_001332665.1 pAT|NP_175086.1 pAT|NP_186937.1 pAT|NP_200477.1 pAT|NP_175587.1 pAT|NP_175589.1 pAT|NP_200476.1 pAT|NP_200225.1 alPT|XP_001450104.1 amAC|XP_004348497.1 amDD|XP_641017.1 cfMB|XP_001743072.1 dcTP|XP_002292934.1 fBD|XP_006683348.1 gaCR|XP_001703127.1 pOT|XP_003078731.1 sAA|XP_00…	2	0	0	0	0	0	1	1	0	2	1	0	2	10	1	3	1	1	1	2
OG2182	alVB|CEM14168.1 alVB|CEM14188.1 amDD|XP_644356.1 amDD|XP_645058.2 exAK|AKO1_007673 exAK|AKO1_008059 fNC|XP_011393728.1 fNC|XP_011393729.1 mDM|NP_001261793.1 mDM|NP_648623.1 pAT|NP_001330699.1 pAT|NP_001331317.1 pAT|NP_197723.1 pAT|NP_568191.1 sPI|XP_002896082.1 sPI|XP_002898955.1 alPT|XP_001442063.1 amAC|XP_004345996.1 cfMB|XP_001744911.1 dcTP|XP_002289921.1 exAG|A_god_c14187_g1_i1_m.35986 exNG|X…	2	1	1	0	1	1	2	1	2	1	1	2	1	4	1	1	2	1	1	2
OG2191	exAG|A_god_c10362_g1_i1_m.31092 exAG|A_god_c7271_g1_i1_m.18440 exAK|AKO1_010389 exAK|AKO1_013636 exPW|CAMPEP_0117439926 exPW|CAMPEP_0117452096 exPW|CAMPEP_0117455918 exSE|S_ecu_c1171_g1_i1_m.4289 exSE|S_ecu_c1171_g1_i2_m.4291 alPT|XP_001449781.1 alVB|CEL99198.1 amAC|XP_004338945.1 cfMB|XP_001747988.1 dcTP|XP_002288675.1 exNG|XP_002683062.1 exPA|CAMPEP_0117420216 fBD|XP_006679364.1 gaCR|XP_0017024…	2	1	2	1	3	2	1	1	2	2	1	1	1	2	1	1	1	1	1	1
OG2210	exSE|S_ecu_c4251_g1_i1_m.15909 exSE|S_ecu_c4251_g1_i2_m.15916 mDM|NP_001303389.1 mDM|NP_649413.3 mDM|NP_730741.2 pAT|NP_001189701.1 pAT|NP_001326563.1 pAT|NP_001328757.1 pAT|NP_181374.1 pAT|NP_187498.1 pAT|NP_568064.1 sAA|XP_009033642.1 sAA|XP_009033643.1 alVB|CEM16627.1 cfMB|XP_001750972.1 dcTP|XP_002287460.1 mDM|NP_648665.1 alVB|CEM28848.1 amAC|XP_004353177.1 cfMB|XP_001746664.1 exAK|AKO1_00963…	2	2	0	0	1	2	0	1	4	2	0	1	2	6	0	2	0	1	0	2
OG2233	alPT|XP_001423040.1 alPT|XP_001457968.1 exPW|CAMPEP_0117449762 exPW|CAMPEP_0117456486 exSE|S_ecu_c8451_g4_i1_m.50499 exSE|S_ecu_c8451_g4_i2_m.50507 mDM|NP_001259528.1 mDM|NP_001259529.1 mDM|NP_524785.2 pAT|NP_001031156.1 pAT|NP_175308.1 pAT|NP_849785.1 alVB|CEL99404.1 dcTP|XP_002293485.1 exAG|A_god_c5712_g1_i1_m.12841 exAK|AKO1_011890 exPA|CAMPEP_0117427746 fBD|XP_006677182.1 pOT|XP_003084451.1 s…	2	1	1	1	2	2	1	1	3	1	1	1	0	3	1	1	1	1	2	1
OG2236	alPT|XP_001423136.1 alPT|XP_001458061.1 exAK|AKO1_002652 exAK|AKO1_004673 exPA|CAMPEP_0117427432 exPA|CAMPEP_0117433894 pAT|NP_001326789.1 pAT|NP_187803.4 cfMB|XP_001742788.1 dcTP|XP_002294474.1 exPW|CAMPEP_0117456130 sAA|XP_009035376.1 alVB|CEM14744.1 amAC|XP_004334641.1 exNG|XP_002683051.1 fNC|XP_962876.3 cfMB|XP_001742789.1 exSE|S_ecu_c8944_g2_i1_m.59451 fBD|XP_006681327.1 pOT|XP_003081436.1 s…	2	1	1	2	1	2	2	1	1	2	1	1	1	2	1	1	1	1	2	1
OG2253	alPT|XP_001425708.1 alPT|XP_001455414.1 alPT|XP_001442379.1 alPT|XP_001452835.1 dcTP|XP_002293330.1 dcTP|XP_002293514.1 pAT|NP_001077962.1 pAT|NP_001077963.1 pAT|NP_001324176.1 pAT|NP_565622.1 exSE|S_ecu_c6342_g2_i1_m.28838 exSE|S_ecu_c6342_g2_i2_m.28840 exAK|AKO1_003627 sPI|XP_002905581.1 alVB|CEL98528.1 amDD|XP_638121.1 cfMB|XP_001747412.1 amAC|XP_004340251.1 exNG|XP_002680911.1 gaCR|XP_0017008…	2	1	0	0	1	2	1	1	1	2	1	1	1	4	0	1	1	2	4	1
OG2255	alPT|XP_001460276.1 alPT|XP_001434746.1 alPT|XP_001449461.1 exNG|XP_002673076.1 exNG|XP_002677724.1 exPA|CAMPEP_0117424236 exPA|CAMPEP_0117431494 exPW|CAMPEP_0117443628 exPW|CAMPEP_0117449170 pAT|NP_001318589.1 pAT|NP_001332508.1 pAT|NP_172370.3 pAT|NP_197287.1 pAT|NP_197288.1 pAT|NP_564650.1 pAT|NP_566474.1 sAA|XP_009039936.1 sAA|XP_009040200.1 fNC|XP_963783.2 sPI|XP_002896985.1 pOT|XP_003078963…	2	2	1	2	2	0	0	0	0	1	0	1	0	7	2	2	2	0	3	0
OG2262	alPT|XP_001428753.1 alPT|XP_001454258.1 alPT|XP_001460069.1 alPT|XP_001448298.1 exPW|CAMPEP_0117445574 exPW|CAMPEP_0117446248 sAA|XP_009040104.1 sAA|XP_009040598.1 amAC|XP_004334889.1 exAK|AKO1_007524 exNG|XP_002682913.1 exPA|CAMPEP_0117431052 sPI|XP_002909201.1 alVB|CEM11407.1 amDD|XP_646408.1 cfMB|XP_001747529.1 dcTP|XP_002290230.1 exAG|A_god_c2378_g1_i1_m.4781 exSE|S_ecu_c11467_g1_i1_m.71593 f…	2	1	1	2	2	1	1	1	1	1	1	1	1	1	1	2	1	1	4	1
OG2269	alPT|XP_001429826.1 alPT|XP_001438077.1 exAG|A_god_c1783_g1_i1_m.3529 exAG|A_god_c9390_g1_i1_m.29691 exAK|AKO1_007782 exAK|AKO1_011264 mDM|NP_001285193.1 mDM|NP_001285194.1 mDM|NP_572865.1 pAT|NP_001078760.1 pAT|NP_001190558.1 pAT|NP_001332423.1 pAT|NP_200540.1 alVB|CEL93580.1 amAC|XP_004341721.1 amDD|XP_641323.1 dcTP|XP_002290097.1 exNG|XP_002676965.1 exPA|CAMPEP_0117429876 exPW|CAMPEP_011744799…	2	1	2	1	1	1	1	1	3	0	1	1	1	4	1	1	1	1	2	1
OG2273	alPT|XP_001431501.1 alPT|XP_001447215.1 exAK|AKO1_010034 exAK|AKO1_012623 exPW|CAMPEP_0117438972 exPW|CAMPEP_0117452298 pAT|NP_001117289.1 pAT|NP_001319004.1 pAT|NP_001319005.1 pAT|NP_172916.1 pAT|NP_172917.1 amDD|XP_001134622.1 fBD|XP_006681450.1 mDM|NP_650583.1 pOT|XP_003074330.1 sPI|XP_002905309.1 alVB|CEM37417.1 cfMB|XP_001748159.1 dcTP|XP_002287016.1 exNG|XP_002680627.1 fNC|XP_965544.1 amAC|…	2	1	1	1	2	2	1	1	1	1	1	1	1	5	1	0	1	1	2	1
OG2274	alPT|XP_001431869.1 alPT|XP_001434435.1 alPT|XP_001459776.1 exAK|AKO1_003031 exAK|AKO1_013760 mDM|NP_001261468.1 mDM|NP_001261469.1 mDM|NP_001261470.1 mDM|NP_648033.2 pAT|NP_001185115.2 pAT|NP_001185116.1 pAT|NP_001322214.1 pAT|NP_001325675.1 pAT|NP_172277.2 pAT|NP_174335.4 pAT|NP_180403.4 pAT|NP_190105.3 amDD|XP_647511.1 gaCR|XP_001703190.1 exSE|S_ecu_c3621_g1_i1_m.13802 amAC|XP_004340979.1 exAG…	2	1	1	0	2	1	1	1	4	0	1	0	1	8	0	0	1	0	3	0
OG2278	alPT|XP_001434718.1 alPT|XP_001449438.1 alPT|XP_001452429.1 alVB|CEM01729.1 alVB|CEM18762.1 alVB|CEM23743.1 alVB|CEM23753.1 alVB|CEM38982.1 exAG|A_god_c2455_g1_i1_m.4981 exAG|A_god_c4073_g1_i1_m.8252 exAG|A_god_c6982_g1_i1_m.17316 exAG|A_god_c8679_g1_i1_m.25029_c8679_g1_i2_m.25036 exAK|AKO1_003338 exAK|AKO1_003775 exNG|XP_002682486.1 amAC|XP_004348348.1 exPW|CAMPEP_0117445140 exSE|S_ecu_c18894_g1…	2	1	4	0	1	2	0	2	1	0	1	2	0	1	0	0	1	1	3	5
OG2285	alPT|XP_001439135.1 alPT|XP_001450201.1 alPT|XP_001451733.1 exSE|S_ecu_c4805_g1_i1_m.18919 exSE|S_ecu_c4805_g1_i2_m.18924 pAT|NP_001077894.1 pAT|NP_001324802.1 pAT|NP_001324803.1 pAT|NP_179142.1 pAT|NP_179145.1 sAA|XP_009034415.1 alVB|CEM33041.1 amDD|XP_629750.1 cfMB|XP_001743185.1 dcTP|XP_002289111.1 exAG|A_god_c16311_g1_i1_m.39006 exPA|CAMPEP_0117430746 exPW|CAMPEP_0117450698 gaCR|XP_001702786.…	2	1	1	1	1	2	1	0	1	1	1	1	1	5	1	1	1	1	3	1
OG2288	alPT|XP_001441064.1 alPT|XP_001460477.1 exAK|AKO1_002801 exAK|AKO1_005358 exPW|CAMPEP_0117439810 exPW|CAMPEP_0117442118 exPW|CAMPEP_0117442882 exPW|CAMPEP_0117453810 pAT|NP_001030872.1 pAT|NP_191178.1 pAT|NP_191204.1 amDD|XP_639870.1 cfMB|XP_001742227.1 dcTP|XP_002292200.1 exAG|A_god_c13982_g1_i1_m.35545 exPA|CAMPEP_0117430110 gaCR|XP_001700026.1 mDM|NP_524180.1 pOT|XP_003084410.1 sAA|XP_00903263…	2	1	1	1	4	1	1	1	1	1	1	1	1	3	1	1	1	1	2	1
OG2302	alPT|XP_001451691.1 alPT|XP_001457413.1 exAG|A_god_c16110_g1_i1_m.38736 exAG|A_god_c5791_g1_i1_m.13183 exAK|AKO1_006104 exAK|AKO1_010742 mDM|NP_001137679.1 mDM|NP_477266.1 mDM|NP_599140.1 mDM|NP_725564.1 mDM|NP_725565.3 alVB|CEM25559.1 amDD|XP_638562.1 pAT|NP_563916.1 sAA|XP_009033048.1 amAC|XP_004340673.1 dcTP|XP_002296350.1 exNG|XP_002678623.1 exPA|CAMPEP_0117425058 exPW|CAMPEP_0117443422 exSE|…	2	1	2	1	1	1	1	1	5	1	1	1	1	1	1	1	1	1	2	1
OG2304	alPT|XP_001454737.1 alPT|XP_001457112.1 alPT|XP_001457883.1 exAK|AKO1_010547 exAK|AKO1_013936 exPW|CAMPEP_0117441408 exPW|CAMPEP_0117442904 exPW|CAMPEP_0117454906 exPW|CAMPEP_0117455998 pAT|NP_172384.1 pAT|NP_187204.1 alVB|CEL94950.1 amAC|XP_004337492.1 amDD|XP_638617.1 cfMB|XP_001749127.1 exAG|A_god_c2785_g1_i1_m.5656 exNG|XP_002669734.1 fBD|XP_006680816.1 fNC|XP_957491.2 gaCR|XP_001690375.1 mDM…	2	1	1	1	4	1	1	1	1	1	1	1	1	2	1	1	1	1	3	1
OG2305	alPT|XP_001458730.1 alPT|XP_001461565.1 alVB|CEL93069.1 alVB|CEM04162.1 alVB|CEM04163.1 alVB|CEM04167.1 exAK|AKO1_002835 exAK|AKO1_004701 pAT|NP_001030720.1 pAT|NP_188442.1 pAT|NP_179795.2 sAA|XP_009041094.1 sAA|XP_009042143.1 dcTP|XP_002289220.1 exSE|S_ecu_c20868_g1_i1_m.88011 amAC|XP_004337675.1 amDD|XP_629512.1 cfMB|XP_001749271.1 exAG|A_god_c5819_g1_i1_m.13261 exNG|XP_002680574.1 fBD|XP_00667…	2	1	2	0	0	1	1	1	1	1	1	1	1	3	1	2	1	1	2	4
OG2309	alVB|CEM00632.1 alVB|CEM16625.1 exAG|A_god_c12446_g1_i1_m.33562 exAG|A_god_c2780_g1_i1_m.5641 pAT|NP_001118245.1 pAT|NP_001319287.1 pAT|NP_176360.2 pAT|NP_177392.1 pAT|NP_178217.3 pAT|NP_172567.1 sPI|XP_002904758.1 sPI|XP_002996855.1 amDD|XP_001733018.1 cfMB|XP_001743440.1 fBD|XP_006678068.1 fNC|XP_956405.1 amAC|XP_004335963.1 dcTP|XP_002291454.1 exAK|AKO1_014380 exPW|CAMPEP_0117439670 pOT|XP_003…	2	2	2	0	1	1	1	1	1	1	1	1	0	6	1	1	2	1	0	2
OG2316	amAC|XP_004340119.1 amAC|XP_004340246.1 exAK|AKO1_000502 exAK|AKO1_007582 mDM|NP_001261567.1 mDM|NP_001261568.1 mDM|NP_648187.1 pAT|NP_001154289.1 pAT|NP_001324430.1 pAT|NP_565440.1 pAT|NP_568008.4 alPT|XP_001460017.1 alVB|CEM04506.1 amDD|XP_640605.1 cfMB|XP_001749034.1 dcTP|XP_002287653.1 exAG|A_god_c1642_g1_i1_m.3272 exNG|XP_002673580.1 exPW|CAMPEP_0117445480 exSE|S_ecu_c4733_g1_i1_m.18405 fBD|…	2	1	1	0	1	1	1	2	3	1	1	1	1	4	1	2	1	1	1	1
OG2323	dcTP|XP_002286088.1 dcTP|XP_002292719.1 exAG|A_god_c12408_g1_i1_m.33441 exAG|A_god_c17395_g1_i1_m.40147 exAK|AKO1_003082 exAK|AKO1_005062 exNG|XP_002671500.1 exNG|XP_002678630.1 exPW|CAMPEP_0117436404 exPW|CAMPEP_0117446774 pAT|NP_001322305.1 pAT|NP_564567.1 alVB|CEM15915.1 amAC|XP_004353039.1 amDD|XP_629399.1 cfMB|XP_001745559.1 exSE|S_ecu_c11884_g1_i1_m.72905 fBD|XP_006677697.1 sAA|XP_009039438…	2	2	4	0	2	1	1	1	0	3	2	0	1	2	1	1	1	2	0	1
OG2332	exAK|AKO1_000592 exAK|AKO1_000667 exSE|S_ecu_c8335_g2_i1_m.48777 exSE|S_ecu_c8335_g2_i2_m.48784 pAT|NP_001332745.1 pAT|NP_191273.1 pAT|NP_196024.1 pAT|NP_974449.1 alPT|XP_001443247.1 alVB|CEM01586.1 amAC|XP_004337663.1 cfMB|XP_001743682.1 dcTP|XP_002291888.1 exAG|A_god_c7421_g1_i1_m.19007 exNG|XP_002681972.1 fBD|XP_006682409.1 fNC|XP_958750.1 gaCR|XP_001691785.1 sAA|XP_009039650.1 sPI|XP_00290249…	2	1	1	0	0	2	0	1	0	2	3	3	1	4	1	1	1	2	1	1
OG2333	exAK|AKO1_000736 exAK|AKO1_001384 exPA|CAMPEP_0117419532 exPA|CAMPEP_0117433390 exPW|CAMPEP_0117440224 exPW|CAMPEP_0117454318 mDM|NP_001246271.1 mDM|NP_610719.1 pAT|NP_001119389.1 pAT|NP_001119390.1 pAT|NP_001185420.1 pAT|NP_001185421.1 pAT|NP_001319396.1 pAT|NP_001331466.1 pAT|NP_199580.3 sPI|XP_002901626.1 sPI|XP_002996972.1 exAG|A_god_c11553_g1_i1_m.32676 exAG|A_god_c14425_g1_i1_m.36403 amAC|X…	2	1	2	2	2	0	1	1	2	1	1	1	0	7	1	0	2	1	0	0
OG2334	exAK|AKO1_006934 exAK|AKO1_009024 pAT|NP_001190532.1 pAT|NP_001321378.1 pAT|NP_001325744.1 pAT|NP_001331151.1 pAT|NP_001331152.1 pAT|NP_001332078.1 pAT|NP_001332079.1 pAT|NP_001332080.1 pAT|NP_001332081.1 pAT|NP_176750.1 pAT|NP_197826.2 pAT|NP_198916.2 pAT|NP_199358.1 pAT|NP_200167.2 pAT|NP_564525.1 pAT|NP_566584.1 pAT|NP_566806.1 pAT|NP_567694.2 exPA|CAMPEP_0117426110 exPW|CAMPEP_0117441982 amAC…	2	1	0	1	1	0	1	1	0	0	0	2	0	18	0	0	0	0	0	0
OG2376	alPT|XP_001423046.1 alPT|XP_001457974.1 alPT|XP_001457975.1 exAG|A_god_c17705_g1_i1_m.40743 exAG|A_god_c9934_g1_i1_m.30673 exAK|AKO1_002427 exAK|AKO1_009239 mDM|NP_001285565.1 mDM|NP_722725.1 pAT|NP_001077958.1 pAT|NP_565592.1 pAT|NP_680755.2 sAA|XP_009040384.1 sAA|XP_009040748.1 alVB|CEM21263.1 amAC|XP_004353201.1 amDD|XP_642864.1 cfMB|XP_001749819.1 exNG|XP_002671344.1 exPA|CAMPEP_0117422286 ex…	2	1	2	1	0	1	1	1	2	1	1	1	1	3	0	2	1	1	3	1
OG2377	alPT|XP_001423105.1 alPT|XP_001455094.1 mDM|NP_001188553.1 mDM|NP_572388.1 alPT|XP_001430331.1 alVB|CEL99532.1 amAC|XP_004342294.1 amDD|XP_642354.1 exAG|A_god_c5518_g1_i1_m.12281 exAK|AKO1_003925 exPW|CAMPEP_0117437130 fBD|XP_006681592.1 fNC|XP_955842.2 cfMB|XP_001742959.1 exAK|AKO1_013455 exNG|XP_002679833.1 exSE|S_ecu_c19238_g1_i1_m.85694 dcTP|XP_002290777.1 exPA|CAMPEP_0117428732 alVB|CEM15935…	2	2	2	1	1	1	1	1	2	1	1	1	1	0	0	1	0	2	3	3
OG2379	alPT|XP_001423352.1 alPT|XP_001458228.1 amDD|XP_001134587.1 amDD|XP_642615.1 exAK|AKO1_006307 exAK|AKO1_015485 gaCR|XP_001694722.1 gaCR|XP_001694723.1 mDM|NP_649225.1 mDM|NP_730536.1 pAT|NP_001154311.1 pAT|NP_172144.3 sPI|XP_002901240.1 sPI|XP_002902379.1 alVB|CEM05158.1 amAC|XP_004368015.1 cfMB|XP_001745632.1 dcTP|XP_002287272.1 exAG|A_god_c1771_g1_i1_m.3485_c14469_g1_i1_m.36506 exNG|XP_00266911…	2	1	1	1	1	1	2	1	2	1	1	1	2	2	1	0	2	1	2	1
OG2383	alPT|XP_001423834.1 alPT|XP_001440959.1 alPT|XP_001452449.1 exAK|AKO1_005552 exAK|AKO1_013123 mDM|NP_001259917.1 mDM|NP_001259918.1 mDM|NP_608664.2 pAT|NP_001030808.1 pAT|NP_001119101.5 pAT|NP_001326943.1 pAT|NP_001326944.1 pAT|NP_001326945.1 pAT|NP_194990.5 pAT|NP_566869.1 alVB|CEM05467.1 amDD|XP_642481.2 cfMB|XP_001749353.1 exNG|XP_002676087.1 exPW|CAMPEP_0117442852 fBD|XP_006679826.1 fNC|XP_95…	2	1	0	1	1	0	1	0	3	1	1	1	1	7	1	0	1	0	3	1
OG2384	alPT|XP_001423979.1 alPT|XP_001430355.1 exAK|AKO1_000280 exAK|AKO1_000768 exPA|CAMPEP_0117418628 exPA|CAMPEP_0117431254 mDM|NP_001286676.1 mDM|NP_524833.2 mDM|NP_726065.1 mDM|NP_788424.1 pAT|NP_001326839.1 pAT|NP_187887.3 pOT|XP_003074882.1 sPI|XP_002898448.1 amDD|XP_647182.1 dcTP|XP_002296597.1 exAG|A_god_c2479_g1_i1_m.5031 sAA|XP_009041253.1 alVB|CEM12160.1 amAC|XP_004333644.1 exSE|S_ecu_c358_g…	2	1	2	2	0	1	1	1	4	0	0	1	1	2	1	1	1	2	2	1
OG2394	alPT|XP_001427432.1 alPT|XP_001461411.1 amAC|XP_004337402.1 amAC|XP_004356672.1 exAK|AKO1_007041 exAK|AKO1_012904 exPW|CAMPEP_0117435306 exPW|CAMPEP_0117452858 exSE|S_ecu_c6287_g1_i1_m.28483 exSE|S_ecu_c6287_g1_i2_m.28487 pAT|NP_172543.1 pAT|NP_176277.1 sAA|XP_009039824.1 sAA|XP_009041591.1 alVB|CEM06837.1 amDD|XP_636252.1 cfMB|XP_001750591.1 dcTP|XP_002293836.1 exAG|A_god_c8718_g1_i1_m.25236_c98…	2	0	1	1	2	2	1	2	1	1	1	1	1	2	1	2	1	1	2	1
OG2401	alPT|XP_001427991.1 alPT|XP_001440080.1 alPT|XP_001443041.1 alPT|XP_001446101.1 alPT|XP_001459848.1 exAK|AKO1_002267 exAK|AKO1_006823 mDM|NP_650401.1 mDM|NP_731954.1 pAT|NP_186858.1 pAT|NP_850500.1 amAC|XP_004368325.1 amDD|XP_001134518.1 cfMB|XP_001743840.1 dcTP|XP_002291589.1 exAG|A_god_c12380_g1_i1_m.33380 exNG|XP_002675933.1 exPA|CAMPEP_0117432166 exSE|S_ecu_c14478_g1_i1_m.77499 fBD|XP_0066798…	2	1	1	1	0	1	1	1	2	1	1	1	1	2	1	1	1	1	5	1
OG2406	alPT|XP_001428743.1 alPT|XP_001453828.1 alPT|XP_001456572.1 alPT|XP_001460059.1 amDD|XP_002649174.1 amDD|XP_629479.1 exAG|A_god_c12927_g1_i1_m.34518 exAG|A_god_c9641_g1_i1_m.30191 exAK|AKO1_000598 exAK|AKO1_010946 exPW|CAMPEP_0117444350 exPW|CAMPEP_0117449044 exSE|S_ecu_c18396_g1_i1_m.83475 exSE|S_ecu_c19762_g1_i1_m.86454 mDM|NP_651208.1 mDM|NP_732948.1 mDM|NP_732949.1 pAT|NP_001329522.1 pAT|NP_1…	2	1	2	1	2	2	2	0	3	0	1	1	0	2	0	0	2	0	4	1
OG2410	alPT|XP_001431126.1 alPT|XP_001433834.1 exAK|AKO1_000155 exAK|AKO1_002841 mDM|NP_477202.2 mDM|NP_725669.1 pAT|NP_001077717.1 pAT|NP_175788.1 pAT|NP_188046.1 exNG|XP_002683078.1 alVB|CEM02142.1 amAC|XP_004333236.1 amDD|XP_647379.1 cfMB|XP_001747531.1 dcTP|XP_002293808.1 exAG|A_god_c13033_g1_i1_m.34675 exPA|CAMPEP_0117427282 exPW|CAMPEP_0117445018 exSE|S_ecu_c21210_g1_i1_m.88949 fBD|XP_006680755.1 …	2	1	1	1	2	1	1	1	2	1	1	1	1	3	1	1	1	1	2	1
OG2414	alPT|XP_001431702.1 alPT|XP_001447048.1 amAC|XP_004353426.1 amAC|XP_004356673.1 exAK|AKO1_006074 exAK|AKO1_008318 exNG|XP_002675780.1 exNG|XP_002679240.1 exPA|CAMPEP_0117425200 exPA|CAMPEP_0117432580 exPW|CAMPEP_0117442584 exPW|CAMPEP_0117449192 mDM|NP_001097001.1 mDM|NP_001259621.1 mDM|NP_523372.2 amDD|XP_645275.1 cfMB|XP_001748518.1 exAG|A_god_c14535_g1_i1_m.36633 exSE|S_ecu_c20661_g1_i1_m.8734…	2	2	1	2	2	1	1	2	3	1	1	1	1	1	1	1	1	0	2	0
OG2418	alPT|XP_001433319.1 alPT|XP_001440809.1 exAK|AKO1_001955 exAK|AKO1_008129 exPA|CAMPEP_0117421618 exPA|CAMPEP_0117426966 exPA|CAMPEP_0117427098 exSE|S_ecu_c7832_g2_i1_m.42246 exSE|S_ecu_c7832_g2_i2_m.42252 mDM|NP_001163721.1 mDM|NP_651341.2 fBD|XP_006675014.1 gaCR|XP_001697091.1 alVB|CEM39049.1 amAC|XP_004340864.1 cfMB|XP_001742379.1 dcTP|XP_002297159.1 exPW|CAMPEP_0117451382 fNC|XP_959135.1 pAT|N…	2	1	1	3	1	2	1	1	2	1	1	1	1	1	1	1	1	1	2	1
OG2429	alPT|XP_001436859.1 alPT|XP_001451122.1 alPT|XP_001451123.1 alPT|XP_001451124.1 alPT|XP_001451125.1 alPT|XP_001451126.1 exAK|AKO1_011502 exAK|AKO1_014727 mDM|NP_001246615.1 mDM|NP_728982.1 alVB|CEM02205.1 amAC|XP_004341723.1 amDD|XP_645399.1 exPA|CAMPEP_0117428998 exPW|CAMPEP_0117455220 fBD|XP_006677369.1 fNC|XP_956119.2 sPI|XP_002909633.1 amDD|XP_645160.1 pAT|NP_181526.1 amAC|XP_004333064.1 exNG…	2	1	0	1	1	0	2	2	2	0	1	1	1	1	1	0	1	2	6	1
OG2430	alPT|XP_001437511.1 alPT|XP_001447670.1 amAC|XP_004344039.1 amAC|XP_004344040.1 exAK|AKO1_002314 exAK|AKO1_012022 exSE|S_ecu_c8991_g1_i1_m.60496 exSE|S_ecu_c8991_g1_i2_m.60501 exSE|S_ecu_c8991_g1_i3_m.60505 mDM|NP_569949.3 mDM|NP_726771.1 alVB|CEM16429.1 cfMB|XP_001747883.1 dcTP|XP_002294361.1 exAG|A_god_c6775_g1_i1_m.16477 exPA|CAMPEP_0117427152 exPW|CAMPEP_0117446770 fBD|XP_006680623.1 fNC|XP_9…	2	1	1	1	1	3	1	2	2	1	2	1	1	1	1	0	1	1	2	1
OG2435	alPT|XP_001441860.1 alPT|XP_001453253.1 exAK|AKO1_000687 exAK|AKO1_013922 mDM|NP_001287039.1 mDM|NP_572308.3 mDM|NP_648525.1 pAT|NP_001117440.1 pAT|NP_175120.1 pAT|NP_199115.1 alVB|CEM28832.1 amAC|XP_004340489.1 amDD|XP_638541.1 cfMB|XP_001744589.1 dcTP|XP_002293113.1 exAG|A_god_c391_g1_i1_m.783 exNG|XP_002676319.1 exPA|CAMPEP_0117429874 exPW|CAMPEP_0117448092 fBD|XP_006675699.1 fNC|XP_958860.2 g…	2	1	1	1	1	1	1	1	3	1	1	1	1	3	1	1	1	1	2	1
OG2436	alPT|XP_001451021.1 alPT|XP_001456434.1 alPT|XP_001456437.1 exAK|AKO1_000337 exAK|AKO1_002327 exPA|CAMPEP_0117419698 exPA|CAMPEP_0117434034 exPW|CAMPEP_0117438114 exPW|CAMPEP_0117455768 pAT|NP_001324711.1 pAT|NP_181567.3 dcTP|XP_002295217.1 exSE|S_ecu_c5404_g1_i1_m.22896 gaCR|XP_001702639.1 alVB|CEL97410.1 amAC|XP_004343629.1 amDD|XP_640451.1 cfMB|XP_001745861.1 exAG|A_god_c1624_g1_i1_m.3242 exNG…	2	1	1	2	2	1	1	1	1	1	1	1	1	2	1	1	1	1	3	1
OG2438	alPT|XP_001454297.1 alPT|XP_001462350.1 exAK|AKO1_000954 exAK|AKO1_003422 mDM|NP_001261632.1 mDM|NP_524003.1 mDM|NP_572781.1 pAT|NP_197135.1 pAT|NP_564858.1 alVB|CEM34803.1 amDD|XP_638105.1 cfMB|XP_001747155.1 dcTP|XP_002293261.1 exNG|XP_002674765.1 exPA|CAMPEP_0117424112 exPW|CAMPEP_0117443266 exSE|S_ecu_c12087_g1_i1_m.73484 fNC|XP_961480.1 pOT|XP_003079348.1 sPI|XP_002903153.1 amAC|XP_004335580…	2	1	1	1	1	1	1	1	3	1	1	2	1	2	1	1	1	1	2	1
OG2440	alPT|XP_001457344.1 alPT|XP_001460877.1 exAK|AKO1_010020 exAK|AKO1_014195 fNC|XP_011394752.1 fNC|XP_011394753.1 mDM|NP_648378.1 mDM|NP_729581.1 mDM|NP_729582.1 mDM|NP_729583.1 mDM|NP_729584.1 alVB|CEM26313.1 amAC|XP_004340547.1 amDD|XP_643534.2 cfMB|XP_001748698.1 dcTP|XP_002289720.1 exAG|A_god_c1651_g1_i1_m.3284_c14740_g1_i1_m.36899 exNG|XP_002678584.1 exPA|CAMPEP_0117425560 exPW|CAMPEP_01174364…	2	1	1	1	1	1	1	1	5	1	1	2	1	1	0	1	1	1	2	1
OG2444	alVB|CEL93018.1 alVB|CEL94222.1 alVB|CEM22120.1 alVB|CEM23322.1 alVB|CEM26590.1 alVB|CEM29825.1 alVB|CEM32542.1 alVB|CEM34023.1 alVB|CEM38295.1 alVB|CEM38452.1 cfMB|XP_001742263.1 cfMB|XP_001744836.1 cfMB|XP_001747805.1 exAK|AKO1_006973 exAK|AKO1_014742 mDM|NP_001014581.1 mDM|NP_001162922.1 mDM|NP_001246713.1 mDM|NP_001246714.1 mDM|NP_609303.1 mDM|NP_648448.1 mDM|NP_723476.1 mDM|NP_729685.2 pAT|N…	2	0	0	0	0	0	0	0	9	3	0	0	0	2	0	0	0	0	0	10
OG2452	amAC|XP_004339935.1 amAC|XP_004348700.1 exAK|AKO1_002870 exAK|AKO1_007586 exPW|CAMPEP_0117440922 exPW|CAMPEP_0117447438 exPW|CAMPEP_0117454860 fNC|XP_011394893.1 fNC|XP_011394894.1 mDM|NP_001286906.1 mDM|NP_652729.2 pAT|NP_001190282.1 pAT|NP_001331941.1 pAT|NP_001331942.1 pAT|NP_001331943.1 pAT|NP_196625.2 alVB|CEM13058.1 amDD|XP_638881.1 exNG|XP_002681804.1 fBD|XP_006675098.1 pOT|XP_003079073.1 …	2	1	0	1	3	1	1	2	2	0	1	2	1	5	1	0	1	1	0	1
OG2459	dcTP|XP_002290312.1 dcTP|XP_002296928.1 exAK|AKO1_000828 exAK|AKO1_011409 exPW|CAMPEP_0117438872 exPW|CAMPEP_0117447580 exPW|CAMPEP_0117455570 mDM|NP_523511.2 mDM|NP_995656.1 pAT|NP_001185186.2 pAT|NP_175439.2 sAA|XP_009033626.1 sAA|XP_009036762.1 amAC|XP_004335848.1 fNC|XP_965697.3 exNG|XP_002675895.1 exSE|S_ecu_c16042_g1_i1_m.79432 alVB|CEM39205.1 amDD|XP_642382.1 cfMB|XP_001743509.1 exAG|A_god…	2	1	1	1	3	1	1	1	2	1	1	1	1	2	1	2	1	2	0	1
OG2460	dcTP|XP_002291973.1 dcTP|XP_002296276.1 exAK|AKO1_000350 exAK|AKO1_012648 exNG|XP_002668581.1 exNG|XP_002672211.1 exNG|XP_002672516.1 exNG|XP_002679023.1 exSE|S_ecu_c2665_g1_i1_m.10009 exSE|S_ecu_c2665_g1_i2_m.10014 mDM|NP_001287422.1 mDM|NP_650880.2 alPT|XP_001432476.1 alPT|XP_001433804.1 alVB|CEL99577.1 amAC|XP_004334566.1 amDD|XP_638798.1 cfMB|XP_001749314.1 exAG|A_god_c11504_g1_i1_m.32608 exP…	2	4	1	1	1	3	1	1	2	1	1	1	0	0	1	1	0	2	2	1
OG2462	dcTP|XP_002294332.1 dcTP|XP_002294446.1 exAG|A_god_c15538_g1_i1_m.37468 exAG|A_god_c17690_g1_i1_m.40718 exAK|AKO1_005348 exAK|AKO1_014528 pAT|NP_001031421.1 pAT|NP_001329096.1 pAT|NP_195025.5 pAT|NP_565615.1 alPT|XP_001426772.1 amAC|XP_004344032.1 amDD|XP_646229.1 cfMB|XP_001750920.1 exNG|XP_002680935.1 exPA|CAMPEP_0117421812 exSE|S_ecu_c8135_g1_i2_m.46103 fBD|XP_006681620.1 gaCR|XP_001694281.1 m…	2	1	2	1	1	1	1	1	1	1	1	1	1	4	1	1	1	2	1	1
OG2464	exAG|A_god_c12944_g1_i1_m.34543 exAG|A_god_c5438_g1_i1_m.12056 exAG|A_god_c5438_g1_i2_m.12059 exAG|A_god_c5438_g1_i3_m.12060 exAK|AKO1_006717 exAK|AKO1_013215 exSE|S_ecu_c4156_g1_i1_m.15609 exSE|S_ecu_c4156_g1_i2_m.15612 pAT|NP_001329895.1 pAT|NP_001329896.1 pAT|NP_194464.3 alPT|XP_001435760.1 alVB|CEM20974.1 amAC|XP_004352999.1 amDD|XP_641522.1 cfMB|XP_001744829.1 dcTP|XP_002286801.1 exNG|XP_002…	2	1	4	0	0	2	1	1	1	1	1	1	1	4	1	1	1	1	1	1
OG2469	exAG|A_god_c3572_g1_i1_m.7083 exAG|A_god_c8498_g1_i1_m.23947 mDM|NP_001260276.1 mDM|NP_001285771.1 mDM|NP_523517.1 mDM|NP_723438.1 alPT|XP_001427373.1 alVB|CEM13055.1 amDD|XP_636285.1 cfMB|XP_001744792.1 exAK|AKO1_006742 exNG|XP_002681441.1 exPA|CAMPEP_0117429544 exPW|CAMPEP_0117452260 exSE|S_ecu_c5747_g3_i1_m.25022 fBD|XP_006680857.1 fNC|XP_965733.1 gaCR|XP_001690054.1 pAT|NP_565632.1 pOT|XP_003…	2	1	2	1	1	1	1	2	4	1	1	1	1	1	1	0	2	1	1	1
OG2474	exAK|AKO1_000161 pAT|NP_182085.1 pAT|NP_187163.1 pAT|NP_191860.1 pAT|NP_197112.1 pAT|NP_198084.1 pAT|NP_201024.1 pAT|NP_566047.1 pAT|NP_001330981.1 pAT|NP_001330982.1 pAT|NP_173353.1 pAT|NP_175387.1 pAT|NP_175389.1 pAT|NP_178453.1 pAT|NP_190438.1 pAT|NP_190439.1 pAT|NP_196275.1 pAT|NP_197744.1 pAT|NP_564507.1 pAT|NP_564550.1 pAT|NP_564936.1 pAT|NP_850782.1 exAK|AKO1_011013 amDD|XP_638888.1 exPA|C…	2	0	0	1	0	0	1	0	0	0	0	0	0	21	0	1	0	0	0	0
OG2475	exAK|AKO1_000555 exAK|AKO1_013517 exNG|XP_002668851.1 exNG|XP_002669743.1 exSE|S_ecu_c4967_g1_i1_m.20035 exSE|S_ecu_c4967_g1_i2_m.20038 pAT|NP_001327836.1 pAT|NP_001327837.1 pAT|NP_187814.1 pAT|NP_568259.1 pAT|NP_850567.1 pAT|NP_974770.1 alPT|XP_001459530.1 alVB|CEM24229.1 amAC|XP_004339667.1 amDD|XP_001733035.1 cfMB|XP_001743439.1 dcTP|XP_002290587.1 exAG|A_god_c5752_g1_i1_m.13023 fBD|XP_0066767…	2	2	1	0	0	2	1	1	1	1	1	1	1	6	1	1	1	1	1	1
OG2476	exAK|AKO1_002572 exAK|AKO1_005423 exPW|CAMPEP_0117440226 exPW|CAMPEP_0117440394 exPW|CAMPEP_0117455086 pAT|NP_191556.1 pAT|NP_566011.1 pAT|NP_850723.1 pAT|NP_850724.1 alVB|CEL93647.1 amAC|XP_004341550.1 amDD|XP_641844.1 cfMB|XP_001746001.1 dcTP|XP_002286373.1 exAG|A_god_c12883_g1_i1_m.34441 exNG|XP_002681849.1 exPA|CAMPEP_0117422848 exSE|S_ecu_c3712_g1_i1_m.14331 fBD|XP_006679379.1 fNC|XP_961729.…	2	1	1	1	3	1	1	1	1	1	1	2	1	4	0	1	1	2	0	1
OG2479	exAK|AKO1_005933 exAK|AKO1_009183 exNG|XP_002669169.1 exNG|XP_002671098.1 exNG|XP_002679455.1 exNG|XP_002669943.1 exNG|XP_002673097.1 exNG|XP_002679215.1 exNG|XP_002680529.1 fNC|XP_011394987.1 fNC|XP_011394988.1 fNC|XP_011394989.1 mDM|NP_001188873.1 mDM|NP_610301.1 mDM|NP_724584.1 mDM|NP_724585.1 sPI|XP_002901325.1 sPI|XP_002901329.1 exPW|CAMPEP_0117446056 fBD|XP_006678805.1 sAA|XP_009036967.1 ex…	2	7	1	1	1	1	0	1	4	1	1	3	0	0	0	1	2	0	0	0
OG2480	exAK|AKO1_007144 exAK|AKO1_014884 exPW|CAMPEP_0117438046 exPW|CAMPEP_0117446772 exSE|S_ecu_c8071_g1_i1_m.45228 exSE|S_ecu_c8071_g1_i2_m.45234 fNC|XP_011394186.1 fNC|XP_011394187.1 mDM|NP_650304.2 mDM|NP_731849.2 mDM|NP_731850.2 pAT|NP_001189831.1 pAT|NP_001318767.1 pAT|NP_001331637.1 pAT|NP_187323.2 amAC|XP_004341317.1 amDD|XP_636416.1 gaCR|XP_001691599.1 pOT|XP_003083361.1 alVB|CEL97106.1 exNG|X…	2	1	0	1	2	2	1	1	3	1	1	2	1	4	1	0	1	1	0	1
OG2481	exAK|AKO1_007317 exAK|AKO1_010957 mDM|NP_001284872.1 mDM|NP_572198.1 pAT|NP_001119392.1 pAT|NP_001119393.1 pAT|NP_001154765.1 pAT|NP_001154766.1 pAT|NP_001154767.1 pAT|NP_001190487.1 pAT|NP_001330884.1 pAT|NP_001330885.1 pAT|NP_001330886.1 pAT|NP_001330887.1 pAT|NP_001332299.1 pAT|NP_001332300.1 pAT|NP_001332301.1 pAT|NP_001332302.1 pAT|NP_199601.2 pAT|NP_568500.1 exAG|A_god_c1160_g1_i1_m.2359 ex…	2	0	2	0	0	1	1	1	2	1	0	0	0	16	0	0	0	0	0	0
OG2482	exAK|AKO1_008625 exAK|AKO1_009396 fNC|XP_011392829.1 fNC|XP_011392830.1 fNC|XP_011394610.1 fNC|XP_011394611.1 pAT|NP_001185209.1 pAT|NP_001319212.1 pAT|NP_175724.2 pAT|NP_188140.1 sAA|XP_009035487.1 alVB|CEM39682.1 amAC|XP_004336957.1 amDD|XP_637749.1 cfMB|XP_001745951.1 exNG|XP_002683503.1 fBD|XP_006681001.1 sPI|XP_002908812.1 exAG|A_god_c4895_g1_i1_m.10389 exPW|CAMPEP_0117441568 exSE|S_ecu_c617…	2	1	1	1	1	2	1	1	1	1	2	4	0	4	1	1	1	0	0	1
OG2483	exAK|AKO1_008903 exAK|AKO1_013723 fBD|XP_006676691.1 mDM|NP_001286540.1 mDM|NP_523778.2 mDM|NP_524453.1 pAT|NP_001078101.1 pAT|NP_001154662.2 pAT|NP_001154663.2 pAT|NP_001184881.1 pAT|NP_001189798.1 pAT|NP_001190348.1 pAT|NP_001325811.1 pAT|NP_001325812.1 pAT|NP_001325813.1 pAT|NP_001327050.1 pAT|NP_001330078.1 pAT|NP_171612.1 pAT|NP_189978.1 pAT|NP_197532.3 pAT|NP_566199.4 alVB|CEL98682.1 fNC|XP…	2	1	0	0	0	0	1	1	3	0	1	1	0	15	0	0	0	0	0	1
OG2517	alPT|XP_001423692.1 alPT|XP_001434848.1 alPT|XP_001448803.1 alPT|XP_001448804.1 alPT|XP_001449578.1 alPT|XP_001452294.1 exAG|A_god_c2617_g1_i1_m.5309 exAG|A_god_c2898_g1_i1_m.5919 exAK|AKO1_000582 exAK|AKO1_014999 exSE|S_ecu_c12990_g1_i1_m.74955 exSE|S_ecu_c4200_g1_i1_m.15738 exSE|S_ecu_c3645_g1_i1_m.13982 mDM|NP_001246491.1 mDM|NP_001286833.1 mDM|NP_611904.1 mDM|NP_726435.1 fNC|XP_961012.1 amDD|…	2	1	2	0	1	3	3	1	4	0	0	1	0	0	0	1	0	0	6	0
OG2518	alPT|XP_001423801.1 alPT|XP_001428827.1 alPT|XP_001434737.1 alPT|XP_001449453.1 exAK|AKO1_000919 exAK|AKO1_010195 exNG|XP_002670379.1 exNG|XP_002672482.1 exNG|XP_002682889.1 exSE|S_ecu_c118_g1_i1_m.501 exSE|S_ecu_c118_g1_i2_m.505 mDM|NP_001014573.1 mDM|NP_001261542.1 mDM|NP_523963.2 cfMB|XP_001744406.1 exAG|A_god_c15950_g1_i1_m.38403 exPW|CAMPEP_0117451026 gaCR|XP_001690034.1 sPI|XP_002907167.1 a…	2	3	1	1	1	2	1	1	3	1	1	0	1	0	0	0	1	1	4	1
OG2521	alPT|XP_001424238.1 alPT|XP_001439284.1 alPT|XP_001444964.1 alPT|XP_001448393.1 exAK|AKO1_002389 exAK|AKO1_014945 sAA|XP_009041319.1 sAA|XP_009041975.1 alVB|CEM33860.1 amAC|XP_004368018.1 amDD|XP_629404.1 cfMB|XP_001749165.1 dcTP|XP_002292357.1 exAG|A_god_c14068_g1_i1_m.35724 exNG|XP_002680584.1 exPA|CAMPEP_0117418982 exPW|CAMPEP_0117451116 exSE|S_ecu_c9271_g1_i1_m.68032 fBD|XP_006681030.1 fNC|XP…	2	1	1	1	1	1	1	1	1	1	1	1	1	1	1	2	1	1	4	1
OG2530	alPT|XP_001425648.1 alPT|XP_001459599.1 alPT|XP_001461768.1 exAG|A_god_c11003_g1_i1_m.31775 exAG|A_god_c4786_g1_i1_m.10076 alVB|CEM03290.1 amAC|XP_004339681.1 amDD|XP_645660.1 cfMB|XP_001750199.1 dcTP|XP_002296306.1 exAK|AKO1_015333 exNG|XP_002678426.1 exPA|CAMPEP_0117425976 exPW|CAMPEP_0117450908 exSE|S_ecu_c9403_g1_i1_m.68510 fBD|XP_006674960.1 fNC|XP_961964.1 gaCR|XP_001701157.1 mDM|NP_477332.…	2	2	2	1	1	1	1	1	1	1	1	1	1	1	1	1	1	1	3	1
OG2532	alPT|XP_001425966.1 alPT|XP_001442627.1 alPT|XP_001455694.1 exAG|A_god_c3070_g1_i1_m.6218 exAG|A_god_c3965_g1_i1_m.7983 amAC|XP_004340190.1 cfMB|XP_001742594.1 exSE|S_ecu_c12431_g1_i1_m.74229 mDM|NP_524779.1 sPI|XP_002900237.1 alVB|CEL91849.1 amDD|XP_002649166.1 dcTP|XP_002293069.1 exAK|AKO1_009996 exNG|XP_002677269.1 fBD|XP_006680601.1 gaCR|XP_001699802.1 pAT|NP_196695.1 pOT|XP_003082790.1 sAA|X…	2	2	2	0	1	1	2	1	1	1	1	1	1	1	1	1	1	1	3	1
OG2544	alPT|XP_001429606.1 alPT|XP_001458813.1 alVB|CEL99708.1 alVB|CEL99719.1 pAT|NP_001031620.1 pAT|NP_172691.1 pAT|NP_176461.1 pAT|NP_192977.2 dcTP|XP_002288814.1 exAG|A_god_c17322_g1_i1_m.40004 exAK|AKO1_013711 exPW|CAMPEP_0117447740 fBD|XP_006676754.1 fNC|XP_964548.1 mDM|NP_477354.1 pOT|XP_003079690.1 sAA|XP_009035772.1 sPI|XP_002897221.1 amDD|XP_629588.1 exNG|XP_002683349.1 exSE|S_ecu_c16492_g1_i1…	2	1	1	1	1	1	1	0	1	0	1	1	1	4	1	1	1	1	2	3
OG2546	alPT|XP_001429738.1 alPT|XP_001458926.1 exAK|AKO1_014115 exAK|AKO1_014873 exPA|CAMPEP_0117429154 exPA|CAMPEP_0117434356 pAT|NP_001190064.1 pAT|NP_190777.1 sAA|XP_009036738.1 sAA|XP_009037460.1 fNC|XP_011394593.1 fNC|XP_011394594.1 alVB|CEM16908.1 amAC|XP_004337213.1 amDD|XP_642530.2 cfMB|XP_001747136.1 dcTP|XP_002292619.1 exAG|A_god_c3029_g1_i1_m.6155_c14157_g1_i1_m.35922 exNG|XP_002682669.1 exSE…	2	1	1	2	0	1	1	1	1	1	1	2	1	2	1	2	1	1	2	1
OG2551	alPT|XP_001431395.1 alPT|XP_001435288.1 alPT|XP_001458389.1 amDD|XP_642824.1 amDD|XP_647596.1 exAG|A_god_c69_g1_i1_m.90 exAG|A_god_c9313_g1_i1_m.29509 exAK|AKO1_001765 exAK|AKO1_005990 exNG|XP_002668999.1 exNG|XP_002669424.1 exPW|CAMPEP_0117434958 exPW|CAMPEP_0117456362 exSE|S_ecu_c8212_g1_i1_m.47161 exSE|S_ecu_c8212_g2_i1_m.47165 exSE|S_ecu_c8212_g2_i2_m.47170 fBD|XP_006679384.1 fBD|XP_006682303…	2	2	2	0	2	3	2	0	0	0	2	0	1	3	1	1	0	0	3	1
OG2555	alPT|XP_001432107.1 alPT|XP_001435547.1 alVB|CEL92076.1 alVB|CEL92123.1 amDD|XP_644422.1 amDD|XP_644828.1 exAK|AKO1_003144 exAK|AKO1_015054 exPW|CAMPEP_0117442402 exPW|CAMPEP_0117443738 exSE|S_ecu_c8981_g1_i1_m.60321 exSE|S_ecu_c8981_g2_i1_m.60323 exSE|S_ecu_c8981_g2_i2_m.60324 exSE|S_ecu_c8981_g2_i4_m.60326 mDM|NP_524583.1 mDM|NP_733342.1 pAT|NP_001332342.1 pAT|NP_568402.1 amAC|XP_004341892.1 ex…	2	0	1	1	2	4	2	1	2	0	0	1	1	2	1	0	1	0	2	2
OG2558	alPT|XP_001432823.1 alPT|XP_001437005.1 alPT|XP_001451785.1 alPT|XP_001436444.1 alPT|XP_001437213.1 exAK|AKO1_000953 exAK|AKO1_002039 exSE|S_ecu_c5660_g1_i1_m.24461 exSE|S_ecu_c5660_g1_i2_m.24465 pAT|NP_192395.1 pAT|NP_193912.3 alVB|CEM14003.1 exAG|A_god_c9139_g1_i1_m.28366 fBD|XP_006677737.1 pOT|XP_003078497.1 sPI|XP_002908459.1 amDD|XP_639885.1 mDM|NP_650553.1 dcTP|XP_002291637.1 exNG|XP_002678…	2	1	1	0	0	2	1	1	1	1	1	1	1	2	1	1	1	1	5	1
OG2559	alPT|XP_001433249.1 alPT|XP_001440752.1 alPT|XP_001442906.1 exAK|AKO1_004520 exAK|AKO1_013900 mDM|NP_609095.1 mDM|NP_723243.1 pAT|NP_001189537.1 pAT|NP_001189538.1 pAT|NP_001324438.1 pAT|NP_001324439.1 pAT|NP_565399.1 pAT|NP_568220.1 pOT|XP_003080863.1 alVB|CEM05200.1 amAC|XP_004334854.1 sPI|XP_002903307.1 fBD|XP_006678895.1 fNC|XP_955878.2 dcTP|XP_002289481.1 exSE|S_ecu_c8621_g6_i1_m.53018 amDD|…	2	1	0	0	0	2	1	1	2	1	1	1	0	6	1	0	1	1	3	1
OG2562	alPT|XP_001435265.1 alPT|XP_001448523.1 alPT|XP_001458372.1 alPT|XP_001435266.1 exAG|A_god_c6493_g1_i1_m.15554 exAG|A_god_c7598_g1_i1_m.19680 exAK|AKO1_008263 exAK|AKO1_013639 exPW|CAMPEP_0117436798 exPW|CAMPEP_0117456056 pAT|NP_192450.1 pAT|NP_193845.2 dcTP|XP_002289347.1 exSE|S_ecu_c11903_g1_i1_m.72961 alVB|CEM33402.1 amAC|XP_004341729.1 amDD|XP_629151.1 exNG|XP_002677746.1 exPA|CAMPEP_01174189…	2	1	2	1	2	1	1	1	1	0	1	1	0	2	1	1	1	1	4	1
OG2563	alPT|XP_001435397.1 alPT|XP_001455073.1 alVB|CEL97120.1 alVB|CEM11388.1 exAK|AKO1_002423 exAK|AKO1_009238 mDM|NP_649460.3 mDM|NP_730821.2 mDM|NP_730822.2 mDM|NP_730823.2 fBD|XP_006680672.1 fNC|XP_957698.1 amAC|XP_004334899.1 amDD|XP_640008.1 cfMB|XP_001746826.1 dcTP|XP_002291139.1 exAG|A_god_c9902_g1_i1_m.30625 exNG|XP_002676659.1 exSE|S_ecu_c20541_g1_i1_m.86925 sAA|XP_009037413.1 sPI|XP_00290914…	2	1	1	0	0	1	1	1	5	1	1	1	0	0	0	2	3	1	2	2
OG2564	alPT|XP_001436026.1 alPT|XP_001442576.1 alPT|XP_001443938.1 alPT|XP_001452656.1 alPT|XP_001455654.1 exAK|AKO1_000326 exAK|AKO1_003562 exNG|XP_002670396.1 exNG|XP_002671724.1 exPA|CAMPEP_0117425484 exPA|CAMPEP_0117431506 fNC|XP_956238.2 fNC|XP_961004.1 fNC|XP_961705.1 amAC|XP_004333468.1 sPI|XP_002905129.1 fNC|XP_011394620.1 sAA|XP_009039237.1 alVB|CEL96996.1 cfMB|XP_001750566.1 dcTP|XP_002287782.…	2	2	0	2	0	0	0	2	1	1	0	5	0	0	0	1	2	1	5	1
OG2565	alPT|XP_001436593.1 alPT|XP_001450457.1 alPT|XP_001452982.1 exAK|AKO1_002827 exAK|AKO1_015677 mDM|NP_001285869.1 mDM|NP_477172.1 pAT|NP_179816.1 pAT|NP_181989.1 pAT|NP_195699.1 pAT|NP_196588.3 alVB|CEL93115.1 amAC|XP_004336232.1 fBD|XP_006681351.1 sAA|XP_009042880.1 sPI|XP_002997362.1 exNG|XP_002679587.1 fNC|XP_961894.3 amDD|XP_647531.1 cfMB|XP_001746460.1 dcTP|XP_002288400.1 exAG|A_god_c3056_g1_…	2	1	1	0	1	1	1	1	2	1	1	1	1	4	0	1	1	1	3	1
OG2568	alPT|XP_001439169.1 alPT|XP_001444378.1 alPT|XP_001444722.1 exAG|A_god_c2482_g1_i1_m.5037 exAG|A_god_c3873_g1_i1_m.7769 exPA|CAMPEP_0117425626 exPA|CAMPEP_0117429116 pAT|NP_187341.1 pAT|NP_850527.1 alVB|CEM03242.1 amAC|XP_004368248.1 amDD|XP_640524.1 cfMB|XP_001750293.1 dcTP|XP_002292483.1 exNG|XP_002681089.1 exPW|CAMPEP_0117438418 exSE|S_ecu_c18845_g1_i1_m.84851 fBD|XP_006677988.1 fNC|XP_965477.…	2	1	2	2	1	1	1	1	1	1	1	1	1	2	0	1	1	1	3	1
OG2571	alPT|XP_001441021.1 alPT|XP_001445796.1 alPT|XP_001460424.1 exAK|AKO1_002750 exAK|AKO1_003191 exSE|S_ecu_c5344_g1_i1_m.22509 exSE|S_ecu_c5344_g1_i2_m.22516 mDM|NP_001163686.1 mDM|NP_651049.3 mDM|NP_732744.1 pAT|NP_199475.1 pAT|NP_974895.1 alVB|CEM07625.1 exPA|CAMPEP_0117428384 pOT|XP_003083696.1 amDD|XP_642749.1 cfMB|XP_001749457.1 dcTP|XP_002288778.1 exAG|A_god_c15543_g1_i1_m.37485 exNG|XP_00267…	2	1	1	1	1	2	1	0	3	1	1	1	1	2	1	0	1	1	3	1
OG2585	alPT|XP_001453827.1 alPT|XP_001456571.1 exAG|A_god_c1321_g1_i1_m.2598 exAG|A_god_c18392_g1_i1_m.41512 exSE|S_ecu_c4013_g1_i1_m.15127 exSE|S_ecu_c4013_g1_i2_m.15129 pAT|NP_001329597.1 pAT|NP_001329598.1 pAT|NP_567212.1 alVB|CEM06721.1 amDD|XP_635524.1 cfMB|XP_001744634.1 dcTP|XP_002292916.1 exAK|AKO1_004693 fBD|XP_006681887.1 fNC|XP_961364.3 sPI|XP_002900396.1 amAC|XP_004368117.1 exNG|XP_002671290…	2	1	3	1	0	2	2	1	1	1	1	1	0	3	0	1	1	1	2	1
OG2589	alPT|XP_001454547.1 alPT|XP_001455474.1 alVB|CEL95561.1 alVB|CEL99335.1 alVB|CEM11741.1 exAK|AKO1_001741 exAK|AKO1_010405 exNG|XP_002678681.1 exNG|XP_002678897.1 fBD|XP_006680541.1 fBD|XP_006681896.1 pAT|NP_001319529.1 pAT|NP_187819.1 pOT|XP_003075374.1 pOT|XP_003083971.1 amAC|XP_004338994.1 cfMB|XP_001748451.1 exPW|CAMPEP_0117440822 sAA|XP_009035621.1 dcTP|XP_002288176.1 fNC|XP_959528.1 gaCR|XP_…	2	2	0	0	1	0	0	1	0	1	2	2	1	2	2	1	1	2	2	3
OG2592	alVB|CEL94685.1 alVB|CEM21317.1 exPW|CAMPEP_0117434540 exPW|CAMPEP_0117452436 exPW|CAMPEP_0117437708 mDM|NP_001284815.1 mDM|NP_476591.1 pAT|NP_001320693.1 pAT|NP_174605.1 exPA|CAMPEP_0117425880 exPA|CAMPEP_0117426166 alPT|XP_001440562.1 amAC|XP_004349737.1 amDD|XP_637255.1 exSE|S_ecu_c7869_g2_i1_m.42698 sPI|XP_002900558.1 exAK|AKO1_002732 sAA|XP_009040194.1 alVB|CEM21318.1 cfMB|XP_001745252.1 exA…	2	1	1	2	3	1	1	1	2	1	0	1	0	2	1	1	1	0	1	3
OG2596	amAC|XP_004342215.1 amAC|XP_004347738.1 cfMB|XP_001744546.1 cfMB|XP_001745040.1 cfMB|XP_001747011.1 exAK|AKO1_000281 exAK|AKO1_000782 pAT|NP_001030868.1 pAT|NP_001030870.1 pAT|NP_001031545.1 pAT|NP_001190099.1 pAT|NP_001319760.1 pAT|NP_001319761.1 pAT|NP_001322158.1 pAT|NP_171683.1 pAT|NP_172491.1 pAT|NP_181519.1 pAT|NP_182104.1 pAT|NP_191136.1 pAT|NP_191682.2 pAT|NP_680133.2 amAC|XP_004353765.1 …	2	0	0	0	0	0	2	3	0	3	1	0	0	14	0	0	0	0	0	0
OG2602	cfMB|XP_001746398.1 cfMB|XP_001750487.1 exAK|AKO1_005271 exAK|AKO1_013843 exSE|S_ecu_c8558_g1_i1_m.52126 exSE|S_ecu_c8558_g1_i2_m.52135 mDM|NP_001014556.1 mDM|NP_001246603.1 mDM|NP_647816.2 mDM|NP_001188923.1 mDM|NP_001188924.1 mDM|NP_001286400.1 mDM|NP_610920.3 mDM|NP_611185.3 mDM|NP_725650.3 pAT|NP_001320371.1 pAT|NP_172037.1 sAA|XP_009035002.1 cfMB|XP_001748174.1 exPW|CAMPEP_0117445196 dcTP|XP…	2	1	1	0	1	2	0	0	9	3	0	0	0	2	2	1	0	1	0	0
OG2616	exAG|A_god_c8676_g1_i2_m.25013 exAG|A_god_c8676_g1_i3_m.25016 exAK|AKO1_001959 exAK|AKO1_008127 exPA|CAMPEP_0117422062 exPA|CAMPEP_0117433020 exPA|CAMPEP_0117433066 exSE|S_ecu_c8637_g1_i2_m.53281 pAT|NP_001185339.1 pAT|NP_001185340.1 pAT|NP_564893.2 alPT|XP_001432329.1 alVB|CEM08113.1 amDD|XP_646806.1 cfMB|XP_001746757.1 dcTP|XP_002293802.1 exNG|XP_002674338.1 exPW|CAMPEP_0117447506 fBD|XP_006677…	2	1	2	3	1	1	1	0	1	1	1	1	1	3	1	1	1	1	1	1
OG2618	exAK|AKO1_000474 exAK|AKO1_007269 exPW|CAMPEP_0117437588 exPW|CAMPEP_0117447016 exPW|CAMPEP_0117447358 pAT|NP_190329.2 pAT|NP_850666.1 pAT|NP_191277.5 pAT|NP_567364.1 alVB|CEM26007.1 amAC|XP_004354073.1 amDD|XP_640529.1 exAG|A_god_c10835_g1_i1_m.31408 exNG|XP_002683000.1 fBD|XP_006676131.1 gaCR|XP_001700794.1 pOT|XP_003079985.1 cfMB|XP_001745458.1 dcTP|XP_002288401.1 mDM|NP_611297.3 sPI|XP_002900…	2	1	1	1	3	1	1	1	1	1	1	1	1	4	2	0	1	1	0	1
OG2663	alPT|XP_001423171.1 alPT|XP_001439673.1 alPT|XP_001458078.1 exAK|AKO1_002690 exAK|AKO1_006456 pAT|NP_001189863.1 pAT|NP_187789.1 alVB|CEM20855.1 amAC|XP_004339270.1 amDD|XP_635173.1 cfMB|XP_001742752.1 dcTP|XP_002291401.1 exAG|A_god_c12517_g1_i1_m.33728 exNG|XP_002680589.1 exPA|CAMPEP_0117429642 exPW|CAMPEP_0117443964 exSE|S_ecu_c2488_g1_i1_m.9193 fBD|XP_006679397.1 fNC|XP_958939.1 gaCR|XP_001690…	2	1	1	1	1	1	1	1	1	1	1	1	1	2	1	1	1	1	3	1
OG2668	alPT|XP_001423533.1 alPT|XP_001434058.1 alPT|XP_001434994.1 exAG|A_god_c1536_g1_i1_m.3094 exAG|A_god_c1536_g1_i2_m.3096 exAK|AKO1_006244 exAK|AKO1_008477 exSE|S_ecu_c7375_g1_i1_m.37894 exSE|S_ecu_c7375_g1_i2_m.37902 pAT|NP_001319189.1 pAT|NP_001321239.1 alPT|XP_001423529.1 exSE|S_ecu_c10317_g1_i1_m.70712 alVB|CEM00893.1 amDD|XP_647449.1 exNG|XP_002676055.1 exPW|CAMPEP_0117441750 gaCR|XP_001696712…	2	2	2	1	1	3	1	0	1	1	0	0	1	2	0	1	1	0	4	1
OG2670	alPT|XP_001423995.1 alPT|XP_001430344.1 alPT|XP_001433477.1 alPT|XP_001435677.1 alPT|XP_001450150.1 exAK|AKO1_010743 exAK|AKO1_015806 pAT|NP_187143.1 pAT|NP_198158.1 gaCR|XP_001698368.1 alVB|CEM25518.1 amAC|XP_004352877.1 amDD|XP_643631.1 dcTP|XP_002291077.1 exAG|A_god_c17192_g1_i1_m.39738 exNG|XP_002679698.1 exPW|CAMPEP_0117439462 exSE|S_ecu_c11463_g1_i1_m.71581 fBD|XP_006676947.1 fNC|XP_957407.…	2	1	1	0	1	1	1	1	1	0	1	1	1	2	1	1	1	1	5	1
OG2679	alPT|XP_001426857.1 alPT|XP_001432585.1 exAK|AKO1_014308 exAK|AKO1_015030 mDM|NP_001286188.1 mDM|NP_651970.1 alVB|CEM25330.1 amAC|XP_004342233.1 dcTP|XP_002285996.1 exAG|A_god_c1458_g1_i1_m.2936 exNG|XP_002683087.1 exPA|CAMPEP_0117427658 exPW|CAMPEP_0117437960 fBD|XP_006676762.1 fNC|XP_001728501.2 gaCR|XP_001702606.1 pAT|NP_193396.3 sAA|XP_009035061.1 sPI|XP_002904219.1 amDD|XP_640597.1 cfMB|XP_0…	2	1	2	1	1	1	1	1	2	1	1	1	1	1	1	1	1	1	2	1
OG2687	alPT|XP_001427795.1 alPT|XP_001437318.1 alPT|XP_001446302.1 alPT|XP_001447834.1 alPT|XP_001450650.1 alPT|XP_001453786.1 alPT|XP_001456540.1 alPT|XP_001462108.1 exAK|AKO1_007343 exAK|AKO1_011837 sPI|XP_002898617.1 sPI|XP_002899952.1 dcTP|XP_002288680.1 exAG|A_god_c11269_g1_i1_m.32269 exNG|XP_002677033.1 exPA|CAMPEP_0117424760 exPW|CAMPEP_0117439128 gaCR|XP_001701792.1 exSE|S_ecu_c3362_g1_i1_m.1272…	2	1	1	1	1	1	0	0	1	1	1	0	1	0	1	0	2	1	8	1
OG2696	alPT|XP_001429646.1 alPT|XP_001458839.1 exAG|A_god_c1299_g1_i1_m.2542 exAG|A_god_c1299_g1_i2_m.2543 exAK|AKO1_001639 exAK|AKO1_009363 mDM|NP_001138143.2 mDM|NP_001284754.1 mDM|NP_569852.1 pAT|NP_001154725.1 pAT|NP_001154726.1 pAT|NP_568396.1 alVB|CEM34733.1 amDD|XP_637131.1 dcTP|XP_002290820.1 pOT|XP_003074788.1 sAA|XP_009035042.1 sPI|XP_002908178.1 amAC|XP_004340121.1 cfMB|XP_001744648.1 exNG|XP…	2	1	2	0	0	1	1	1	3	1	1	0	1	3	1	1	1	1	2	1
OG2700	alPT|XP_001430254.1 alPT|XP_001451438.1 exNG|XP_002673763.1 exNG|XP_002678083.1 gaCR|XP_001702903.1 gaCR|XP_001702904.1 gaCR|XP_001703245.1 gaCR|XP_001703400.1 mDM|NP_001097260.1 mDM|NP_001286289.1 mDM|NP_610598.1 mDM|NP_724960.1 sPI|XP_002899711.1 sPI|XP_002998486.1 alVB|CEM27002.1 amAC|XP_004334229.1 cfMB|XP_001750522.1 dcTP|XP_002288528.1 exAK|AKO1_007115 exPA|CAMPEP_0117423048 exPW|CAMPEP_011…	2	2	0	1	1	0	0	1	4	1	0	1	4	0	0	0	3	1	2	1
OG2704	alPT|XP_001431042.1 alPT|XP_001441399.1 exAK|AKO1_002484 exAK|AKO1_007131 fNC|XP_011394522.1 fNC|XP_011394523.1 pAT|NP_001077550.1 pAT|NP_173156.1 amDD|XP_641652.1 exPA|CAMPEP_0117426650 exPW|CAMPEP_0117451230 exSE|S_ecu_c1249_g1_i1_m.4552 fBD|XP_006680229.1 mDM|NP_611092.2 sAA|XP_009035377.1 sPI|XP_002896635.1 alVB|CEL96681.1 amAC|XP_004367461.1 cfMB|XP_001743672.1 dcTP|XP_002293780.1 exAG|A_god…	2	1	1	1	1	1	1	1	1	1	1	2	1	2	1	1	1	1	2	1
OG2705	alPT|XP_001431133.1 alPT|XP_001432529.1 alPT|XP_001458478.1 exAG|A_god_c1305_g1_i1_m.2553 exAG|A_god_c4914_g1_i1_m.10435 exAK|AKO1_004454 exAK|AKO1_013584 exPW|CAMPEP_0117443824 exPW|CAMPEP_0117453876 amAC|XP_004338185.1 amDD|XP_643108.1 cfMB|XP_001744172.1 dcTP|XP_002293303.1 exSE|S_ecu_c16468_g1_i1_m.80701 fBD|XP_006681701.1 fNC|XP_959032.1 mDM|NP_659573.1 pOT|XP_003074799.1 sPI|XP_002906846.1 …	2	1	2	0	2	1	1	1	1	1	1	1	1	1	1	1	1	1	3	1
OG2709	alPT|XP_001433200.1 alPT|XP_001440712.1 exAG|A_god_c1016_g1_i1_m.2033 exAG|A_god_c5034_g1_i1_m.10871 exAK|AKO1_004976 exAK|AKO1_010032 mDM|NP_001259982.1 mDM|NP_608743.2 amAC|XP_004333899.1 exNG|XP_002678063.1 fNC|XP_955965.3 alVB|CEM00652.1 amDD|XP_644993.1 cfMB|XP_001746359.1 dcTP|XP_002292386.1 exPA|CAMPEP_0117428014 exPW|CAMPEP_0117439068 exSE|S_ecu_c20841_g1_i1_m.87917 fBD|XP_006681199.1 gaC…	2	1	2	1	1	1	1	1	2	1	1	1	1	1	1	1	1	1	2	1
OG2712	alPT|XP_001433619.1 alPT|XP_001435142.1 alPT|XP_001436823.1 exAK|AKO1_000048 exAK|AKO1_010205 exSE|S_ecu_c8140_g1_i1_m.46176 exSE|S_ecu_c8140_g1_i2_m.46179 mDM|NP_001285439.1 mDM|NP_573384.1 pAT|NP_001185448.1 pAT|NP_178157.2 amDD|XP_643789.1 dcTP|XP_002287119.1 exAG|A_god_c7682_g1_i1_m.20040 exNG|XP_002679243.1 fBD|XP_006676834.1 fNC|XP_962452.1 pOT|XP_003074639.1 alVB|CEL91625.1 cfMB|XP_0017425…	2	1	1	1	0	2	1	0	2	1	1	1	1	2	1	1	1	1	3	1
OG2713	alPT|XP_001434582.1 alPT|XP_001440611.1 exAG|A_god_c8316_g1_i1_m.23079 exAG|A_god_c8316_g1_i2_m.23080 exAK|AKO1_002136 exAK|AKO1_015679 mDM|NP_001247296.1 mDM|NP_733048.1 pAT|NP_568480.2 pAT|NP_851078.1 exNG|XP_002672522.1 pOT|XP_003083576.1 sAA|XP_009038471.1 alVB|CEL95396.1 dcTP|XP_002292141.1 exPA|CAMPEP_0117428874 exPW|CAMPEP_0117442864 exSE|S_ecu_c13782_g1_i1_m.75638 gaCR|XP_001697440.1 dcTP…	2	1	2	1	1	2	0	0	2	0	0	0	2	2	2	1	0	2	2	2
OG2734	alPT|XP_001440229.1 alPT|XP_001446242.1 alPT|XP_001450707.1 amAC|XP_004333699.1 amAC|XP_004338690.1 exAK|AKO1_000455 exAK|AKO1_015850 mDM|NP_001259114.1 mDM|NP_569869.2 amDD|XP_643384.1 exNG|XP_002679678.1 dcTP|XP_002289494.1 sAA|XP_009034935.1 sPI|XP_002907439.1 alVB|CEL93851.1 exPA|CAMPEP_0117425148 amDD|XP_644257.1 alVB|CEM13230.1 dcTP|XP_002290420.1 amAC|XP_004342046.1 amDD|XP_640886.1 sAA|XP…	2	1	0	1	1	0	3	3	2	1	0	0	0	0	0	2	1	2	3	2
OG2736	alPT|XP_001440980.1 alPT|XP_001460373.1 exAG|A_god_c4774_g2_i1_m.10037 exAG|A_god_c9363_g1_i1_m.29628 exAK|AKO1_001663 exAK|AKO1_015461 exPW|CAMPEP_0117437348 exPW|CAMPEP_0117448488 alVB|CEM07635.1 cfMB|XP_001746099.1 dcTP|XP_002287540.1 exNG|XP_002677397.1 exSE|S_ecu_c3013_g1_i1_m.11237 fBD|XP_006680189.1 fNC|XP_956376.3 gaCR|XP_001696336.1 mDM|NP_609877.2 pAT|NP_178208.1 pOT|XP_003074411.1 sAA|…	2	1	2	1	2	1	1	1	1	1	1	1	1	1	1	1	1	1	2	1
OG2752	alPT|XP_001451903.1 alPT|XP_001462567.1 exAK|AKO1_008846 exAK|AKO1_010026 exPA|CAMPEP_0117428908 exPA|CAMPEP_0117434422 exPW|CAMPEP_0117450464 exPW|CAMPEP_0117456354 mDM|NP_001262227.1 mDM|NP_649427.1 dcTP|XP_002289463.1 alVB|CEM02721.1 amAC|XP_004336797.1 amDD|XP_645146.1 exAG|A_god_c7826_g1_i1_m.20717 exNG|XP_002682998.1 exSE|S_ecu_c11935_g1_i1_m.73039 fBD|XP_006677206.1 fNC|XP_956615.2 gaCR|XP…	2	1	1	2	2	1	1	1	2	0	1	1	1	1	1	1	1	1	2	1
OG2759	alPT|XP_001457410.1 alPT|XP_001460825.1 exAG|A_god_c4363_g1_i1_m.8852 exAG|A_god_c5921_g1_i1_m.13617 exAK|AKO1_006093 exAK|AKO1_006124 exSE|S_ecu_c2668_g1_i1_m.10029 exSE|S_ecu_c2668_g1_i2_m.10032 pAT|NP_001318983.1 pAT|NP_172650.1 pAT|NP_849646.1 alVB|CEM22864.1 amAC|XP_004351581.1 amDD|XP_629708.1 dcTP|XP_002292225.1 exNG|XP_002678560.1 exPA|CAMPEP_0117430600 fBD|XP_006679387.1 fNC|XP_965112.2 …	2	1	2	1	0	2	1	1	1	0	1	1	1	3	1	1	1	1	2	1
OG2785	amAC|XP_004342237.1 amAC|XP_004344048.1 cfMB|XP_001746450.1 cfMB|XP_001747281.1 exAG|A_god_c3959_g1_i1_m.7967 exAG|A_god_c7903_g1_i1_m.21092 exAK|AKO1_003174 exAK|AKO1_013026 exNG|XP_002678863.1 exNG|XP_002682463.1 fNC|XP_959787.1 fNC|XP_961070.1 mDM|NP_001097186.2 mDM|NP_001163030.1 mDM|NP_001286119.1 mDM|NP_524708.1 mDM|NP_650042.2 exPA|CAMPEP_0117429022 exPW|CAMPEP_0117449988 fBD|XP_006675786.…	2	2	2	1	1	1	1	2	5	2	1	2	1	0	0	0	1	0	0	0
OG2790	amDD|XP_635646.2 amDD|XP_637174.1 exAK|AKO1_003324 exAK|AKO1_015345 mDM|NP_001246674.1 mDM|NP_001246675.1 mDM|NP_001246676.1 mDM|NP_001261586.1 mDM|NP_001261587.1 mDM|NP_001261588.1 mDM|NP_001261589.1 mDM|NP_648238.1 amAC|XP_004338119.1 amAC|XP_004338420.1 exAG|A_god_c10766_g1_i1_m.31256 amAC|XP_004338491.1 amDD|XP_645907.1 exNG|XP_002675441.1 exSE|S_ecu_c2487_g1_i1_m.9182 cfMB|XP_001743667.1 fBD…	2	1	1	0	0	1	3	3	8	2	1	0	0	0	0	1	1	0	0	0
OG2792	amDD|XP_638440.1 amDD|XP_643928.1 amDD|XP_646420.1 exAG|A_god_c353_g1_i2_m.679 exAG|A_god_c3751_g1_i1_m.7491 exAK|AKO1_005192 exAK|AKO1_010309 mDM|NP_001261161.1 mDM|NP_611853.2 pAT|NP_200221.1 pAT|NP_567778.1 alPT|XP_001454225.1 alVB|CEL91778.1 amAC|XP_004334549.1 cfMB|XP_001745286.1 dcTP|XP_002287361.1 exNG|XP_002680817.1 exPW|CAMPEP_0117450224 exSE|S_ecu_c2546_g1_i1_m.9503 fBD|XP_006681804.1 f…	2	1	2	0	1	1	3	1	2	1	1	1	1	2	0	1	1	1	1	1
OG2798	exAG|A_god_c12740_g1_i1_m.34215 exAG|A_god_c14716_g1_i1_m.36876 exAK|AKO1_004946 exAK|AKO1_007263 exPW|CAMPEP_0117443486 exPW|CAMPEP_0117454008 pAT|NP_001184904.1 pAT|NP_171887.1 alPT|XP_001442077.1 alVB|CEL99575.1 amAC|XP_004347748.1 exSE|S_ecu_c8593_g3_i1_m.52636 gaCR|XP_001695186.1 sAA|XP_009032384.1 sPI|XP_002904214.1 amDD|XP_641790.1 cfMB|XP_001748546.1 dcTP|XP_002286630.1 exNG|XP_002681572.…	2	1	2	1	2	1	1	1	1	1	1	1	1	2	1	1	1	1	1	1
OG2808	exAG|A_god_c3900_g1_i1_m.7833 exAG|A_god_c5996_g1_i1_m.13843 exAG|A_god_c9891_g1_i1_m.30611 exAK|AKO1_002622 exAK|AKO1_011124 exSE|S_ecu_c7461_g1_i1_m.38654 exSE|S_ecu_c7461_g1_i2_m.38657 mDM|NP_001286076.1 mDM|NP_001286077.1 mDM|NP_609923.2 alPT|XP_001428403.1 amAC|XP_004345952.1 amDD|XP_647199.1 cfMB|XP_001742226.1 dcTP|XP_002286011.1 exNG|XP_002669009.1 fBD|XP_006676955.1 fNC|XP_962718.2 gaCR|…	2	1	3	0	0	2	1	1	3	2	1	1	1	1	1	0	1	2	1	0
OG2813	exAG|A_god_c8585_g1_i1_m.24479_c8585_g1_i2_m.24487 exAG|A_god_c872_g1_i1_m.1766 exAK|AKO1_002430 exAK|AKO1_003461 exSE|S_ecu_c8312_g1_i1_m.48424 exSE|S_ecu_c8312_g1_i2_m.48429 exSE|S_ecu_c8312_g1_i3_m.48434 pAT|NP_001077446.1 pAT|NP_001077447.2 pAT|NP_001077448.1 pAT|NP_001117214.1 exSE|S_ecu_c8312_g1_i1_m.48427 exSE|S_ecu_c8312_g1_i2_m.48433 alVB|CEM34517.1 amDD|XP_647384.1 cfMB|XP_001743896.1 d…	2	1	2	0	1	5	1	0	1	1	1	1	0	4	1	0	1	1	0	1
OG2815	exAK|AKO1_000434 exAK|AKO1_007896 exSE|S_ecu_c7830_g1_i1_m.42220 exSE|S_ecu_c7830_g1_i2_m.42228 pAT|NP_001189933.1 pAT|NP_001325757.1 pAT|NP_188552.3 alPT|XP_001427083.1 amAC|XP_004336946.1 amDD|XP_639303.1 cfMB|XP_001747980.1 dcTP|XP_002293451.1 exNG|XP_002673901.1 fBD|XP_006680250.1 fNC|XP_959470.2 gaCR|XP_001702507.1 mDM|NP_476661.1 pOT|XP_003080957.1 sAA|XP_009039212.1 sPI|XP_002908847.1 alVB…	2	1	0	1	0	2	1	1	1	2	1	1	1	3	1	2	1	1	1	1
OG2816	exAK|AKO1_002926 exAK|AKO1_012348 exPA|CAMPEP_0117421254 exPA|CAMPEP_0117433674 pAT|NP_001331920.1 pAT|NP_001331921.1 pAT|NP_001331922.1 pAT|NP_197990.2 pAT|NP_851079.1 alPT|XP_001427240.1 alVB|CEL92282.1 amAC|XP_004333606.1 dcTP|XP_002289484.1 exAG|A_god_c5519_g1_i1_m.12283 exNG|XP_002679142.1 exPW|CAMPEP_0117449850 exSE|S_ecu_c4533_g1_i1_m.17074 fBD|XP_006680269.1 gaCR|XP_001698198.1 mDM|NP_650…	2	1	1	2	1	1	1	1	1	0	1	1	1	5	1	0	1	1	1	1
OG2817	exAK|AKO1_006405 exAK|AKO1_006515 exPW|CAMPEP_0117443040 exPW|CAMPEP_0117450210 exPW|CAMPEP_0117456444 pAT|NP_001327595.1 pAT|NP_188147.1 sAA|XP_009039986.1 sAA|XP_009042535.1 alPT|XP_001459051.1 alVB|CEL97709.1 amAC|XP_004347130.1 amDD|XP_641191.1 dcTP|XP_002297045.1 exAG|A_god_c16099_g1_i1_m.38720 exNG|XP_002679970.1 exPA|CAMPEP_0117421272 exPW|CAMPEP_0117452550 exSE|S_ecu_c12123_g1_i1_m.73571 …	2	1	1	1	4	1	1	1	0	0	2	1	1	2	0	2	1	1	1	1
OG2818	exAK|AKO1_010583 exAK|AKO1_012024 exPA|CAMPEP_0117418658 exPA|CAMPEP_0117433144 exSE|S_ecu_c5609_g1_i1_m.24127 exSE|S_ecu_c5609_g1_i2_m.24131 fNC|XP_011394975.1 fNC|XP_011394976.1 exAG|A_god_c7306_g1_i1_m.18591 exAG|A_god_c8204_g1_i1_m.22489 exAG|A_god_c7306_g1_i2_m.18594 alVB|CEM39510.1 exNG|XP_002677600.1 amAC|XP_004342544.1 amDD|XP_629584.1 cfMB|XP_001750776.1 dcTP|XP_002286500.1 exNG|XP_00267…	2	2	4	2	2	2	1	1	0	1	1	2	0	1	1	0	0	1	0	1
OG2826	exPW|CAMPEP_0117437530 exPW|CAMPEP_0117444826 exPW|CAMPEP_0117454954 mDM|NP_001260742.1 mDM|NP_001260743.1 mDM|NP_001260744.1 mDM|NP_001260745.1 mDM|NP_610242.1 mDM|NP_724509.1 mDM|NP_995753.1 sAA|XP_009033960.1 sAA|XP_009034623.1 alPT|XP_001452620.1 amAC|XP_004333651.1 amDD|XP_647343.1 cfMB|XP_001743546.1 dcTP|XP_002292633.1 exAK|AKO1_012828 exNG|XP_002675159.1 exSE|S_ecu_c18741_g1_i1_m.84577 fB…	2	1	0	0	3	1	1	1	7	1	1	1	0	0	0	2	1	1	1	0
OG2877	alPT|XP_001424428.1 alPT|XP_001446561.1 alPT|XP_001460138.1 exAK|AKO1_005578 exAK|AKO1_013873 sAA|XP_009034212.1 sAA|XP_009041438.1 amAC|XP_004367557.1 exNG|XP_002683026.1 exPA|CAMPEP_0117429864 exPW|CAMPEP_0117451070 fNC|XP_964284.1 gaCR|XP_001691322.1 pAT|NP_190116.1 alVB|CEM35355.1 amDD|XP_641504.1 cfMB|XP_001746410.1 dcTP|XP_002292671.1 exAG|A_god_c4163_g1_i1_m.8426 exSE|S_ecu_c8624_g3_i1_m.5…	2	1	1	1	1	1	1	1	1	1	1	1	1	1	0	2	1	1	3	1
OG2887	alPT|XP_001425061.1 alPT|XP_001461973.1 exAG|A_god_c18225_g1_i1_m.41388 exAG|A_god_c6480_g1_i1_m.15511 exAK|AKO1_011146 exAK|AKO1_015028 mDM|NP_001262079.1 mDM|NP_649159.1 amAC|XP_004341408.1 amDD|XP_637877.1 exSE|S_ecu_c19355_g1_i1_m.85905 fBD|XP_006678510.1 fNC|XP_958047.1 gaCR|XP_001690977.1 pAT|NP_174292.2 pOT|XP_003074447.1 sAA|XP_009038631.1 sPI|XP_002902745.1 alVB|CEM04172.1 cfMB|XP_001749…	2	1	2	1	0	1	1	1	2	1	1	1	1	1	1	1	1	1	2	1
OG2892	alPT|XP_001426488.1 alPT|XP_001456980.1 exPA|CAMPEP_0117419614 exPA|CAMPEP_0117430878 exPA|CAMPEP_0117419950 exPA|CAMPEP_0117434134 alVB|CEM22902.1 amAC|XP_004356780.1 amDD|XP_641169.1 cfMB|XP_001747321.1 dcTP|XP_002296218.1 exAG|A_god_c4041_g1_i1_m.8156 exNG|XP_002676583.1 exPW|CAMPEP_0117435444 exSE|S_ecu_c15990_g1_i1_m.79269 pAT|NP_174454.2 pOT|XP_003082207.1 sAA|XP_009034846.1 sPI|XP_00290643…	2	1	1	4	1	1	1	1	0	1	1	0	1	1	1	1	1	1	2	1
OG2893	alPT|XP_001426585.1 alPT|XP_001427023.1 exAG|A_god_c8031_g1_i1_m.21649 exAG|A_god_c8031_g1_i2_m.21654 exAK|AKO1_004944 exAK|AKO1_007250 amAC|XP_004340122.1 amDD|XP_629737.1 cfMB|XP_001745437.1 dcTP|XP_002288799.1 exNG|XP_002683411.1 exSE|S_ecu_c21307_g1_i1_m.89191 fBD|XP_006682899.1 fNC|XP_963740.1 gaCR|XP_001693139.1 mDM|NP_650694.2 pAT|NP_566734.1 pOT|XP_003083930.1 sPI|XP_002908791.1 alVB|CEM3…	2	1	2	1	1	1	1	1	1	1	1	1	1	1	1	1	1	1	2	1
OG2904	alPT|XP_001429898.1 alPT|XP_001437685.1 alPT|XP_001438853.1 alPT|XP_001443097.1 alPT|XP_001443697.1 alPT|XP_001454055.1 alPT|XP_001457790.1 alPT|XP_001460749.1 alVB|CEL91626.1 alVB|CEM19252.1 alVB|CEM02389.1 exAG|A_god_c1301_g1_i1_m.2546 exAG|A_god_c7563_g1_i1_m.19531 exAK|AKO1_006092 exAK|AKO1_008801 exNG|XP_002675439.1 exNG|XP_002677862.1 amAC|XP_004347724.1 amDD|XP_641965.1 exSE|S_ecu_c14484_g…	2	2	2	0	1	1	1	1	0	1	0	0	0	0	0	0	1	0	8	3
OG2910	alPT|XP_001431479.1 alPT|XP_001442074.1 alPT|XP_001446785.1 alPT|XP_001447232.1 exAK|AKO1_004451 exAK|AKO1_013579 mDM|NP_001262116.1 mDM|NP_649234.1 amDD|XP_645194.1 exPW|CAMPEP_0117446102 gaCR|XP_001702653.1 sPI|XP_002901823.1 amAC|XP_004339653.1 cfMB|XP_001748148.1 dcTP|XP_002294158.1 exAG|A_god_c7866_g1_i1_m.20923_c17159_g1_i1_m.39666 exNG|XP_002679790.1 exSE|S_ecu_c20737_g1_i1_m.87600 fBD|XP_…	2	1	1	1	1	1	1	1	2	1	1	1	1	1	0	1	1	1	4	0
OG2917	alPT|XP_001433644.1 alPT|XP_001435166.1 exAK|AKO1_000176 exAK|AKO1_014094 exSE|S_ecu_c2962_g1_i1_m.11093 exSE|S_ecu_c2962_g1_i2_m.11099 pAT|NP_001327449.1 pAT|NP_001327450.1 pAT|NP_191258.2 gaCR|XP_001697428.1 alVB|CEM06089.1 amAC|XP_004353691.1 amDD|XP_629636.1 cfMB|XP_001744093.1 dcTP|XP_002291373.1 exAG|A_god_c321_g1_i1_m.588 exNG|XP_002681702.1 fBD|XP_006676663.1 fNC|XP_957600.1 mDM|NP_609711…	2	1	1	0	0	2	1	1	1	1	1	1	1	3	1	1	1	1	2	1
OG2925	alPT|XP_001437949.1 alPT|XP_001441647.1 alPT|XP_001455278.1 alPT|XP_001456988.1 exSE|S_ecu_c6662_g1_i1_m.31244 exSE|S_ecu_c6662_g1_i2_m.31248 exSE|S_ecu_c6662_g1_i3_m.31252 pAT|NP_001189917.1 pAT|NP_566574.1 pAT|NP_001326988.1 pAT|NP_191650.2 alVB|CEM36615.1 amAC|XP_004337328.1 amDD|XP_640022.1 exAG|A_god_c7296_g1_i1_m.18559 exNG|XP_002669777.1 gaCR|XP_001696099.1 sAA|XP_009034759.1 sPI|XP_002896…	2	1	1	0	0	3	1	1	0	0	0	0	1	4	0	2	1	1	4	1
OG2926	alPT|XP_001438708.1 alPT|XP_001439798.1 exAK|AKO1_013933 exAK|AKO1_014562 fBD|XP_006675218.1 fBD|XP_006676895.1 pAT|NP_001318524.1 pAT|NP_974761.1 dcTP|XP_002287425.1 exNG|XP_002672497.1 exPA|CAMPEP_0117425404 exSE|S_ecu_c9541_g1_i1_m.68907 gaCR|XP_001691620.1 sAA|XP_009037198.1 alVB|CEL96988.1 amAC|XP_004333992.1 amDD|XP_647334.1 cfMB|XP_001742812.1 exAG|A_god_c17282_g1_i1_m.39912 fNC|XP_959966.…	2	1	1	1	0	1	1	1	1	1	2	1	1	2	1	1	1	1	2	1
OG2938	alPT|XP_001444371.1 alPT|XP_001448846.1 exAK|AKO1_010385 exAK|AKO1_013638 fNC|XP_011395201.1 fNC|XP_011395202.1 pAT|NP_001190539.1 pAT|NP_200286.1 sAA|XP_009038856.1 sAA|XP_009043238.1 cfMB|XP_001750057.1 fBD|XP_006676735.1 gaCR|XP_001695613.1 mDM|NP_648312.3 alVB|CEM31165.1 amDD|XP_642804.3 dcTP|XP_002289363.1 exAG|A_god_c449_g1_i1_m.885 exNG|XP_002669617.1 exPA|CAMPEP_0117427712 exPW|CAMPEP_011…	2	1	1	1	1	1	1	0	1	1	1	2	1	2	0	2	1	1	2	1
OG2944	alPT|XP_001450924.1 alPT|XP_001454335.1 alPT|XP_001456349.1 alPT|XP_001462310.1 exAG|A_god_c5507_g1_i1_m.12259 exAG|A_god_c8566_g12_i1_m.24384 exAK|AKO1_003093 exAK|AKO1_015632 exNG|XP_002672757.1 exNG|XP_002677783.1 cfMB|XP_001747876.1 exPW|CAMPEP_0117450214 pAT|NP_192402.1 sAA|XP_009038544.1 alVB|CEM27124.1 dcTP|XP_002287309.1 mDM|NP_476594.1 sPI|XP_002900038.1 exSE|S_ecu_c3868_g1_i1_m.14733 am…	2	2	2	1	1	1	1	0	1	1	1	1	0	1	0	1	1	1	4	1
OG2949	alPT|XP_001454088.1 alPT|XP_001457176.1 alPT|XP_001457819.1 exPA|CAMPEP_0117421952 exPA|CAMPEP_0117427296 exPW|CAMPEP_0117442880 exPW|CAMPEP_0117450872 mDM|NP_001286656.1 mDM|NP_001286657.1 mDM|NP_611530.5 sAA|XP_009040277.1 sAA|XP_009039581.1 alVB|CEM05256.1 exAK|AKO1_013464 sPI|XP_002906917.1 cfMB|XP_001745865.1 dcTP|XP_002291652.1 exAG|A_god_c16032_g1_i1_m.38605 exNG|XP_002680959.1 exSE|S_ecu_…	2	1	1	2	2	1	0	0	3	1	1	0	1	0	0	2	1	1	3	1
OG2957	alPT|XP_001461005.1 alPT|XP_001461179.1 exAK|AKO1_001141 exAK|AKO1_006275 exPA|CAMPEP_0117427824 exPA|CAMPEP_0117429044 dcTP|XP_002288512.1 gaCR|XP_001696966.1 mDM|NP_573099.1 sAA|XP_009032360.1 exAG|A_god_c369_g1_i1_m.717 fBD|XP_006674879.1 pAT|NP_194303.2 pOT|XP_003083510.1 alVB|CEL92359.1 cfMB|XP_001747982.1 exSE|S_ecu_c20683_g1_i1_m.87418 amAC|XP_004341507.1 exNG|XP_002681945.1 amDD|XP_639947…	2	1	1	2	1	1	1	1	1	1	1	1	1	1	1	1	1	1	2	1
OG2969	amAC|XP_004340848.1 amAC|XP_004340852.1 exAG|A_god_c16352_g1_i1_m.39050 exAG|A_god_c5643_g1_i1_m.12639 exAK|AKO1_001952 exAK|AKO1_008128 exPW|CAMPEP_0117440402 exPW|CAMPEP_0117456496 mDM|NP_610760.1 mDM|NP_725131.1 mDM|NP_725132.1 sAA|XP_009034916.1 alVB|CEM01925.1 amAC|XP_004334498.1 amDD|XP_636935.1 cfMB|XP_001744413.1 dcTP|XP_002289232.1 exNG|XP_002668968.1 exPA|CAMPEP_0117421494 exSE|S_ecu_c5…	2	1	2	1	2	1	1	3	3	1	1	1	0	0	0	1	1	1	0	1
OG2973	amDD|XP_637601.1 amDD|XP_646648.2 amDD|XP_645980.1 exAG|A_god_c2547_g1_i1_m.5160 exAG|A_god_c6006_g1_i1_m.13883 exPW|CAMPEP_0117436572 exPW|CAMPEP_0117451980 fBD|XP_006681970.1 fBD|XP_006682009.1 alVB|CEL92767.1 amAC|XP_004348740.1 cfMB|XP_001750887.1 dcTP|XP_002291493.1 exAK|AKO1_000514 exNG|XP_002674198.1 exPA|CAMPEP_0117429094 pOT|XP_003081871.1 sAA|XP_009039683.1 sPI|XP_002905134.1 amAC|XP_00…	2	1	2	1	2	0	4	2	0	1	2	0	0	0	1	2	1	1	0	1
OG2980	cfMB|XP_001748232.1 exAG|A_god_c1430_g1_i1_m.2879 exAG|A_god_c9506_g1_i1_m.29940 exAG|A_god_c8456_g1_i1_m.23743 exAK|AKO1_004508 exAK|AKO1_015047 alPT|XP_001457116.1 alVB|CEM32714.1 amAC|XP_004333587.1 amDD|XP_641041.1 dcTP|XP_002289146.1 exNG|XP_002683022.1 exPA|CAMPEP_0117425908 exPW|CAMPEP_0117437978 exSE|S_ecu_c10375_g1_i1_m.70804 fBD|XP_006679569.1 fNC|XP_962180.1 gaCR|XP_001690845.1 mDM|NP_…	2	1	3	1	1	1	1	1	1	1	1	1	1	1	1	1	1	1	1	1
OG2982	dcTP|XP_002286435.1 dcTP|XP_002295139.1 exAK|AKO1_000153 exAK|AKO1_009350 exPA|CAMPEP_0117425262 exPA|CAMPEP_0117428160 mDM|NP_001285284.1 mDM|NP_573057.1 mDM|NP_727881.1 pOT|XP_003079346.1 pOT|XP_003080266.1 sAA|XP_009033511.1 sAA|XP_009041315.1 amAC|XP_004353016.1 gaCR|XP_001699527.1 amDD|XP_638739.1 cfMB|XP_001750250.1 exAG|A_god_c4345_g1_i1_m.8804 exNG|XP_002683528.1 fBD|XP_006675159.1 fNC|XP…	2	1	1	2	0	0	1	1	3	1	1	1	1	1	2	2	1	2	0	0
OG2989	exAG|A_god_c12541_g1_i1_m.33787 exAG|A_god_c14888_g1_i1_m.37068 exAG|A_god_c18106_g1_i1_m.41276 exAK|AKO1_002663 exAK|AKO1_003026 mDM|NP_001260437.1 mDM|NP_609618.2 pAT|NP_001118878.1 pAT|NP_191721.1 alPT|XP_001446341.1 alVB|CEM16888.1 amAC|XP_004368079.1 amDD|XP_635144.1 dcTP|XP_002290174.1 exNG|XP_002677284.1 exPA|CAMPEP_0117421154 exPW|CAMPEP_0117439748 exSE|S_ecu_c4520_g2_i1_m.16974 fBD|XP_00…	2	1	3	1	1	1	1	1	2	0	1	1	1	2	1	0	1	1	1	1
OG2992	exAG|A_god_c15861_g1_i1_m.38223 exAG|A_god_c9971_g1_i1_m.30734 exAK|AKO1_000380 exAK|AKO1_006616 pAT|NP_001330252.1 pAT|NP_197897.3 alVB|CEM04637.1 exPA|CAMPEP_0117422566 exSE|S_ecu_c7752_g1_i1_m.41413 fBD|XP_006681986.1 fNC|XP_961292.3 gaCR|XP_001696990.1 amAC|XP_004333557.1 amDD|XP_637246.1 cfMB|XP_001748278.1 exPW|CAMPEP_0117444902 mDM|NP_476957.1 pOT|XP_003081666.1 sPI|XP_002897804.1 exNG|XP_…	2	1	2	1	1	1	1	1	1	1	1	1	1	2	1	2	1	1	0	1
OG3007	exAK|AKO1_001347 exAK|AKO1_004427 mDM|NP_001261849.1 mDM|NP_651965.1 pAT|NP_001190260.1 pAT|NP_196435.1 alPT|XP_001454204.1 alVB|CEM02267.1 amAC|XP_004352484.1 cfMB|XP_001749173.1 dcTP|XP_002293732.1 exAG|A_god_c1448_g1_i1_m.2913 exPA|CAMPEP_0117429254 exSE|S_ecu_c11517_g1_i1_m.71774 fBD|XP_006678626.1 fNC|XP_960675.1 gaCR|XP_001699242.1 pOT|XP_003082539.1 sAA|XP_009037682.1 sPI|XP_002996931.1 ex…	2	1	1	1	1	1	1	1	2	1	1	1	1	2	1	1	1	1	1	1
OG3008	exAK|AKO1_001939 exAK|AKO1_003037 mDM|NP_570011.1 mDM|NP_650887.1 pAT|NP_001154607.1 pAT|NP_187747.1 pAT|NP_196219.3 sAA|XP_009037348.1 sAA|XP_009037349.1 alVB|CEL95773.1 amAC|XP_004353115.1 amDD|XP_641693.1 cfMB|XP_001744182.1 dcTP|XP_002288209.1 exNG|XP_002678626.1 exSE|S_ecu_c9343_g1_i1_m.68321 fBD|XP_006679180.1 gaCR|XP_001696510.1 pOT|XP_003080045.1 sPI|XP_002907862.1 fNC|XP_962716.3 sAA|XP_…	2	1	0	0	0	1	1	1	2	2	1	1	1	3	1	3	1	1	0	1
OG3009	exAK|AKO1_003256 exAK|AKO1_015014 mDM|NP_001287602.1 mDM|NP_651776.2 pAT|NP_001190850.1 pAT|NP_563897.1 pAT|NP_567760.4 pAT|NP_849649.1 alPT|XP_001439744.1 alVB|CEM25124.1 amAC|XP_004367613.1 amDD|XP_001134585.2 cfMB|XP_001750495.1 dcTP|XP_002287370.1 exAG|A_god_c16826_g1_i1_m.39493 exPW|CAMPEP_0117441928 exSE|S_ecu_c2781_g1_i1_m.10571 fBD|XP_006681824.1 fNC|XP_956018.1 gaCR|XP_001689869.1 pOT|XP…	2	0	1	0	1	1	1	1	2	1	1	1	1	4	1	1	1	1	1	1
OG3024	fNC|XP_011393538.1 fNC|XP_011393539.1 mDM|NP_523794.1 mDM|NP_725894.1 alVB|CEL99189.1 amAC|XP_004339676.1 amDD|XP_638640.1 cfMB|XP_001746238.1 dcTP|XP_002290890.1 exSE|S_ecu_c14804_g1_i1_m.78165 fBD|XP_006680604.1 gaCR|XP_001700238.1 pAT|NP_568900.1 sAA|XP_009038876.1 sPI|XP_002895571.1 exAK|AKO1_015750 pOT|XP_003082270.1 exAG|A_god_c11855_g1_i1_m.32995 exPA|CAMPEP_0117427820 exAG|A_god_c18274_g1…	2	0	2	1	1	2	1	1	2	1	1	2	1	1	1	1	1	1	0	1
OG3031	mDM|NP_001245894.1 mDM|NP_001245895.1 mDM|NP_001245896.1 mDM|NP_001245897.1 mDM|NP_001245898.1 mDM|NP_001260101.1 mDM|NP_608938.1 mDM|NP_723092.1 sAA|XP_009039093.1 sAA|XP_009042532.1 alPT|XP_001460336.1 amAC|XP_004341688.1 amDD|XP_637773.1 cfMB|XP_001749463.1 exAG|A_god_c11359_g1_i1_m.32412 exAK|AKO1_004113 exNG|XP_002682731.1 exPW|CAMPEP_0117442770 exSE|S_ecu_c2528_g1_i1_m.9410 fNC|XP_960362.3 …	2	1	1	0	1	1	2	1	8	1	0	1	0	0	0	2	0	0	1	1
OG3034	mDM|NP_001261958.1 mDM|NP_524117.1 pAT|NP_178440.1 pAT|NP_193460.1 pAT|NP_199565.4 pAT|NP_568368.1 pAT|NP_974807.2 alVB|CEM06464.1 amAC|XP_004336238.1 amDD|XP_002649144.2 cfMB|XP_001747548.1 dcTP|XP_002295606.1 exAK|AKO1_010717 exNG|XP_002677733.1 exSE|S_ecu_c9228_g1_i1_m.67892 fBD|XP_006682142.1 fNC|XP_956015.1 gaCR|XP_001691680.1 pOT|XP_003078158.1 sAA|XP_009041560.1 sPI|XP_002901285.1 exAG|A_g…	2	1	1	0	0	1	1	1	2	1	1	1	1	5	1	1	1	1	0	1
OG3080	alPT|XP_001423610.1 alPT|XP_001452205.1 exAG|A_god_c5955_g1_i1_m.13730 exAG|A_god_c9527_g1_i1_m.29974 exAK|AKO1_010919 exAK|AKO1_014087 exPW|CAMPEP_0117445024 exPW|CAMPEP_0117454474 mDM|NP_001259995.1 mDM|NP_608763.2 amDD|XP_647261.1 exNG|XP_002681627.1 pAT|NP_001319654.1 sPI|XP_002904032.1 cfMB|XP_001745124.1 dcTP|XP_002291462.1 exPA|CAMPEP_0117431976 fBD|XP_006679362.1 gaCR|XP_001689522.1 sAA|X…	2	1	2	1	2	1	1	1	2	1	1	0	1	1	0	1	1	1	2	0
OG3086	alPT|XP_001425297.1 alPT|XP_001434089.1 exAK|AKO1_012362 exAK|AKO1_014932 mDM|NP_001261723.1 mDM|NP_648497.2 sAA|XP_009033999.1 sAA|XP_009042544.1 alVB|CEM06375.1 cfMB|XP_001750445.1 dcTP|XP_002290008.1 exNG|XP_002678846.1 exPA|CAMPEP_0117423342 exPW|CAMPEP_0117442414 exSE|S_ecu_c18906_g1_i1_m.84995 fBD|XP_006675523.1 gaCR|XP_001691005.1 sPI|XP_002996932.1 exAG|A_god_c1921_g1_i1_m.3885 exPA|CAMPE…	2	2	1	2	2	1	0	0	2	1	1	0	1	0	0	2	1	1	2	1
OG3099	alPT|XP_001427574.1 alPT|XP_001454612.1 exAK|AKO1_001394 exAK|AKO1_008681 exSE|S_ecu_c7296_g1_i1_m.37214 exSE|S_ecu_c7296_g1_i2_m.37217 pAT|NP_001320643.1 pAT|NP_178165.2 amAC|XP_004344075.1 exAG|A_god_c63_g1_i1_m.77 exNG|XP_002681360.1 fBD|XP_006675055.1 gaCR|XP_001693735.1 mDM|NP_648841.1 sPI|XP_002903083.1 alVB|CEL95851.1 amDD|XP_639381.1 dcTP|XP_002290508.1 fNC|XP_001728497.1 pOT|XP_003078961…	2	1	1	0	1	2	1	1	1	1	1	1	1	2	1	0	1	1	2	1
OG3108	alPT|XP_001429636.1 alPT|XP_001458832.1 exAG|A_god_c2176_g1_i1_m.4421 exAG|A_god_c6025_g1_i1_m.13939 exAK|AKO1_002080 exAK|AKO1_009103 gaCR|XP_001691271.1 gaCR|XP_001696324.1 pAT|NP_001031632.1 pAT|NP_001190726.1 pAT|NP_001319932.1 exNG|XP_002680739.1 exPW|CAMPEP_0117446290 fNC|XP_965549.1 mDM|NP_608996.1 sAA|XP_009035671.1 amDD|XP_646414.1 cfMB|XP_001751090.1 exSE|S_ecu_c19481_g1_i1_m.86091 fBD|…	2	1	2	0	1	1	1	0	1	1	1	1	2	3	1	1	1	0	2	0
OG3131	alPT|XP_001436847.1 alPT|XP_001451099.1 dcTP|XP_002289988.1 exAG|A_god_c13177_g1_i1_m.34859 exAG|A_god_c1573_g1_i1_m.3155 exAK|AKO1_002856 exAK|AKO1_006594 alVB|CEL92523.1 amAC|XP_004336089.1 amDD|XP_638838.1 cfMB|XP_001748101.1 exNG|XP_002681694.1 exPW|CAMPEP_0117437676 exSE|S_ecu_c903_g1_i1_m.3033 fBD|XP_006675986.1 fNC|XP_957484.1 gaCR|XP_001702298.1 mDM|NP_649471.3 pAT|NP_566792.1 sAA|XP_0090…	2	1	2	0	1	1	1	1	1	1	1	1	1	1	1	1	1	1	2	1
OG3140	alPT|XP_001453640.1 exAG|A_god_c14407_g1_i1_m.36370 exAG|A_god_c15544_g1_i1_m.37489 exPW|CAMPEP_0117435296 exPW|CAMPEP_0117453542 cfMB|XP_001748026.1 exSE|S_ecu_c1101_g1_i1_m.3958 fBD|XP_006678148.1 pAT|NP_029426.1 alVB|CEM06604.1 amAC|XP_004337441.1 amDD|XP_640631.1 exNG|XP_002681744.1 mDM|NP_608868.1 fNC|XP_959164.3 sPI|XP_002998011.1 amAC|XP_004349594.1 exAK|AKO1_006200 gaCR|XP_001697544.1 exA…	2	1	2	0	2	2	1	2	1	1	1	1	1	1	1	0	1	0	1	1
OG3155	alPT|XP_001453754.1 alPT|XP_001456503.1 pAT|NP_001331202.1 pAT|NP_568876.1 pAT|NP_974959.1 alPT|XP_001429069.1 amAC|XP_004353049.1 amDD|XP_642909.1 dcTP|XP_002294634.1 exAK|AKO1_014326 exPA|CAMPEP_0117420664 exSE|S_ecu_c2869_g1_i2_m.10859 pOT|XP_003080980.1 sPI|XP_002898731.1 amDD|XP_646993.1 exNG|XP_002677766.1 sAA|XP_009037254.1 exAK|AKO1_011112 alVB|CEL98249.1 amAC|XP_004332807.1 cfMB|XP_00174…	2	2	0	1	0	1	2	2	0	1	0	0	0	3	1	1	1	1	3	1
OG3157	alPT|XP_001454454.1 alPT|XP_001456204.1 exAK|AKO1_002494 exAK|AKO1_006754 exPW|CAMPEP_0117442460 exPW|CAMPEP_0117452276 fNC|XP_011394217.1 fNC|XP_011394218.1 amAC|XP_004338390.1 amDD|XP_629936.1 dcTP|XP_002286693.1 exAG|A_god_c6654_g1_i1_m.16090_c12722_g1_i1_m.34165 exPA|CAMPEP_0117423412 exSE|S_ecu_c5274_g1_i1_m.22153 fBD|XP_006679815.1 gaCR|XP_001702820.1 mDM|NP_608585.1 pOT|XP_003074361.1 sPI|…	2	1	1	1	2	1	1	1	1	1	1	2	1	0	1	0	1	1	2	1
OG3162	alVB|CEL94918.1 exAK|AKO1_000958 exAK|AKO1_003423 exPW|CAMPEP_0117443436 exPW|CAMPEP_0117452820 fBD|XP_006678871.1 fBD|XP_006679147.1 pAT|NP_567746.1 pAT|NP_568839.1 amAC|XP_004342142.1 amDD|XP_629327.1 cfMB|XP_001745862.1 dcTP|XP_002288987.1 exAG|A_god_c17797_g1_i1_m.40881 exNG|XP_002674743.1 exPA|CAMPEP_0117433610 exSE|S_ecu_c21308_g1_i1_m.89193 gaCR|XP_001698759.1 mDM|NP_524451.1 pOT|XP_003079…	2	1	1	1	2	1	1	1	1	1	2	1	1	2	1	0	1	1	0	1
OG3166	alVB|CEM13540.1 alVB|CEM35958.1 exAK|AKO1_014696 exAK|AKO1_015041 exPA|CAMPEP_0117418298 exPA|CAMPEP_0117433632 exPW|CAMPEP_0117447776 exPW|CAMPEP_0117452232 mDM|NP_001246899.1 mDM|NP_001262241.1 mDM|NP_001262242.1 mDM|NP_649436.2 mDM|NP_730783.3 alPT|XP_001429786.1 cfMB|XP_001742332.1 exAG|A_god_c12569_g1_i1_m.33843 exNG|XP_002673854.1 fNC|XP_964806.1 sPI|XP_002908137.1 amAC|XP_004352762.1 pAT|N…	2	1	1	2	2	0	0	1	5	1	0	1	0	1	0	0	1	1	1	2
OG3167	amAC|XP_004333939.1 amAC|XP_004334826.1 amAC|XP_004339008.1 amAC|XP_004344589.1 amAC|XP_004348474.1 amAC|XP_004353128.1 amDD|XP_629133.1 amDD|XP_629338.1 exAK|AKO1_004767 exAK|AKO1_008257 exSE|S_ecu_c20545_g1_i1_m.86942 exSE|S_ecu_c9335_g1_i1_m.68290 sPI|XP_002896076.1 sPI|XP_002906969.1 exPA|CAMPEP_0117424080 cfMB|XP_001749430.1 exNG|XP_002673515.1 fNC|XP_961863.2 mDM|NP_476699.1 exPW|CAMPEP_011…	2	1	0	1	1	2	2	6	2	1	1	1	0	0	0	0	2	0	0	0
OG3190	dcTP|XP_002291311.1 dcTP|XP_002291461.1 exPW|CAMPEP_0117444292 exPW|CAMPEP_0117449088 mDM|NP_001285586.1 mDM|NP_608777.1 exNG|XP_002678242.1 sPI|XP_002900472.1 amAC|XP_004356484.1 amDD|XP_644915.1 cfMB|XP_001745313.1 exAK|AKO1_003409 exPA|CAMPEP_0117419554 fBD|XP_006680798.1 fNC|XP_961293.2 gaCR|XP_001695319.1 pAT|NP_196232.1 pOT|XP_003081616.1 sAA|XP_009037499.1 pOT|XP_003077939.1 exSE|S_ecu_c18…	2	1	0	1	2	1	1	1	2	1	1	1	1	1	2	1	1	2	0	0
OG3206	exAG|A_god_c4594_g1_i1_m.9525 exAG|A_god_c6602_g1_i1_m.15888 exAK|AKO1_001448 exAK|AKO1_012679 mDM|NP_001285800.1 mDM|NP_001285801.1 mDM|NP_609373.1 mDM|NP_609721.1 pAT|NP_194498.1 pAT|NP_200166.1 pOT|XP_003078097.1 alVB|CEL97961.1 amAC|XP_004358300.1 sPI|XP_002997321.1 amDD|XP_001134596.1 dcTP|XP_002287038.1 exNG|XP_002673517.1 exSE|S_ecu_c7396_g1_i1_m.38081 fBD|XP_006682309.1 fNC|XP_962658.1 cf…	2	1	2	0	0	1	1	1	4	1	1	1	0	2	1	1	1	1	0	1
OG3210	exAG|A_god_c5785_g1_i1_m.13155 exAG|A_god_c5785_g1_i2_m.13160 exAK|AKO1_005252 exAK|AKO1_006882 exNG|XP_002670648.1 exNG|XP_002671491.1 exSE|S_ecu_c8804_g4_i2_m.56454 exSE|S_ecu_c8804_g4_i3_m.56458 mDM|NP_609194.1 mDM|NP_723362.1 pAT|NP_001078268.1 pAT|NP_001324625.1 pAT|NP_180177.2 pAT|NP_190673.1 pAT|NP_974408.1 alPT|XP_001447329.1 alVB|CEM30996.1 amAC|XP_004353676.1 dcTP|XP_002295056.1 gaCR|XP…	2	2	2	0	0	2	0	1	2	0	0	0	1	5	0	1	1	1	1	1
OG3221	exAK|AKO1_000520 exAK|AKO1_014138 fNC|XP_011393487.1 fNC|XP_011393488.1 mDM|NP_001261391.1 mDM|NP_647848.2 mDM|NP_728918.1 mDM|NP_728919.1 pAT|NP_001328910.1 pAT|NP_194760.2 pAT|NP_849473.1 pAT|NP_849474.1 cfMB|XP_001750194.1 alVB|CEM31167.1 dcTP|XP_002292315.1 exNG|XP_002676380.1 exPA|CAMPEP_0117420324 gaCR|XP_001703043.1 sAA|XP_009036559.1 fBD|XP_006683358.1 pOT|XP_003081886.1 sAA|XP_009034191.1	2	1	0	1	0	0	0	0	4	1	1	2	1	4	1	2	0	1	0	1
OG3222	exAK|AKO1_002544 exAK|AKO1_002556 pAT|NP_001327711.1 pAT|NP_001327712.1 pAT|NP_187100.1 alPT|XP_001433574.1 alVB|CEM28897.1 amAC|XP_004339643.1 amDD|XP_642055.1 dcTP|XP_002295035.1 exAG|A_god_c11582_g1_i1_m.32711 exNG|XP_002668753.1 exPW|CAMPEP_0117441758 exSE|S_ecu_c6582_g1_i1_m.30583 fBD|XP_006682508.1 fNC|XP_964958.2 gaCR|XP_001701759.1 mDM|NP_649552.1 pOT|XP_003074618.1 sAA|XP_009040264.1 sPI…	2	1	1	0	1	1	1	1	1	1	1	1	1	3	1	1	1	1	1	1
OG3225	exAK|AKO1_008796 exAK|AKO1_014350 exPA|CAMPEP_0117423518 exPA|CAMPEP_0117433720 exPW|CAMPEP_0117437898 exPW|CAMPEP_0117440678 exPW|CAMPEP_0117454328 mDM|NP_001163606.1 mDM|NP_650302.1 mDM|NP_731840.1 mDM|NP_731841.1 mDM|NP_731842.1 mDM|NP_731843.1 mDM|NP_731844.1 mDM|NP_731845.1 mDM|NP_731846.1 exSE|S_ecu_c8789_g4_i1_m.56187 amAC|XP_004340247.1 amDD|XP_641563.1 cfMB|XP_001745165.1 exNG|XP_0026785…	2	1	0	2	3	1	1	1	9	1	1	0	0	0	0	0	0	0	0	0
OG3226	exAK|AKO1_009766 exAK|AKO1_013392 mDM|NP_001188893.1 mDM|NP_610468.1 mDM|NP_724769.2 alPT|XP_001446017.1 alVB|CEM04990.1 exAG|A_god_c5033_g1_i1_m.10870 sPI|XP_002899085.1 dcTP|XP_002295443.1 exNG|XP_002682745.1 exSE|S_ecu_c12562_g1_i1_m.74446 fBD|XP_006681857.1 pOT|XP_003082708.1 alVB|CEM12127.1 amDD|XP_638991.1 exPW|CAMPEP_0117436044 pAT|NP_569032.1 amAC|XP_004367581.1 cfMB|XP_001743756.1 gaCR|X…	2	1	1	0	1	1	1	1	3	1	1	1	1	1	1	0	1	1	1	2
OG3299	alPT|XP_001423150.1 alPT|XP_001423151.1 amAC|XP_004367656.1 amAC|XP_004367673.1 exAK|AKO1_003495 exAK|AKO1_004178 exNG|XP_002671921.1 exNG|XP_002672251.1 exSE|S_ecu_c13699_g1_i1_m.75373 exSE|S_ecu_c9205_g1_i1_m.67821 pAT|NP_001320349.1 pAT|NP_001320350.1 pAT|NP_177728.1 pAT|NP_683315.1 sPI|XP_002907162.1 amAC|XP_004334910.1 exAG|A_god_c15632_g1_i1_m.37713 exPW|CAMPEP_0117447570 exAG|A_god_c494_g1…	2	2	2	1	2	2	0	3	0	0	0	0	0	4	0	0	1	0	2	0
OG3300	alPT|XP_001423181.1 alPT|XP_001458088.1 exAK|AKO1_000209 exAK|AKO1_013265 pAT|NP_190181.1 pAT|NP_564859.2 pAT|NP_568017.1 exAG|A_god_c10896_g1_i1_m.31553 mDM|NP_651659.2 alVB|CEM24128.1 amDD|XP_640489.1 cfMB|XP_001747819.1 exNG|XP_002682988.1 exPA|CAMPEP_0117423044 exPW|CAMPEP_0117441552 exSE|S_ecu_c16010_g1_i1_m.79342 fBD|XP_006676820.1 fNC|XP_964234.1 gaCR|XP_001693111.1 pOT|XP_003082893.1 sAA|…	2	1	1	1	1	1	1	0	1	1	1	1	1	3	1	1	0	0	2	1
OG3323	alPT|XP_001426427.1 alPT|XP_001456925.1 exAK|AKO1_002058 exAK|AKO1_007968 pAT|NP_001321991.1 pAT|NP_177439.2 pAT|NP_188003.1 pAT|NP_199329.1 pAT|NP_974308.1 alVB|CEM11674.1 exNG|XP_002682877.1 exPA|CAMPEP_0117423606 exPW|CAMPEP_0117441766 exSE|S_ecu_c13929_g1_i1_m.76073 fBD|XP_006677333.1 fNC|XP_963374.1 pOT|XP_003078580.1 amAC|XP_004348509.1 amDD|XP_641502.1 exAG|A_god_c17953_g1_i1_m.41105 gaCR|…	2	1	1	1	1	1	1	1	0	0	1	1	1	5	1	0	0	0	2	1
OG3349	alPT|XP_001434677.1 exAK|AKO1_006493 exAK|AKO1_015068 fBD|XP_006681117.1 fBD|XP_006681164.1 alVB|CEM07873.1 amAC|XP_004339140.1 amDD|XP_640965.1 exAG|A_god_c14907_g1_i1_m.37083 exNG|XP_002680110.1 exPW|CAMPEP_0117445614 exSE|S_ecu_c9361_g1_i1_m.68382 gaCR|XP_001691019.1 mDM|NP_001097616.1 pAT|NP_196259.2 pOT|XP_003081249.1 sPI|XP_002905310.1 fNC|XP_958133.1 sAA|XP_009034710.1 cfMB|XP_001743588.1 …	2	1	1	1	1	1	1	1	1	1	2	1	1	1	1	1	1	0	1	1
OG3351	alPT|XP_001436301.1 alPT|XP_001449137.1 amDD|XP_644502.1 amDD|XP_644748.1 exAK|AKO1_002788 exAK|AKO1_007798 exPA|CAMPEP_0117426140 exPA|CAMPEP_0117431990 alVB|CEL99207.1 amAC|XP_004347755.1 dcTP|XP_002286390.1 exNG|XP_002674253.1 exPW|CAMPEP_0117450996 gaCR|XP_001689789.1 pAT|NP_173118.1 sAA|XP_009035407.1 pOT|YP_717258.1 sPI|XP_002901830.1 mDM|NP_524051.1 gaCR|NP_958363.1 pAT|NP_051082.1	2	1	0	2	1	0	2	1	1	0	0	0	2	2	1	1	1	1	2	1
OG3363	alPT|XP_001442770.1 alPT|XP_001452494.1 exAK|AKO1_014111 exAK|AKO1_014876 fNC|XP_011393158.1 fNC|XP_011393159.1 sPI|XP_002899059.1 sPI|XP_002997811.1 alVB|CEM21438.1 amAC|XP_004338876.1 cfMB|XP_001745941.1 dcTP|XP_002287375.1 exSE|S_ecu_c3867_g1_i2_m.14732 fBD|XP_006677745.1 gaCR|XP_001690345.1 pAT|NP_563682.1 amDD|XP_640635.1 exNG|XP_002682245.1 mDM|NP_648570.1 sAA|XP_009041273.1 exPW|CAMPEP_011…	2	1	0	0	1	1	1	1	1	1	1	2	1	1	0	1	2	1	2	1
OG3374	alPT|XP_001457274.1 alPT|XP_001460949.1 exAK|AKO1_003382 exAK|AKO1_007290 exSE|S_ecu_c16033_g1_i1_m.79398 exSE|S_ecu_c5943_g1_i1_m.26382 exSE|S_ecu_c5401_g2_i1_m.22885 exSE|S_ecu_c5401_g2_i2_m.22887 mDM|NP_001259705.1 mDM|NP_573388.1 mDM|NP_728257.2 pAT|NP_568113.1 pAT|NP_850549.1 amDD|XP_645630.1 cfMB|XP_001743519.1 exAG|A_god_c11222_g1_i1_m.32197 exNG|XP_002673738.1 fBD|XP_006679967.1 fNC|XP_96…	2	1	1	0	0	5	1	0	3	1	1	1	1	2	0	0	0	0	2	0
OG3380	alVB|CEM31827.1 alVB|CEM37451.1 exAK|AKO1_003962 exAK|AKO1_003966 sPI|XP_002907757.1 sPI|XP_002907758.1 alPT|XP_001443962.1 amAC|XP_004333133.1 cfMB|XP_001750622.1 dcTP|XP_002294510.1 exNG|XP_002672716.1 exSE|S_ecu_c1611_g1_i1_m.6199 fBD|XP_006678300.1 fNC|XP_957181.3 gaCR|XP_001699727.1 pAT|NP_196807.2 pOT|XP_003081359.1 sAA|XP_009034105.1 gaCR|XP_001698262.1 pOT|XP_003084222.1 sAA|XP_009036488.1	2	1	0	0	0	1	0	1	0	1	1	1	2	1	2	2	2	1	1	2
OG3384	amAC|XP_004337403.1 amAC|XP_004339561.1 amDD|XP_643058.1 amDD|XP_646489.1 exAK|AKO1_005301 exAK|AKO1_010654 exNG|XP_002668160.1 exNG|XP_002670914.1 exSE|S_ecu_c7088_g1_i1_m.35182 exSE|S_ecu_c7088_g2_i1_m.35189 exSE|S_ecu_c7088_g2_i2_m.35195 pAT|NP_177775.2 pAT|NP_179329.1 cfMB|XP_001746489.1 dcTP|XP_002289576.1 exAG|A_god_c12796_g1_i1_m.34313 exPA|CAMPEP_0117424182 exPW|CAMPEP_0117440222 fBD|XP_0…	2	2	1	1	1	3	2	2	1	1	1	1	0	2	0	0	0	1	0	0
OG3394	dcTP|XP_002286814.1 dcTP|XP_002286815.1 exAG|A_god_c5172_g1_i1_m.11263 exAG|A_god_c5172_g1_i2_m.11264 mDM|NP_001027116.1 mDM|NP_001027117.1 mDM|NP_001189076.1 mDM|NP_001189077.1 mDM|NP_001287495.1 mDM|NP_650227.1 mDM|NP_651210.3 exNG|XP_002679387.1 exNG|XP_002681925.1 alVB|CEM08071.1 amAC|XP_004334320.1 amDD|XP_647234.1 exAK|AKO1_000258 exNG|XP_002672580.1 exAK|AKO1_008730 fNC|XP_961916.2 fBD|XP_…	2	3	2	0	0	0	1	1	7	0	1	1	0	0	0	0	0	2	0	1
OG3418	exAG|A_god_c6004_g1_i1_m.13875 exAG|A_god_c7676_g1_i1_m.20014 exAK|AKO1_005575 exAK|AKO1_013947 exSE|S_ecu_c4155_g1_i1_m.15602 exSE|S_ecu_c4155_g1_i2_m.15608 alPT|XP_001428463.1 alVB|CEM11568.1 amAC|XP_004340242.1 cfMB|XP_001742688.1 dcTP|XP_002294352.1 exAG|A_god_c2958_g1_i1_m.6029 exNG|XP_002673915.1 exSE|S_ecu_c16782_g1_i1_m.81439 fBD|XP_006677939.1 fNC|XP_011393673.1 gaCR|XP_001696975.1 pAT|N…	2	1	3	0	0	3	0	1	0	1	1	1	2	1	1	0	1	1	1	1
OG3423	exAG|A_god_c8810_g1_i1_m.25801 exAG|A_god_c8823_g1_i1_m.25882 exAK|AKO1_000675 exAK|AKO1_006320 exPA|CAMPEP_0117419116 exPA|CAMPEP_0117432204 exPW|CAMPEP_0117437122 exPW|CAMPEP_0117453184 exSE|S_ecu_c8820_g1_i1_m.56909 exSE|S_ecu_c8820_g1_i3_m.56914 exSE|S_ecu_c8820_g1_i2_m.56911 fNC|XP_011394791.1 fNC|XP_011394792.1 amDD|XP_635728.1 dcTP|XP_002293782.1 exNG|XP_002676434.1 sAA|XP_009035218.1 amDD…	2	2	3	2	2	3	2	0	0	0	1	2	0	0	0	1	0	1	0	0
OG3425	exAK|AKO1_000171 exAK|AKO1_014088 alPT|XP_001435148.1 alVB|CEM19691.1 amAC|XP_004339383.1 amDD|XP_636294.1 cfMB|XP_001744505.1 exAG|A_god_c12383_g1_i1_m.33387 exNG|XP_002671989.1 exPA|CAMPEP_0117428970 exPW|CAMPEP_0117451262 exSE|S_ecu_c3400_g1_i1_m.12884 fBD|XP_006678888.1 fNC|XP_957275.3 gaCR|XP_001696642.1 mDM|NP_536733.1 pAT|NP_195662.1 pOT|XP_003074661.1 sAA|XP_009039072.1 sPI|XP_002896714.1…	2	1	1	1	1	1	1	1	1	1	1	1	1	1	1	1	1	1	1	1
OG3426	exAK|AKO1_000364 exAK|AKO1_011844 fNC|XP_011392802.1 fNC|XP_011392803.1 fNC|XP_011392804.1 fNC|XP_011392805.1 mDM|NP_610192.1 mDM|NP_724444.3 alVB|CEM02129.1 amAC|XP_004340457.1 amDD|XP_647605.1 cfMB|XP_001746368.1 dcTP|XP_002295835.1 exAG|A_god_c12779_g1_i1_m.34276 exNG|XP_002679728.1 exSE|S_ecu_c324_g1_i1_m.1329 fBD|XP_006677541.1 pAT|NP_199768.1 pOT|XP_003083027.1 sPI|XP_002907268.1 gaCR|XP_00…	2	1	1	0	0	1	1	1	2	1	1	4	1	1	1	0	1	1	0	1
OG3427	exAK|AKO1_000612 exAK|AKO1_011195 pAT|NP_001118443.1 pAT|NP_174351.1 pAT|NP_181030.1 alVB|CEL94259.1 amAC|XP_004348544.1 amDD|XP_647441.1 cfMB|XP_001745287.1 dcTP|XP_002288850.1 exAG|A_god_c9788_g1_i1_m.30446 exNG|XP_002681956.1 exPW|CAMPEP_0117443416 exSE|S_ecu_c20979_g1_i1_m.88347 fBD|XP_006681742.1 gaCR|XP_001693085.1 mDM|NP_609037.1 pOT|XP_003078077.1 sAA|XP_009038577.1 sPI|XP_002903842.1 fNC…	2	1	1	0	1	1	1	1	1	1	1	1	1	3	1	1	1	1	0	1
OG3428	exAK|AKO1_002439 exAK|AKO1_015178 fNC|XP_011395178.1 fNC|XP_011395179.1 sAA|XP_009040396.1 sAA|XP_009042676.1 alPT|XP_001439873.1 alVB|CEM23225.1 amAC|XP_004356590.1 amDD|XP_644981.1 cfMB|XP_001743937.1 dcTP|XP_002293183.1 exAG|A_god_c9570_g1_i1_m.30053 exNG|XP_002682785.1 exSE|S_ecu_c1210_g1_i1_m.4439 fBD|XP_006676210.1 gaCR|XP_001700256.1 mDM|NP_572170.1 pAT|NP_191259.1 pOT|XP_003084212.1 sPI|X…	2	1	1	0	0	1	1	1	1	1	1	2	1	1	1	2	1	1	1	1
OG3429	exAK|AKO1_002752 exAK|AKO1_003190 pAT|NP_001319763.1 pAT|NP_001326016.1 pAT|NP_001326017.1 pAT|NP_001326018.1 pAT|NP_567027.2 pAT|NP_974445.2 alPT|XP_001461366.1 amAC|XP_004340337.1 cfMB|XP_001747814.1 exPW|CAMPEP_0117452130 gaCR|XP_001695302.1 pOT|XP_003083230.1 sPI|XP_002998309.1 alVB|CEM24002.1 amAC|XP_004338046.1 exNG|XP_002670381.1 sAA|XP_009036377.1 amAC|XP_004338680.1 fNC|XP_957587.2	2	1	0	0	1	0	0	3	0	1	0	1	1	6	1	1	1	0	1	1
OG3430	exAK|AKO1_002988 exAK|AKO1_014077 mDM|NP_001259103.1 mDM|NP_569863.1 alPT|XP_001440492.1 alVB|CEL99858.1 amAC|XP_004333619.1 amDD|XP_646421.1 cfMB|XP_001747073.1 dcTP|XP_002286485.1 exNG|XP_002676099.1 fBD|XP_006677282.1 fNC|XP_960888.1 gaCR|XP_001694037.1 pAT|NP_172653.1 pOT|XP_003083120.1 sPI|XP_002904211.1 exAG|A_god_c11267_g1_i1_m.32264 exPW|CAMPEP_0117434866 exSE|S_ecu_c9226_g1_i1_m.67888 sA…	2	1	1	0	1	1	1	1	2	1	1	1	1	1	1	1	1	1	1	1
OG3431	exAK|AKO1_003374 exAK|AKO1_007902 exNG|XP_002674942.1 exNG|XP_002679784.1 exNG|XP_002681364.1 exPA|CAMPEP_0117424696 exPA|CAMPEP_0117426150 exPA|CAMPEP_0117431720 exPA|CAMPEP_0117433062 exPW|CAMPEP_0117437546 exPW|CAMPEP_0117439182 exPW|CAMPEP_0117448322 pAT|NP_194697.1 pAT|NP_194698.1 pAT|NP_194699.1 pAT|NP_194700.1 amAC|XP_004367979.1 amDD|XP_637992.1 exPA|CAMPEP_0117428538 fBD|XP_006681866.1 f…	2	3	0	5	3	0	1	1	0	0	1	1	0	4	0	0	0	0	0	0
OG3432	exAK|AKO1_006887 exAK|AKO1_015548 exPW|CAMPEP_0117441388 exPW|CAMPEP_0117453678 mDM|NP_001163084.1 mDM|NP_610352.2 exNG|XP_002680365.1 amAC|XP_004352887.1 pOT|XP_003078573.1 exPA|CAMPEP_0117421936 alVB|CEL94631.1 amDD|XP_629469.1 cfMB|XP_001743977.1 exAG|A_god_c12667_g1_i1_m.34045 exSE|S_ecu_c8984_g1_i1_m.60350 fBD|XP_006677802.1 fNC|XP_957743.3 gaCR|XP_001703219.1 pAT|NP_568658.1 sPI|XP_00299836…	2	1	1	1	2	1	1	1	2	1	1	1	1	1	1	0	1	1	0	1
OG3433	exAK|AKO1_007218 exAK|AKO1_014974 sPI|XP_002897177.1 sPI|XP_002897179.1 sPI|XP_002897180.1 sPI|XP_002897181.1 sPI|XP_002897183.1 sPI|XP_002899072.1 sPI|XP_002899714.1 sPI|XP_002899716.1 sPI|XP_002899718.1 sPI|XP_002900019.1 sPI|XP_002900021.1 sPI|XP_002903731.1 sPI|XP_002903732.1 sPI|XP_002904424.1 sPI|XP_002909973.1 sPI|XP_002909976.1 sPI|XP_002999002.1 sPI|XP_002899717.1 sPI|XP_002899715.1	2	0	0	0	0	0	0	0	0	0	0	0	0	0	0	0	19	0	0	0
OG3434	exAK|AKO1_014658 exAK|AKO1_015038 exPW|CAMPEP_0117436198 exPW|CAMPEP_0117453006 mDM|NP_001285457.1 mDM|NP_608344.1 pAT|NP_179311.1 pAT|NP_565407.1 sPI|XP_002908052.1 sPI|XP_002997968.1 cfMB|XP_001745288.1 alVB|CEM02714.1 amAC|XP_004333991.1 exAG|A_god_c12530_g1_i1_m.33764 exSE|S_ecu_c6844_g3_i1_m.32915 fBD|XP_006681743.1 fNC|XP_965414.2 amDD|XP_647439.1 dcTP|XP_002288828.1 pOT|XP_003084100.1 exNG…	2	1	1	0	2	1	1	1	2	1	1	1	0	2	1	0	2	1	0	1
OG3454	exPW|CAMPEP_0117444042 exPW|CAMPEP_0117453658 pAT|NP_001189623.1 pAT|NP_180412.2 alPT|XP_001442539.1 alVB|CEM02216.1 amAC|XP_004336017.1 amDD|XP_629224.1 cfMB|XP_001744301.1 dcTP|XP_002294396.1 exAG|A_god_c6752_g1_i1_m.16419 exAK|AKO1_008165 exNG|XP_002682305.1 exPA|CAMPEP_0117418630 exSE|S_ecu_c5587_g1_i1_m.23995 fBD|XP_006675816.1 gaCR|XP_001699801.1 mDM|NP_649083.2 sPI|XP_002903823.1 exAK|AKO1…	2	1	1	1	2	1	1	1	1	1	1	0	1	2	1	0	1	1	1	1
OG3474	gaCR|XP_001702446.1 gaCR|XP_001702447.1 pAT|NP_001118556.1 pAT|NP_001326752.1 pAT|NP_173937.2 pAT|NP_186890.2 pAT|NP_197090.2 pAT|NP_974786.1 amAC|XP_004356808.1 amDD|XP_629732.1 cfMB|XP_001746620.1 exAK|AKO1_004040 exNG|XP_002673682.1 fBD|XP_006681242.1 sPI|XP_002904245.1 dcTP|XP_002294883.1 exAK|AKO1_009259 pOT|XP_003081438.1 sPI|XP_002897350.1 sAA|XP_009038291.1 exNG|XP_002674695.1	2	2	0	0	0	0	1	1	0	1	1	0	2	6	1	1	2	1	0	0
OG3481	mDM|NP_001246769.1 mDM|NP_001246770.1 mDM|NP_001246771.1 mDM|NP_001261883.1 mDM|NP_648777.1 alVB|CEM03285.1 exAK|AKO1_001590 exNG|XP_002674384.1 exPA|CAMPEP_0117426906 exSE|S_ecu_c4667_g1_i1_m.17999 gaCR|XP_001689460.1 pAT|NP_566436.1 pOT|XP_003078106.1 sPI|XP_002997702.1 amAC|XP_004352872.1 amDD|XP_635921.1 cfMB|XP_001748846.1 exAG|A_god_c10101_g1_i1_m.30872 exAK|AKO1_011484 fNC|XP_962902.3 exNG…	2	2	1	1	0	1	1	1	5	1	0	1	1	1	1	0	1	0	0	1
OG3532	alPT|XP_001438269.1 alVB|CEM28854.1 amAC|XP_004345816.1 amDD|XP_640724.1 cfMB|XP_001742585.1 dcTP|XP_002286932.1 exAG|A_god_c11375_g1_i1_m.32435 exAK|AKO1_011067 exNG|XP_002673616.1 exPA|CAMPEP_0117422068 exPW|CAMPEP_0117444980 exSE|S_ecu_c3716_g1_i1_m.14342 fBD|XP_006677136.1 fNC|XP_964583.3 gaCR|XP_001701493.1 mDM|NP_608884.1 pAT|NP_566339.1 pOT|XP_003084388.1 sAA|XP_009035390.1 sPI|XP_00290310…	2	1	1	1	1	1	1	1	1	1	1	1	1	1	1	1	1	1	1	1
OG3533	alPT|XP_001423155.1 alPT|XP_001431012.1 alPT|XP_001434726.1 alPT|XP_001440867.1 alPT|XP_001443008.1 alPT|XP_001443217.1 alPT|XP_001449443.1 alPT|XP_001450316.1 alPT|XP_001450934.1 alPT|XP_001453113.1 alPT|XP_001456358.1 alPT|XP_001441429.1 alPT|XP_001456357.1 fBD|XP_006680387.1 fNC|XP_961015.1 amDD|XP_646967.2 exAG|A_god_c1342_g1_i1_m.2646 exAK|AKO1_007016 alVB|CEM05301.1 exAK|AKO1_005515	2	0	1	0	0	0	1	0	0	0	1	1	0	0	0	0	0	0	13	1
OG3545	alPT|XP_001425567.1 alPT|XP_001428158.1 exAK|AKO1_000704 exAK|AKO1_006597 pAT|NP_001118477.4 pAT|NP_001319281.1 pAT|NP_001323979.1 pAT|NP_001323980.1 pAT|NP_176323.1 exAG|A_god_c11034_g1_i1_m.31847 alVB|CEM00833.1 amDD|XP_645379.1 exNG|XP_002679576.1 exPW|CAMPEP_0117434710 fBD|XP_006682813.1 fNC|XP_011393362.1 sPI|XP_002898466.1 amAC|XP_004336764.1 exPA|CAMPEP_0117418724 exSE|S_ecu_c12913_g1_i1_m…	2	1	1	1	1	1	1	1	0	0	1	1	0	5	0	0	1	0	2	1
OG3561	alPT|XP_001430134.1 alPT|XP_001431771.1 exAK|AKO1_000282 exAK|AKO1_000794 amAC|XP_004337192.1 cfMB|XP_001745095.1 dcTP|XP_002291405.1 exSE|S_ecu_c8012_g1_i1_m.44426 fBD|XP_006680824.1 fNC|XP_960746.2 gaCR|XP_001699437.1 sAA|XP_009039220.1 sPI|XP_002905027.1 alVB|CEM03470.1 exAG|A_god_c18111_g1_i1_m.41282 exNG|XP_002682701.1 amDD|XP_640732.1 exPA|CAMPEP_0117425808 pAT|NP_566563.1 pOT|XP_003079836.1	2	1	1	1	0	1	1	1	0	1	1	1	1	1	1	1	1	1	2	1
OG3570	alPT|XP_001435411.1 alPT|XP_001455089.1 exAG|A_god_c1370_g1_i1_m.2732 exAG|A_god_c341_g1_i1_m.636 exPW|CAMPEP_0117442892 exPW|CAMPEP_0117449274 mDM|NP_001262276.1 mDM|NP_524997.2 sPI|XP_002900812.1 sPI|XP_002998312.1 alVB|CEM00168.1 cfMB|XP_001748882.1 exSE|S_ecu_c769_g1_i2_m.2710 fBD|XP_006676377.1 gaCR|XP_001702548.1 exAK|AKO1_000320 pAT|NP_178151.1 sAA|XP_009034504.1 exAK|AKO1_011307 exNG|XP_0…	2	1	2	0	2	1	0	0	2	1	1	0	1	1	0	1	2	0	2	1
OG3576	alPT|XP_001437919.1 alPT|XP_001455299.1 exAG|A_god_c1323_g1_i1_m.2604 exAG|A_god_c8571_g1_i1_m.24406 exAK|AKO1_004371 exAK|AKO1_006289 fNC|XP_011393938.1 fNC|XP_011393939.1 mDM|NP_001287351.1 mDM|NP_732097.2 pAT|NP_001190085.1 pAT|NP_190996.3 exSE|S_ecu_c5465_g1_i1_m.23189_c5465_g1_i2_m.23195 cfMB|XP_001748558.1 amAC|XP_004342023.1 amDD|XP_637789.1 exNG|XP_002681510.1 fBD|XP_006679583.1 pOT|XP_00…	2	1	2	0	0	1	1	1	2	1	1	2	0	2	1	0	1	0	2	0
OG3585	alPT|XP_001442824.1 alPT|XP_001443420.1 cfMB|XP_001743898.1 exAK|AKO1_004396 exAK|AKO1_010096 mDM|NP_001260022.1 mDM|NP_608826.4 pAT|NP_001030680.1 pAT|NP_001319531.1 pAT|NP_001326331.1 pAT|NP_187859.2 exSE|S_ecu_c19162_g1_i1_m.85541 fBD|XP_006681915.1 amDD|XP_629010.1 dcTP|XP_002292593.1 gaCR|XP_001689574.1 sPI|XP_002902271.1 alVB|CEL92893.1 exNG|XP_002683418.1 pOT|XP_003074789.1	2	1	0	0	0	1	1	0	2	1	1	0	1	4	1	0	1	1	2	1
OG3592	alPT|XP_001451046.1 alPT|XP_001451047.1 alPT|XP_001462058.1 alVB|CEM06476.1 alVB|CEM40145.1 exAK|AKO1_000806 exAK|AKO1_005797 fNC|XP_011392976.1 fNC|XP_011392977.1 pAT|NP_001319259.1 pAT|NP_001320484.1 pAT|NP_001320485.1 pAT|NP_176073.2 exNG|XP_002669254.1 fBD|XP_006681536.1 amDD|XP_636665.1 exAG|A_god_c2828_g1_i1_m.5757 exPW|CAMPEP_0117435810 gaCR|XP_001689816.1 mDM|NP_523898.1	2	1	1	0	1	0	1	0	1	0	1	2	1	4	0	0	0	0	3	2
OG3595	alPT|XP_001456838.1 alPT|XP_001458434.1 exAK|AKO1_000319 exAK|AKO1_002368 exPA|CAMPEP_0117419316 exPA|CAMPEP_0117420562 exSE|S_ecu_c5632_g1_i1_m.24271 exSE|S_ecu_c5632_g1_i2_m.24286 sPI|XP_002899571.1 sPI|XP_002899643.1 amDD|XP_638607.1 exAG|A_god_c7800_g1_i1_m.20577 sAA|XP_009034688.1 amAC|XP_004337785.1 cfMB|XP_001748818.1 dcTP|XP_002291205.1 exNG|XP_002674927.1 gaCR|XP_001696184.1 alVB|CEM0060…	2	1	1	2	1	2	1	1	0	1	0	0	1	0	0	1	2	1	2	1
OG3598	alVB|CEL92101.1 alVB|CEM38762.1 exAG|A_god_c10392_g1_i1_m.31105 exAG|A_god_c1960_g1_i1_m.3975 exAG|A_god_c1960_g1_i2_m.3981 exPA|CAMPEP_0117420742 amAC|XP_004352075.1 cfMB|XP_001747254.1 dcTP|XP_002290969.1 exAK|AKO1_009675 exNG|XP_002668799.1 exPW|CAMPEP_0117438270 fBD|XP_006680642.1 fNC|XP_965711.1 pOT|XP_003082623.1 sPI|XP_002901911.1 exAK|AKO1_012715 gaCR|XP_001691803.1 exPA|CAMPEP_0117420382…	2	1	3	2	1	0	0	1	0	2	1	1	1	0	1	0	1	1	0	2
OG3602	alVB|CEL94429.1 alVB|CEL98281.1 exAK|AKO1_003652 exAK|AKO1_006822 pAT|NP_001077802.1 pAT|NP_001077803.1 pAT|NP_001185358.1 pAT|NP_177142.1 pAT|NP_199970.1 pAT|NP_201080.1 pAT|NP_566135.1 pAT|NP_849870.1 pAT|NP_974116.1 pAT|NP_974117.1 dcTP|XP_002287135.1 gaCR|XP_001698902.1 pOT|XP_003078918.1 sAA|XP_009036071.1 alVB|CEM09085.1 dcTP|XP_002291383.1	2	0	0	0	0	0	0	0	0	0	0	0	1	10	1	1	0	2	0	3
OG3607	alVB|CEM02215.1 alVB|CEM20344.1 alVB|CEM36402.1 alVB|CEM36414.1 exAK|AKO1_006142 exAK|AKO1_010823 fNC|XP_961224.3 fNC|XP_962102.1 alVB|CEM36121.1 alVB|CEM28176.1 exNG|XP_002668091.1 amDD|XP_647583.1 exSE|S_ecu_c11554_g1_i1_m.71888 dcTP|XP_002292135.1 exSE|S_ecu_c8549_g2_i2_m.51979 cfMB|XP_001743922.1 sPI|XP_002998629.1 amDD|XP_644880.1 exAG|A_god_c9064_g6_i1_m.27746 gaCR|XP_001700066.1	2	1	1	0	0	2	2	0	0	1	0	2	1	0	0	0	1	1	0	6
OG3608	alVB|CEM05593.1 alVB|CEM36697.1 exAK|AKO1_005977 exAK|AKO1_006774 exSE|S_ecu_c8500_g1_i1_m.51265 exSE|S_ecu_c8500_g1_i2_m.51269 sPI|XP_002895817.1 sPI|XP_002902792.1 exPA|CAMPEP_0117426350 fBD|XP_006680261.1 pAT|NP_565513.1 amAC|XP_004336594.1 cfMB|XP_001745809.1 exAG|A_god_c627_g1_i1_m.1189 pOT|XP_003081733.1 mDM|NP_611955.2 exPW|CAMPEP_0117444082 fNC|XP_962933.1 gaCR|XP_001699766.1 exNG|XP_0026…	2	1	1	1	1	2	0	1	1	1	1	1	1	1	1	0	2	0	0	2
OG3609	alVB|CEM09097.1 alVB|CEM18352.1 exAK|AKO1_000175 exAK|AKO1_014093 exPW|CAMPEP_0117436732 exPW|CAMPEP_0117445112 exPW|CAMPEP_0117452472 mDM|NP_001014579.1 mDM|NP_001014580.1 mDM|NP_523990.1 alPT|XP_001450487.1 amAC|XP_004338142.1 amDD|XP_644903.1 exAG|A_god_c11610_g1_i1_m.32740 exNG|XP_002675432.1 exPA|CAMPEP_0117423870 exSE|S_ecu_c10153_g1_i1_m.70383 fBD|XP_006678156.1 dcTP|XP_002293650.1 sPI|XP_…	2	1	1	1	3	1	1	1	3	0	1	0	0	0	0	0	1	1	1	2
OG3619	amAC|XP_004338894.1 amAC|XP_004368294.1 exAK|AKO1_001973 exAK|AKO1_014375 exSE|S_ecu_c6247_g2_i1_m.28293 exSE|S_ecu_c6247_g2_i2_m.28295 fNC|XP_011394526.1 fNC|XP_011394527.1 fNC|XP_011394528.1 pAT|NP_001032093.1 pAT|NP_001032094.1 pAT|NP_200630.1 alVB|CEM16646.1 gaCR|XP_001699572.1 sPI|XP_002894712.1 alVB|CEM35627.1 amDD|XP_637625.1 exSE|S_ecu_c16668_g1_i1_m.81195 fBD|XP_006678893.1 mDM|NP_724982…	2	0	0	0	0	3	1	2	1	0	1	3	1	3	0	0	1	0	0	2
OG3620	amAC|XP_004339352.1 amAC|XP_004356772.1 exPW|CAMPEP_0117435126 exPW|CAMPEP_0117453120 exSE|S_ecu_c8523_g1_i1_m.51618 exSE|S_ecu_c8523_g1_i2_m.51621 exSE|S_ecu_c8523_g1_i3_m.51622 alPT|XP_001459979.1 exAK|AKO1_004881 exNG|XP_002668476.1 pAT|NP_563894.2 pOT|XP_003080184.1 amAC|XP_004352756.1 exAG|A_god_c2417_g1_i1_m.4869 exNG|XP_002676646.1 exNG|XP_002670813.1 exAK|AKO1_012189 gaCR|XP_001691247.1 s…	2	3	1	0	2	3	0	3	0	0	0	0	1	1	1	1	1	0	1	0
OG3624	amDD|XP_001134630.2 amDD|XP_641774.1 exAK|AKO1_010846 exAK|AKO1_012689 alPT|XP_001447201.1 alVB|CEM37336.1 amAC|XP_004367520.1 cfMB|XP_001744040.1 dcTP|XP_002289356.1 exAG|A_god_c15656_g1_i1_m.37760 exNG|XP_002680585.1 exPA|CAMPEP_0117429574 exSE|S_ecu_c19315_g1_i1_m.85831 fBD|XP_006676738.1 fNC|XP_963786.1 gaCR|XP_001692807.1 mDM|NP_648589.1 pAT|NP_182103.1 pOT|XP_003074213.1 sAA|XP_009038720.1	2	1	1	1	0	1	2	1	1	1	1	1	1	1	1	1	0	1	1	1
OG3650	exAG|A_god_c4074_g1_i1_m.8259 exAG|A_god_c9112_g1_i1_m.28137 exAK|AKO1_007584 exAK|AKO1_015103 exPA|CAMPEP_0117420982 exPA|CAMPEP_0117432154 exPW|CAMPEP_0117440002 exPW|CAMPEP_0117451124 exPW|CAMPEP_0117454052 exSE|S_ecu_c4741_g1_i1_m.18454 exSE|S_ecu_c4741_g1_i2_m.18464 fBD|XP_006682379.1 fBD|XP_006682494.1 amAC|XP_004334314.1 amDD|XP_638428.1 amAC|XP_004338141.1 amDD|XP_640587.1 amAC|XP_0043394…	2	1	2	2	3	2	2	3	0	0	2	0	0	0	0	0	1	0	0	0
OG3658	exAK|AKO1_000960 exAK|AKO1_012997 exPW|CAMPEP_0117436342 exPW|CAMPEP_0117455996 pAT|NP_001318221.1 pAT|NP_179021.3 exPW|CAMPEP_0117455468 alPT|XP_001440417.1 amDD|XP_637904.1 cfMB|XP_001746499.1 dcTP|XP_002293939.1 exAG|A_god_c8451_g1_i1_m.23716 exNG|XP_002675844.1 exPA|CAMPEP_0117420568 exSE|S_ecu_c7831_g1_i1_m.42236 fBD|XP_006682381.1 sAA|XP_009032398.1 sPI|XP_002905640.1 alVB|CEL93215.1 pOT|XP…	2	1	1	1	3	1	1	0	0	1	1	0	0	2	1	1	1	1	1	1
OG3659	exAK|AKO1_001709 exAK|AKO1_006533 exPW|CAMPEP_0117435926 exPW|CAMPEP_0117455824 exSE|S_ecu_c1900_g1_i1_m.7049 exSE|S_ecu_c1900_g1_i2_m.7054 alVB|CEL93771.1 amAC|XP_004342096.1 amDD|XP_629527.1 cfMB|XP_001748881.1 dcTP|XP_002295968.1 exAG|A_god_c9782_g1_i1_m.30436 fBD|XP_006680213.1 fNC|XP_964045.3 gaCR|XP_001700241.1 mDM|NP_572499.2 pAT|NP_173590.1 pOT|XP_003083671.1 sAA|XP_009036440.1 exNG|XP_00…	2	1	1	0	2	2	1	1	1	1	1	1	1	1	1	1	0	1	0	1
OG3661	exAK|AKO1_004591 exAK|AKO1_010628 exSE|S_ecu_c7764_g1_i1_m.41528 exSE|S_ecu_c7764_g1_i2_m.41531 mDM|NP_001246793.1 mDM|NP_001261942.1 mDM|NP_648887.1 mDM|NP_648888.1 mDM|NP_730158.1 mDM|NP_730160.1 mDM|NP_730161.1 mDM|NP_730162.1 pAT|NP_175537.1 pAT|NP_567052.1 cfMB|XP_001745510.1 amDD|XP_636688.1 exNG|XP_002676001.1 sPI|XP_002998718.1 sPI|XP_002907046.1 sAA|XP_009033328.1	2	1	0	0	0	2	1	0	8	1	0	0	0	2	0	1	2	0	0	0
OG3662	exAK|AKO1_005603 exAK|AKO1_008187 fBD|XP_006677063.1 fBD|XP_006680725.1 mDM|NP_001261596.1 mDM|NP_788485.1 pAT|NP_001323846.1 pAT|NP_179467.1 pAT|NP_196186.1 pAT|NP_974735.1 alVB|CEM16418.1 amDD|XP_642431.1 gaCR|XP_001703768.1 amAC|XP_004341941.1 exPA|CAMPEP_0117428366 exSE|S_ecu_c21220_g1_i1_m.88970 pOT|XP_003081885.1 sPI|XP_002907285.1 cfMB|XP_001748360.1 exNG|XP_002680907.1	2	1	0	1	0	1	1	1	2	1	2	0	1	4	1	0	1	0	0	1
OG3664	exAK|AKO1_009137 exAK|AKO1_010257 pAT|NP_001154495.1 pAT|NP_172196.1 pAT|NP_180563.1 pAT|NP_189350.2 pAT|NP_192566.1 pAT|NP_001321567.1 pAT|NP_176948.2 pAT|NP_181547.1 amDD|XP_638669.1 dcTP|XP_002289835.1 exAG|A_god_c6296_g1_i1_m.14813 fNC|XP_956698.1 sPI|XP_002907492.1 alVB|CEM28055.1 exNG|XP_002674851.1 alVB|CEL95824.1 exSE|S_ecu_c20550_g1_i1_m.86966 exPA|CAMPEP_0117425644	2	1	1	1	0	1	1	0	0	0	0	1	0	8	0	0	1	1	0	2
OG3665	exAK|AKO1_010019 exAK|AKO1_014161 pAT|NP_001325856.1 pAT|NP_566205.1 exAG|A_god_c1189_g1_i1_m.2401 exAG|A_god_c1189_g1_i2_m.2402 sPI|XP_002997689.1 alVB|CEL92909.1 amDD|XP_646576.2 cfMB|XP_001750799.1 dcTP|XP_002286604.1 exPW|CAMPEP_0117450390 exSE|S_ecu_c6808_g1_i1_m.32583 fBD|XP_006675009.1 mDM|NP_609845.1 exNG|XP_002674551.1 fNC|XP_957231.3 pOT|XP_003083774.1 sAA|XP_009036324.1 gaCR|XP_0016916…	2	1	2	0	1	1	1	0	1	1	1	1	1	2	1	1	1	1	0	1
OG3666	exNG|XP_002675535.1 exNG|XP_002675943.1 exPW|CAMPEP_0117437644 exPW|CAMPEP_0117448024 exPW|CAMPEP_0117453324 exPW|CAMPEP_0117454544 mDM|NP_001027199.2 mDM|NP_001027200.2 mDM|NP_001027201.1 mDM|NP_001027202.1 mDM|NP_001163465.1 mDM|NP_001163660.1 mDM|NP_524150.1 mDM|NP_730363.2 mDM|NP_730364.1 alVB|CEM27189.1 amAC|XP_004345372.1 exAK|AKO1_004910 pAT|NP_199567.1 exAK|AKO1_013601	2	2	0	0	4	0	0	1	9	0	0	0	0	1	0	0	0	0	0	1
OG3668	exPA|CAMPEP_0117419024 exPA|CAMPEP_0117434508 exPW|CAMPEP_0117437364 exPW|CAMPEP_0117455466 pAT|NP_001325476.1 pAT|NP_001325477.1 pAT|NP_188683.3 alVB|CEL98125.1 amDD|XP_638383.1 cfMB|XP_001747234.1 dcTP|XP_002292806.1 exAK|AKO1_002215 exNG|XP_002669325.1 fBD|XP_006682178.1 fNC|XP_963830.2 gaCR|XP_001700459.1 amAC|XP_004334882.1 exAG|A_god_c4720_g1_i1_m.9887 pOT|XP_003081236.1 exAK|AKO1_002218	2	1	1	2	2	0	1	1	0	1	1	1	1	3	1	0	0	1	0	1
OG3678	exPW|CAMPEP_0117448272 exPW|CAMPEP_0117454870 mDM|NP_648205.1 mDM|NP_729358.1 pAT|NP_001318751.1 pAT|NP_001332047.1 pAT|NP_193492.1 pAT|NP_199523.1 pAT|NP_199524.1 alVB|CEL92687.1 amAC|XP_004353221.1 amDD|XP_637124.1 exAG|A_god_c382_g1_i1_m.765 exAK|AKO1_013729 exNG|XP_002678530.1 exSE|S_ecu_c20607_g1_i1_m.87165 gaCR|XP_001700193.1 sPI|XP_002896131.1 exNG|XP_002675692.1 exAK|AKO1_012289	2	2	1	0	2	1	1	1	2	0	0	0	1	5	0	0	1	0	0	1
OG3699	mDM|NP_001138124.2 mDM|NP_733311.2 mDM|NP_733312.2 mDM|NP_733313.2 alPT|XP_001445784.1 alVB|CEM27357.1 exAG|A_god_c6247_g1_i1_m.14660 exSE|S_ecu_c12514_g1_i1_m.74368 amAC|XP_004340796.1 amDD|XP_643673.1 cfMB|XP_001749313.1 dcTP|XP_002289194.1 exAK|AKO1_012896 exNG|XP_002676141.1 exPW|CAMPEP_0117440858 fBD|XP_006675434.1 pAT|NP_199834.2 pOT|XP_003082300.1 sPI|XP_002896628.1 exAK|AKO1_015281	2	1	1	0	1	1	1	1	4	1	1	0	0	1	1	0	1	1	1	1
OG3744	pAT|NP_175827.1 pAT|NP_191519.1 alPT|XP_001449339.1 alVB|CEM19315.1 amAC|XP_004335978.1 amDD|XP_642084.1 cfMB|XP_001750538.1 dcTP|XP_002295166.1 exAG|A_god_c13331_g1_i1_m.35002 exAK|AKO1_013105 exNG|XP_002673431.1 exPA|CAMPEP_0117429380 exPW|CAMPEP_0117442966 exSE|S_ecu_c19070_g1_i1_m.85372 fBD|XP_006677736.1 fNC|XP_962700.1 gaCR|XP_001699791.1 mDM|NP_649352.1 sPI|XP_002903317.1 exAK|AKO1_001916	2	1	1	1	1	1	1	1	1	1	1	1	1	2	0	0	1	1	1	1
OG3777	alPT|XP_001424159.1 alPT|XP_001427925.1 alPT|XP_001429619.1 alPT|XP_001429714.1 alPT|XP_001432389.1 alPT|XP_001439713.1 alPT|XP_001448300.1 alPT|XP_001428598.1 alPT|XP_001440017.1 alPT|XP_001444664.1 alPT|XP_001447540.1 alPT|XP_001449192.1 alPT|XP_001458797.1 alPT|XP_001428958.1 alPT|XP_001438627.1 exAK|AKO1_007964 exAK|AKO1_015348 alPT|XP_001428957.1 alPT|XP_001438628.1	2	0	0	0	0	0	0	0	0	0	0	0	0	0	0	0	0	0	17	0
OG3781	alPT|XP_001424557.1 alPT|XP_001432906.1 alPT|XP_001435089.1 exAK|AKO1_000590 exAK|AKO1_000729 exPA|CAMPEP_0117420108 exPA|CAMPEP_0117434092 mDM|NP_001286982.1 mDM|NP_648221.3 alVB|CEM25386.1 exAG|A_god_c7789_g2_i1_m.20508 exNG|XP_002673668.1 exPW|CAMPEP_0117445812 exSE|S_ecu_c1169_g1_i1_m.4283 fBD|XP_006680357.1 gaCR|XP_001700201.1 sAA|XP_009033168.1 sPI|XP_002901515.1 cfMB|XP_001746562.1	2	1	1	2	1	1	0	0	2	1	1	0	1	0	0	1	1	0	3	1
OG3799	alPT|XP_001431431.1 alPT|XP_001442001.1 alPT|XP_001442002.1 alPT|XP_001446719.1 alPT|XP_001447272.1 dcTP|XP_002289492.1 exAG|A_god_c6311_g1_i1_m.14859_c14639_g1_i1_m.36772 exNG|XP_002671968.1 gaCR|XP_001690249.1 exAK|AKO1_014433 exPW|CAMPEP_0117449646 alPT|XP_001448068.1 alVB|CEM00543.1 sAA|XP_009037662.1 sPI|XP_002907680.1 exSE|S_ecu_c11576_g1_i1_m.71964 exAK|AKO1_003594 exAG|A_god_c15837_g1_i1_…	2	2	2	0	1	1	0	0	0	0	0	0	1	0	0	1	1	1	6	1
OG3822	alPT|XP_001444550.1 alPT|XP_001445271.1 exAK|AKO1_001908 exAK|AKO1_002248 exSE|S_ecu_c4133_g1_i1_m.15519 exSE|S_ecu_c4133_g1_i2_m.15520 mDM|NP_001260021.1 mDM|NP_608823.2 sAA|XP_009040798.1 sAA|XP_009041512.1 alVB|CEM31905.1 cfMB|XP_001748316.1 exAG|A_god_c10777_g1_i1_m.31278 exNG|XP_002682096.1 exPW|CAMPEP_0117448834 fBD|XP_006676922.1 gaCR|XP_001695122.1 sPI|XP_002903867.1 exPA|CAMPEP_0117424106	2	1	1	1	1	2	0	0	2	1	1	0	1	0	0	2	1	0	2	1
OG3842	amAC|XP_004333909.1 amAC|XP_004340782.1 amDD|XP_635338.1 amDD|XP_647698.1 exAK|AKO1_005596 exAK|AKO1_007538 exSE|S_ecu_c14697_g1_i1_m.77966 exSE|S_ecu_c7169_g2_i1_m.36001 exSE|S_ecu_c9067_g1_i1_m.62734 exSE|S_ecu_c9067_g1_i2_m.62739 exSE|S_ecu_c9067_g4_i2_m.62750 exSE|S_ecu_c9169_g1_i1_m.66495 exSE|S_ecu_c9169_g3_i1_m.66507 exSE|S_ecu_c18104_g1_i1_m.82937 exSE|S_ecu_c19818_g1_i1_m.86523 exSE|S_ec…	2	0	0	0	0	13	2	2	0	0	0	0	0	0	0	0	0	0	0	0
OG3847	amDD|XP_629630.1 amDD|XP_647275.1 exAK|AKO1_000605 exAK|AKO1_010568 exSE|S_ecu_c2566_g1_i1_m.9601 exSE|S_ecu_c2566_g1_i2_m.9606 exSE|S_ecu_c2566_g1_i2_m.9607 alPT|XP_001452094.1 alVB|CEL97937.1 exNG|XP_002670276.1 exPW|CAMPEP_0117445644 fBD|XP_006681730.1 pAT|NP_001319939.1 sAA|XP_009038132.1 sPI|XP_002905278.1 dcTP|XP_002291357.1 gaCR|XP_001700898.1 exAG|A_god_c7295_g1_i1_m.18551 cfMB|XP_0017481…	2	1	1	0	1	3	2	0	0	1	1	0	1	1	0	1	1	1	1	1
OG3852	dcTP|XP_002286654.1 dcTP|XP_002296538.1 exAK|AKO1_000183 exAK|AKO1_010410 pAT|NP_001031575.1 pAT|NP_001031576.1 pAT|NP_001190661.1 pAT|NP_001318910.1 pAT|NP_171797.2 pAT|NP_175007.2 pAT|NP_567243.1 exSE|S_ecu_c3637_g1_i1_m.13906 gaCR|XP_001692935.1 alVB|CEL92358.1 exNG|XP_002672641.1 pOT|XP_003080123.1 sAA|XP_009032327.1 sPI|XP_002907623.1 exAG|A_god_c5512_g1_i1_m.12270	2	1	1	0	0	1	0	0	0	0	0	0	1	7	1	1	1	2	0	1
OG3857	exAG|A_god_c12873_g1_i1_m.34432 exAG|A_god_c4515_g1_i1_m.9318 exAK|AKO1_002879 exAK|AKO1_011162 gaCR|XP_001691895.1 gaCR|XP_001695601.1 amAC|XP_004339693.1 amDD|XP_001732977.1 cfMB|XP_001743283.1 exNG|XP_002676448.1 exSE|S_ecu_c14127_g1_i1_m.76626 fBD|XP_006679455.1 fNC|XP_961881.1 mDM|NP_573385.1 pAT|NP_201560.1 sAA|XP_009039842.1 sPI|XP_002899427.1 dcTP|XP_002291592.1 exPW|CAMPEP_0117450870	2	1	2	0	1	1	1	1	1	1	1	1	2	1	0	1	1	1	0	0
OG3859	exAG|A_god_c1435_g1_i1_m.2891 exAG|A_god_c16141_g1_i1_m.38782 mDM|NP_001247195.2 mDM|NP_650805.1 mDM|NP_732421.1 mDM|NP_732422.1 alVB|CEL95150.1 amAC|XP_004341643.1 exAK|AKO1_001125 exPA|CAMPEP_0117425608 exSE|S_ecu_c306_g1_i1_m.1241 pAT|NP_195751.2 exPW|CAMPEP_0117443712 pOT|XP_003080004.1 amDD|XP_644956.1 exAK|AKO1_007356 fNC|XP_961742.1 cfMB|XP_001746589.1 gaCR|XP_001691304.1	2	0	2	1	1	1	1	1	4	1	0	1	1	1	1	0	0	0	0	1
OG3861	exAG|A_god_c14884_g1_i1_m.37062 exAG|A_god_c9974_g1_i1_m.30737 exAK|AKO1_003228 exAK|AKO1_014595 sPI|XP_002895034.1 sPI|XP_002900261.1 alVB|CEM09955.1 exSE|S_ecu_c1257_g1_i1_m.4578 fNC|XP_965651.2 gaCR|XP_001701549.1 alVB|CEM19233.1 exSE|S_ecu_c16565_g1_i1_m.80937 pAT|NP_566238.1 exNG|XP_002682961.1 amAC|XP_004349558.1 cfMB|XP_001744794.1 mDM|NP_523938.2 sAA|XP_009039370.1 pOT|XP_003083695.1	2	1	2	0	0	2	0	1	1	1	0	1	1	1	1	1	2	0	0	2
OG3876	exAK|AKO1_000422 exAK|AKO1_001014 exPW|CAMPEP_0117436516 exPW|CAMPEP_0117455950 alPT|XP_001426605.1 amAC|XP_004344603.1 amDD|XP_643183.1 cfMB|XP_001749209.1 dcTP|XP_002291443.1 exNG|XP_002681494.1 exPA|CAMPEP_0117431894 fBD|XP_006682926.1 mDM|NP_611862.1 pAT|NP_178543.2 sAA|XP_009041133.1 sPI|XP_002998391.1 exAG|A_god_c8351_g1_i1_m.23232 fNC|XP_964316.3 pOT|XP_003081880.1	2	1	1	1	2	0	1	1	1	1	1	1	0	1	1	1	1	1	1	0
OG3877	exAK|AKO1_000657 exAK|AKO1_008147 pAT|NP_001321620.1 pAT|NP_176825.1 alPT|XP_001432638.1 alVB|CEL99145.1 amDD|XP_642752.1 dcTP|XP_002291569.1 exAG|A_god_c977_g1_i1_m.1934_c8508_g1_i1_m.23990 exNG|XP_002675023.1 exPW|CAMPEP_0117452414 fBD|XP_006682860.1 gaCR|XP_001694665.1 mDM|NP_651857.2 pOT|XP_003081977.1 sPI|XP_002904366.1 gaCR|XP_001703129.1 sAA|XP_009032833.1 fNC|XP_960959.2	2	1	1	0	1	0	1	0	1	0	1	1	2	2	1	1	1	1	1	1
OG3878	exAK|AKO1_001896 exAK|AKO1_002252 mDM|NP_001137914.1 mDM|NP_648251.1 alPT|XP_001431446.1 alVB|CEM37275.1 amAC|XP_004356708.1 amDD|XP_641489.1 exAG|A_god_c641_g1_i1_m.1222 exNG|XP_002677128.1 exPA|CAMPEP_0117429654 exPW|CAMPEP_0117450124 exSE|S_ecu_c1335_g2_i1_m.4943 fBD|XP_006682476.1 fNC|XP_962304.1 gaCR|XP_001701515.1 pAT|NP_174220.1 pOT|XP_003081781.1 sPI|XP_002899156.1	2	1	1	1	1	1	1	1	2	0	1	1	1	1	1	0	1	0	1	1
OG3880	exAK|AKO1_002235 exAK|AKO1_002382 exPW|CAMPEP_0117443612 exPW|CAMPEP_0117443746 pAT|NP_001319706.1 pAT|NP_190376.1 alVB|CEM14989.1 amAC|XP_004336118.1 cfMB|XP_001748157.1 dcTP|XP_002289008.1 exAG|A_god_c12823_g1_i1_m.34365 exNG|XP_002681771.1 exPA|CAMPEP_0117419940 exSE|S_ecu_c9054_g11_i1_m.62199 fNC|XP_965288.1 pOT|XP_003078802.1 sAA|XP_009039767.1 sPI|XP_002999106.1 gaCR|XP_001693696.1	2	1	1	1	2	1	0	1	0	1	0	1	1	2	1	1	1	1	0	1
OG3881	exAK|AKO1_002619 exAK|AKO1_013130 exPW|CAMPEP_0117437670 exPW|CAMPEP_0117456134 alPT|XP_001433145.1 cfMB|XP_001750274.1 fBD|XP_006680260.1 sPI|XP_002999211.1 alVB|CEM07858.1 dcTP|XP_002288990.1 exNG|XP_002673878.1 fNC|XP_961324.3 pOT|XP_003081953.1 amAC|XP_004336318.1 amDD|XP_640231.2 exSE|S_ecu_c9274_g1_i1_m.68039 gaCR|XP_001689929.1 mDM|NP_733206.3 pAT|NP_176930.2	2	1	0	0	2	1	1	1	1	1	1	1	1	1	1	0	1	1	1	1
OG3882	exAK|AKO1_002883 exAK|AKO1_014958 pAT|NP_001078602.1 pAT|NP_568363.1 pAT|NP_850844.1 exAG|A_god_c17727_g1_i1_m.40779 amDD|XP_638301.1 alVB|CEM29693.1 exSE|S_ecu_c12427_g1_i1_m.74222 pOT|XP_003074647.1 amAC|XP_004338412.1 cfMB|XP_001748503.1 fBD|XP_006681161.1 mDM|NP_524938.1 sPI|XP_002999227.1 exNG|XP_002679677.1 fNC|XP_960961.1 exPW|CAMPEP_0117443930 exPA|CAMPEP_0117427276	2	1	1	1	1	1	1	1	1	1	1	1	0	3	1	0	1	0	0	1
OG3883	exAK|AKO1_003051 exAK|AKO1_005553 exSE|S_ecu_c8594_g1_i1_m.52646 exSE|S_ecu_c8594_g1_i2_m.52650 mDM|NP_001188856.1 mDM|NP_001260620.1 mDM|NP_001260621.1 mDM|NP_610026.1 pAT|NP_176410.1 pAT|NP_179874.1 pAT|NP_194433.1 alVB|CEM05794.1 dcTP|XP_002287448.1 exNG|XP_002676085.1 exPA|CAMPEP_0117431434 gaCR|XP_001695919.1 pOT|XP_003081311.1 amAC|XP_004357191.1 amDD|XP_646227.1	2	1	0	1	0	2	1	1	4	0	0	0	1	3	1	0	0	1	0	1
OG3884	exAK|AKO1_004813 exAK|AKO1_009317 fBD|XP_006677023.1 fBD|XP_006679015.1 fBD|XP_006679214.1 pAT|NP_001330468.1 pAT|NP_001330469.1 pAT|NP_198114.2 alVB|CEM16022.1 exNG|XP_002674344.1 sPI|XP_002908860.1 amAC|XP_004335911.1 exSE|S_ecu_c7968_g1_i1_m.43871 mDM|NP_524207.1 pOT|XP_003078137.1 amDD|XP_646851.1 dcTP|XP_002288695.1 fNC|XP_961679.1 gaCR|XP_001692753.1	2	1	0	0	0	1	1	1	1	0	3	1	1	3	1	0	1	1	0	1
OG3885	exAK|AKO1_004899 exAK|AKO1_014771 pAT|NP_001332151.1 pAT|NP_196380.5 exAG|A_god_c7891_g1_i1_m.21038 exAG|A_god_c8402_g3_i1_m.23517 dcTP|XP_002294478.1 alPT|XP_001445714.1 amDD|XP_636696.1 exNG|XP_002671352.1 exSE|S_ecu_c14395_g1_i1_m.77332 fBD|XP_006681665.1 sPI|XP_002897533.1 mDM|NP_572246.1 amAC|XP_004336079.1 cfMB|XP_001742839.1 pOT|XP_003078670.1 fNC|XP_960043.3 gaCR|XP_001701168.1	2	1	2	0	0	1	1	1	1	1	1	1	1	2	1	0	1	1	1	0
OG3886	exAK|AKO1_005020 exAK|AKO1_006791 mDM|NP_001261023.1 mDM|NP_611114.1 alVB|CEM07555.1 amAC|XP_004337604.1 amDD|XP_638277.1 cfMB|XP_001749415.1 dcTP|XP_002288788.1 exAG|A_god_c43_g1_i1_m.30 exNG|XP_002681988.1 exPW|CAMPEP_0117438960 exSE|S_ecu_c1785_g1_i2_m.6626 fBD|XP_006675172.1 fNC|XP_959604.1 pAT|NP_850164.1 pOT|XP_003079378.1 sAA|XP_009041898.1 sPI|XP_002906147.1	2	1	1	0	1	1	1	1	2	1	1	1	0	1	1	1	1	1	0	1
OG3889	exAK|AKO1_010647 exAK|AKO1_011161 pAT|NP_001078525.1 pAT|NP_001190215.1 pAT|NP_001330956.1 pAT|NP_001330957.1 pAT|NP_001330958.1 pAT|NP_001330959.1 pAT|NP_195942.1 pAT|NP_195970.2 amAC|XP_004334638.1 amDD|XP_646076.1 exNG|XP_002678360.1 mDM|NP_731500.1 sPI|XP_002908102.1 amAC|XP_004341383.1 cfMB|XP_001744292.1 exPA|CAMPEP_0117425190 exPW|CAMPEP_0117438816	2	1	0	1	1	0	1	2	1	1	0	0	0	8	0	0	1	0	0	0
OG3890	exAK|AKO1_010807 exAK|AKO1_015292 exNG|XP_002669310.1 exNG|XP_002678334.1 gaCR|XP_001690486.1 gaCR|XP_001690779.1 gaCR|XP_001700696.1 pAT|NP_172712.1 pAT|NP_187640.1 pAT|NP_187740.2 pAT|NP_196036.1 pAT|NP_196201.2 pAT|NP_173605.1 pAT|NP_565158.1 pOT|XP_003074717.1 sPI|XP_002903933.1 amAC|XP_004333951.1 amDD|XP_637234.1 amAC|XP_004341168.1	2	2	0	0	0	0	1	2	0	0	0	0	3	7	1	0	1	0	0	0
OG3923	fBD|XP_006681863.1 fBD|XP_006681897.1 pAT|NP_182135.1 pAT|NP_191712.1 pAT|NP_974474.1 sAA|XP_009040640.1 sAA|XP_009040755.1 alVB|CEM20945.1 amAC|XP_004340935.1 amDD|XP_637588.1 cfMB|XP_001742574.1 dcTP|XP_002289076.1 exAK|AKO1_008650 exNG|XP_002670293.1 fNC|XP_957955.2 gaCR|XP_001690847.1 exAK|AKO1_015775 pOT|XP_003075068.1 sPI|XP_002902754.1	2	1	0	0	0	0	1	1	0	1	2	1	1	3	1	2	1	1	0	1
OG3943	mDM|NP_001285218.1 mDM|NP_572906.2 alVB|CEM19688.1 pAT|NP_973597.1 pOT|XP_003083307.1 amDD|XP_641035.1 exAK|AKO1_011944 exSE|S_ecu_c5023_g1_i1_m.20415 fBD|XP_006676045.1 fNC|XP_956881.1 sPI|XP_002997945.1 cfMB|XP_001750909.1 exAK|AKO1_011937 dcTP|XP_002288156.1 exPW|CAMPEP_0117435430 exNG|XP_002676395.1 exPA|CAMPEP_0117421000 exSE|S_ecu_c14763_g1_i1_m.78098 gaCR|XP_001703635.1	2	1	0	1	1	2	1	0	2	1	1	1	1	1	1	0	1	1	0	1
OG4010	alPT|XP_001425837.1 alPT|XP_001455557.1 exAG|A_god_c13945_g1_i1_m.35449 exAG|A_god_c5386_g1_i1_m.11893 exAK|AKO1_002341 exAK|AKO1_008386 mDM|NP_651720.3 mDM|NP_733303.2 cfMB|XP_001750169.1 exPW|CAMPEP_0117435580 fBD|XP_006682403.1 amDD|XP_637077.1 sPI|XP_002904922.1 alVB|CEL93371.1 amAC|XP_004340227.1 exNG|XP_002680795.1 fNC|XP_964840.1 exSE|S_ecu_c14051_g1_i1_m.76411	2	1	2	0	1	1	1	1	2	1	1	1	0	0	0	0	1	0	2	1
OG4027	alPT|XP_001430735.1 alPT|XP_001445881.1 alPT|XP_001430736.1 exAK|AKO1_000483 exAK|AKO1_008466 sAA|XP_009033848.1 sAA|XP_009041093.1 alVB|CEM08051.1 cfMB|XP_001749511.1 exAG|A_god_c15941_g1_i1_m.38376 exNG|XP_002680669.1 exPA|CAMPEP_0117431320 exPW|CAMPEP_0117449460 exSE|S_ecu_c5374_g1_i1_m.22683_c5374_g1_i2_m.22694 fBD|XP_006678851.1 gaCR|XP_001691740.1 mDM|NP_647700.2 sPI|XP_002895846.1	2	1	1	1	1	1	0	0	1	1	1	0	1	0	0	2	1	0	3	1
OG4040	alPT|XP_001435329.1 alPT|XP_001458424.1 exAK|AKO1_007614 exAK|AKO1_010022 exPW|CAMPEP_0117439264 exPW|CAMPEP_0117445012 cfMB|XP_001747682.1 dcTP|XP_002288045.1 exAG|A_god_c5781_g1_i1_m.13132 exNG|XP_002668058.1 exPA|CAMPEP_0117428712 exSE|S_ecu_c20701_g1_i1_m.87480 fBD|XP_006683111.1 mDM|NP_651037.1 alVB|CEM27838.1 gaCR|XP_001690789.1 sAA|XP_009036434.1 sPI|XP_002900150.1	2	1	1	1	2	1	0	0	1	1	1	0	1	0	0	1	1	1	2	1
OG4041	alPT|XP_001436044.1 alPT|XP_001451411.1 exAG|A_god_c8297_g1_i1_m.22986 exAG|A_god_c8297_g1_i2_m.22996 exAK|AKO1_000529 exAK|AKO1_007082 alVB|CEL93772.1 cfMB|XP_001749722.1 exNG|XP_002682751.1 exPA|CAMPEP_0117428804 exPW|CAMPEP_0117447486 exSE|S_ecu_c4820_g2_i1_m.19016 fBD|XP_006680545.1 gaCR|XP_001693746.1 mDM|NP_611426.1 sAA|XP_009039143.1 sPI|XP_002997696.1 exSE|S_ecu_c4820_g1_i1_m.19012	2	1	2	1	1	2	0	0	1	1	1	0	1	0	0	1	1	0	2	1
OG4058	alPT|XP_001446352.1 alPT|XP_001450622.1 exAK|AKO1_003793 exAK|AKO1_011024 pAT|NP_001322481.1 pAT|NP_001329345.1 pAT|NP_171613.1 pAT|NP_179415.1 pAT|NP_182209.1 pAT|NP_190930.1 pAT|NP_192057.1 alVB|CEM01828.1 exAG|A_god_c10763_g2_i1_m.31249 exPA|CAMPEP_0117421582 exPW|CAMPEP_0117443442 gaCR|XP_001694912.1 exNG|XP_002683119.1 exSE|S_ecu_c16212_g1_i1_m.79956	2	1	1	1	1	1	0	0	0	0	0	0	1	7	0	0	0	0	2	1
OG4061	alPT|XP_001458637.1 alPT|XP_001461643.1 amAC|XP_004339638.1 amAC|XP_004352808.1 exPW|CAMPEP_0117435158 exPW|CAMPEP_0117441530 alVB|CEM37655.1 amDD|XP_640943.1 exAK|AKO1_006025 exNG|XP_002675416.1 pAT|NP_180034.1 dcTP|XP_002297081.1 gaCR|XP_001700567.1 sPI|XP_002997333.1 exPA|CAMPEP_0117419146 exSE|S_ecu_c1465_g1_i1_m.5506 exPA|CAMPEP_0117426620 exAK|AKO1_001675	2	1	0	2	2	1	1	2	0	0	0	0	1	1	0	0	1	1	2	1
OG4065	alVB|CEL94158.1 alVB|CEL97243.1 alVB|CEL98024.1 alVB|CEM00845.1 alVB|CEM00901.1 alVB|CEM06889.1 alVB|CEM11958.1 alVB|CEM22610.1 alVB|CEM25794.1 alVB|CEM27787.1 alVB|CEM28681.1 alVB|CEM29864.1 alVB|CEL99541.1 alVB|CEM13969.1 exAK|AKO1_013635 amAC|XP_004355062.1 fNC|XP_957925.3 exAK|AKO1_015603	2	0	0	0	0	0	0	1	0	0	0	1	0	0	0	0	0	0	0	14
OG4067	alVB|CEL94484.1 alVB|CEM03746.1 alVB|CEM09094.1 amAC|XP_004334199.1 amAC|XP_004334203.1 exAK|AKO1_009451 exAK|AKO1_010181 exNG|XP_002670299.1 exNG|XP_002671865.1 pAT|NP_001321683.1 pAT|NP_175088.1 pAT|NP_973969.1 pAT|NP_973970.1 gaCR|XP_001690175.1 sAA|XP_009037222.1 pAT|NP_180055.1 pOT|XP_003080336.1 pOT|XP_003082289.1	2	2	0	0	0	0	0	2	0	0	0	0	1	5	2	1	0	0	0	3
OG4075	amAC|XP_004337146.1 exAK|AKO1_003033 exAK|AKO1_004661 exNG|XP_002670920.1 pAT|NP_001331991.1 pAT|NP_196354.1 pAT|NP_200984.1 pAT|NP_850786.1 pAT|NP_850787.1 pAT|NP_974748.1 alVB|CEL93987.1 alVB|CEL98647.1 gaCR|XP_001694168.1 sPI|XP_002905528.1 pOT|XP_003074086.1 amDD|XP_640611.1 mDM|NP_608535.1 amDD|XP_645478.1	2	1	0	0	0	0	2	1	1	0	0	0	1	6	1	0	1	0	0	2
OG4079	amAC|XP_004334021.1 amAC|XP_004358084.1 exAK|AKO1_000697 exAK|AKO1_004432 pAT|NP_001118376.1 pAT|NP_001319455.1 pAT|NP_001326669.1 pAT|NP_565571.1 pAT|NP_566188.1 dcTP|XP_002290252.1 exAG|A_god_c8158_g1_i1_m.22232 exSE|S_ecu_c4804_g1_i1_m.18915 fBD|XP_006678556.1 gaCR|XP_001699819.1 pOT|XP_003082587.1 sAA|XP_009040954.1 sPI|XP_002904532.1 fNC|XP_961967.1	2	0	1	0	0	1	0	2	0	0	1	1	1	5	1	1	1	1	0	0
OG4083	amAC|XP_004336268.1 amAC|XP_004336983.1 amAC|XP_004352651.1 exAK|AKO1_000702 exAK|AKO1_004423 exSE|S_ecu_c1142_g1_i1_m.4124 exSE|S_ecu_c1142_g1_i2_m.4130 pAT|NP_001190269.1 pAT|NP_568219.1 dcTP|XP_002293629.1 mDM|NP_649594.1 pOT|XP_003075132.1 sPI|XP_002905013.1 amDD|XP_643594.2 fBD|XP_006678426.1 fNC|XP_963126.1 exNG|XP_002683512.1 exPA|CAMPEP_0117418834	2	1	0	1	0	2	1	3	1	0	1	1	0	2	1	0	1	1	0	0
OG4088	amAC|XP_004339835.1 amAC|XP_004352499.1 amAC|XP_004341512.1 amAC|XP_004341568.1 amAC|XP_004343985.1 amAC|XP_004351690.1 amAC|XP_004348568.1 exAK|AKO1_001200 exAK|AKO1_004730 mDM|NP_001285587.1 mDM|NP_608782.1 alVB|CEL98451.1 amDD|XP_647539.1 exAG|A_god_c8650_g1_i1_m.24880 exPW|CAMPEP_0117439240 fNC|XP_956692.2 gaCR|XP_001691471.1 amDD|XP_642006.1	2	0	1	0	1	0	2	7	2	0	0	1	1	0	0	0	0	0	0	1
OG4095	amDD|XP_639268.1 amDD|XP_646416.1 exNG|XP_002671593.1 exNG|XP_002673584.1 exSE|S_ecu_c9083_g1_i1_m.63386 exSE|S_ecu_c9083_g1_i2_m.63397 exSE|S_ecu_c9083_g1_i3_m.63410 mDM|NP_001014668.1 mDM|NP_001262978.1 mDM|NP_001262979.1 mDM|NP_733131.2 mDM|NP_733132.2 amAC|XP_004333659.1 cfMB|XP_001744997.1 exAK|AKO1_005517 fBD|XP_006677392.1 fNC|XP_956264.3 exAK|AKO1_012471	2	2	0	0	0	3	2	1	5	1	1	1	0	0	0	0	0	0	0	0
OG4102	exAG|A_god_c11689_g1_i1_m.32843 exAG|A_god_c4406_g1_i1_m.8974 exAK|AKO1_001660 exAK|AKO1_003401 gaCR|XP_001690012.1 alVB|CEL92542.1 amAC|XP_004353155.1 amDD|XP_639197.1 cfMB|XP_001747492.1 exNG|XP_002673280.1 exPA|CAMPEP_0117425098 exPW|CAMPEP_0117451472 exSE|S_ecu_c1560_g1_i1_m.6021 fBD|XP_006681171.1 fNC|XP_959271.3 mDM|NP_523651.4 sAA|XP_009041678.1 dcTP|XP_002294056.1	2	1	2	1	1	1	1	1	1	1	1	1	1	0	0	1	0	1	0	1
OG4104	exAG|A_god_c12342_g1_i1_m.33263 exAG|A_god_c1406_g1_i1_m.2825 exAG|A_god_c18440_g1_i1_m.41549 exAG|A_god_c8344_g1_i1_m.23206 exAK|AKO1_002885 exAK|AKO1_014957 exSE|S_ecu_c8717_g1_i1_m.54762 exSE|S_ecu_c8717_g1_i2_m.54766 exSE|S_ecu_c8717_g1_i2_m.54767 mDM|NP_001163472.1 mDM|NP_649145.1 amAC|XP_004353070.1 amDD|XP_635110.1 cfMB|XP_001742271.1 exPW|CAMPEP_0117448150 sPI|XP_002900700.1 exNG|XP_00267…	2	2	4	0	1	3	1	1	2	1	0	0	0	0	0	0	1	0	0	0
OG4113	exAG|A_god_c2377_g1_i1_m.4779 exAG|A_god_c8890_g1_i1_m.26309 exAK|AKO1_003029 exAK|AKO1_013762 exPA|CAMPEP_0117419382 exPA|CAMPEP_0117432378 exPW|CAMPEP_0117448902 exPW|CAMPEP_0117451762 exSE|S_ecu_c4813_g1_i1_m.18953 exSE|S_ecu_c4813_g1_i2_m.18962 exSE|S_ecu_c4813_g1_i3_m.18965 alPT|XP_001438135.1 cfMB|XP_001746301.1 exNG|XP_002683029.1 fBD|XP_006680202.1 dcTP|XP_002291124.1 mDM|NP_611229.2 gaCR…	2	1	2	2	2	3	0	0	1	1	1	0	1	0	0	0	0	1	1	0
OG4118	exAG|A_god_c6647_g1_i1_m.16065_c6647_g1_i2_m.16067_c11002_g1 exAG|A_god_c6647_g1_i3_m.16071 exAK|AKO1_000585 exAK|AKO1_009156 fBD|XP_006678249.1 pAT|NP_192341.2 pAT|NP_974511.1 exAG|A_god_c6647_g1_i2_m.16068 amAC|XP_004341677.1 exNG|XP_002668997.1 exSE|S_ecu_c1595_g1_i1_m.6155 sAA|XP_009034601.1 sPI|XP_002905105.1 amAC|XP_004341678.1 dcTP|XP_002287866.1 amDD|XP_635909.1 exPA|CAMPEP_0117421656 gaC…	2	1	3	1	0	1	1	2	0	0	1	0	1	2	0	1	1	1	0	0
OG4121	exAG|A_god_c7836_g1_i1_m.20779 exAG|A_god_c7836_g1_i2_m.20784 exAK|AKO1_008480 exAK|AKO1_013841 alVB|CEM22080.1 amAC|XP_004337893.1 amDD|XP_635155.1 dcTP|XP_002288702.1 exNG|XP_002679962.1 exSE|S_ecu_c4194_g1_i1_m.15726 fNC|XP_961203.1 mDM|NP_647932.1 pAT|NP_192344.1 pOT|XP_003079670.1 sAA|XP_009037892.1 sPI|XP_002896604.1 cfMB|XP_001744345.1 exSE|S_ecu_c16414_g1_i1_m.80557	2	1	2	0	0	2	1	1	1	1	0	1	0	1	1	1	1	1	0	1
OG4123	exAK|AKO1_002323 exAK|AKO1_012023 fNC|XP_011393160.1 fNC|XP_011393161.1 alPT|XP_001438722.1 alVB|CEM19289.1 amAC|XP_004340146.1 amDD|XP_645520.1 cfMB|XP_001749946.1 dcTP|XP_002286704.1 exAG|A_god_c5727_g1_i1_m.12918 exPA|CAMPEP_0117427036 exSE|S_ecu_c9443_g1_i1_m.68621 gaCR|XP_001690342.1 pAT|NP_565299.1 pOT|XP_003080145.1 sAA|XP_009037514.1 sPI|XP_002906045.1	2	0	1	1	0	1	1	1	0	1	0	2	1	1	1	1	1	1	1	1
OG4124	exAK|AKO1_003492 exAK|AKO1_005291 mDM|NP_001163707.1 mDM|NP_732931.1 pAT|NP_173542.1 pAT|NP_177812.1 alPT|XP_001449741.1 alVB|CEL99250.1 amAC|XP_004367680.1 amDD|XP_001134590.1 cfMB|XP_001743683.1 dcTP|XP_002294484.1 exAG|A_god_c12987_g1_i1_m.34606 exNG|XP_002677313.1 fBD|XP_006680554.1 fNC|XP_958507.2 gaCR|XP_001697878.1 sPI|XP_002902393.1	2	1	1	0	0	0	1	1	2	1	1	1	1	2	0	0	1	1	1	1
OG4126	exAK|AKO1_005848 exAK|AKO1_010785 mDM|NP_001262118.1 mDM|NP_649242.1 pAT|NP_001077540.1 pAT|NP_001322771.1 pAT|NP_001322772.1 pAT|NP_172963.3 alPT|XP_001443772.1 alVB|CEL91942.1 amAC|XP_004368267.1 amDD|XP_001134578.1 exNG|XP_002669565.1 exPW|CAMPEP_0117440166 exSE|S_ecu_c340_g1_i1_m.1403 fBD|XP_006675932.1 pOT|XP_003081929.1 sPI|XP_002909157.1	2	1	0	0	1	1	1	1	2	0	1	0	0	4	1	0	1	0	1	1
OG4127	exAK|AKO1_006079 exAK|AKO1_013872 exAG|A_god_c6373_g1_i1_m.15096 exAG|A_god_c6373_g1_i2_m.15101 alPT|XP_001429101.1 alVB|CEM08685.1 amAC|XP_004352569.1 amDD|XP_646119.1 exNG|XP_002678332.1 exSE|S_ecu_c2644_g1_i1_m.9909 mDM|NP_608740.2 pAT|NP_567417.1 pOT|XP_003082876.1 sPI|XP_002904631.1 exPW|CAMPEP_0117438436 fBD|XP_006677634.1 exPA|CAMPEP_0117422596 fNC|XP_965149.2	2	1	2	1	1	1	1	1	1	0	1	1	0	1	1	0	1	0	1	1
OG4128	exAK|AKO1_006383 exAK|AKO1_010060 exPA|CAMPEP_0117422176 exPA|CAMPEP_0117427414 exPA|CAMPEP_0117427442 exPW|CAMPEP_0117439208 exPW|CAMPEP_0117456216 mDM|NP_001285453.1 mDM|NP_608339.2 pAT|NP_001327303.1 pAT|NP_187155.2 amAC|XP_004338071.1 amDD|XP_638596.1 cfMB|XP_001743945.1 exNG|XP_002683007.1 sPI|XP_002904136.1 exSE|S_ecu_c2421_g1_i1_m.8839 pOT|XP_003078623.1	2	1	0	3	2	1	1	1	2	1	0	0	0	2	1	0	1	0	0	0
OG4154	exSE|S_ecu_c8023_g2_i1_m.44625 exSE|S_ecu_c8023_g2_i2_m.44632 exSE|S_ecu_c8023_g2_i1_m.44626 exSE|S_ecu_c8023_g2_i3_m.44639 exSE|S_ecu_c8023_g2_i4_m.44642 alVB|CEM10810.1 amAC|XP_004341553.1 cfMB|XP_001748821.1 dcTP|XP_002286456.1 exAG|A_god_c9215_g1_i1_m.29287 exAK|AKO1_004783 exPA|CAMPEP_0117424330 exPW|CAMPEP_0117444628 fNC|XP_958189.1 sPI|XP_002908111.1 amAC|XP_004351069.1 exAG|A_god_c4624_g1…	2	0	2	1	1	5	0	2	0	1	0	1	0	0	0	0	1	1	0	1
OG4183	mDM|NP_001260231.1 mDM|NP_609191.1 mDM|NP_723359.1 pAT|NP_001077715.1 pAT|NP_175775.2 sPI|XP_002908963.1 sPI|XP_002997007.1 amAC|XP_004334703.1 amDD|XP_641768.1 exAK|AKO1_010235 exNG|XP_002673102.1 fBD|XP_006678819.1 pOT|XP_003080503.1 amAC|XP_004335252.1 exAK|AKO1_015675 exNG|XP_002676105.1 exPW|CAMPEP_0117443494 fNC|XP_965030.3	2	2	0	0	1	0	1	2	3	0	1	1	0	2	1	0	2	0	0	0
OG4216	pAT|NP_001331146.1 pAT|NP_001331147.1 pAT|NP_197467.1 amAC|XP_004341382.1 amDD|XP_640024.1 cfMB|XP_001748265.1 exAG|A_god_c8076_g1_i1_m.21858 exAK|AKO1_004360 exNG|XP_002680054.1 exPA|CAMPEP_0117421756 exPW|CAMPEP_0117437088 exSE|S_ecu_c1723_g2_i1_m.6507 gaCR|XP_001692788.1 mDM|NP_649337.2 pOT|XP_003083758.1 sAA|XP_009041816.1 sPI|XP_002904862.1 exAK|AKO1_004366	2	1	1	1	1	1	1	1	1	1	0	0	1	3	1	1	1	0	0	0
OG4268	alPT|XP_001424500.1 alPT|XP_001426528.1 alPT|XP_001437129.1 alPT|XP_001437914.1 alPT|XP_001441828.1 alPT|XP_001442463.1 alPT|XP_001446226.1 alPT|XP_001450719.1 alPT|XP_001453282.1 alPT|XP_001454607.1 alPT|XP_001454992.1 alPT|XP_001455304.1 alPT|XP_001456072.1 alPT|XP_001457029.1 exAK|AKO1_003902 exAK|AKO1_004350 cfMB|XP_001743446.1	2	0	0	0	0	0	0	0	0	1	0	0	0	0	0	0	0	0	14	0
OG4275	alPT|XP_001425114.1 alPT|XP_001437830.1 alPT|XP_001454931.1 alPT|XP_001461916.1 amDD|XP_635368.1 amDD|XP_646310.1 exAG|A_god_c11524_g1_i1_m.32639 exAG|A_god_c1415_g1_i1_m.2852 amAC|XP_004337378.1 cfMB|XP_001748212.1 sPI|XP_002905012.1 exAG|A_god_c5527_g1_i1_m.12301 exNG|XP_002680828.1 exAK|AKO1_003534 exSE|S_ecu_c4894_g1_i1_m.19534 exNG|XP_002670013.1 exAK|AKO1_003539	2	2	3	0	0	1	2	1	0	1	0	0	0	0	0	0	1	0	4	0
OG4295	alPT|XP_001431423.1 alPT|XP_001441997.1 exAG|A_god_c13084_g1_i1_m.34746 exAG|A_god_c4738_g1_i1_m.9938 exAK|AKO1_002104 exAK|AKO1_006406 sAA|XP_009039820.1 sAA|XP_009041128.1 alVB|CEM25157.1 cfMB|XP_001743939.1 exPA|CAMPEP_0117426074 exPW|CAMPEP_0117438794 exSE|S_ecu_c12033_g1_i1_m.73338 fBD|XP_006675900.1 gaCR|XP_001703742.1 sPI|XP_002997358.1 exNG|XP_002680736.1	2	1	2	1	1	1	0	0	0	1	1	0	1	0	0	2	1	0	2	1
OG4307	alPT|XP_001440391.1 alPT|XP_001453536.1 exAG|A_god_c10820_g1_i1_m.31369 exAG|A_god_c17551_g1_i1_m.40459 exAK|AKO1_000921 exAK|AKO1_005161 exPW|CAMPEP_0117436788 exPW|CAMPEP_0117448018 pAT|NP_176458.1 pAT|NP_180165.1 pAT|NP_188656.1 pAT|NP_195020.1 gaCR|XP_001703162.1 sAA|XP_009040000.1 sPI|XP_002907712.1 exNG|XP_002682410.1 exSE|S_ecu_c21549_g1_i1_m.89639	2	1	2	0	2	1	0	0	0	0	0	0	1	4	0	1	1	0	2	0
OG4322	alPT|XP_001448420.1 alPT|XP_001457707.1 exAK|AKO1_011189 exAK|AKO1_013808 exPW|CAMPEP_0117435858 exPW|CAMPEP_0117453480 exPW|CAMPEP_0117453612 alVB|CEM20919.1 exNG|XP_002674884.1 exPA|CAMPEP_0117432188 gaCR|XP_001690358.1 sAA|XP_009041696.1 sPI|XP_002896381.1 exSE|S_ecu_c6351_g1_i1_m.28903 exAG|A_god_c5548_g1_i1_m.12383 fBD|XP_006679904.1 gaCR|XP_001690359.1	2	1	1	1	3	1	0	0	0	0	1	0	2	0	0	1	1	0	2	1
OG4326	alPT|XP_001450824.1 alPT|XP_001456256.1 exAK|AKO1_004549 exAK|AKO1_013902 exPA|CAMPEP_0117420370 exPA|CAMPEP_0117431682 exPW|CAMPEP_0117445332 exPW|CAMPEP_0117451660 gaCR|XP_001695996.1 gaCR|XP_001699039.1 exSE|S_ecu_c20913_g1_i1_m.88158 sPI|XP_002908314.1 exNG|XP_002682759.1 alVB|CEM36045.1 exAG|A_god_c6319_g1_i1_m.14893 exSE|S_ecu_c1929_g2_i1_m.7211 sAA|XP_009036137.1	2	1	1	2	2	2	0	0	0	0	0	0	2	0	0	1	1	0	2	1
OG4327	alPT|XP_001451519.1 alPT|XP_001451996.1 pAT|NP_001078705.1 pAT|NP_199233.1 alVB|CEM01000.1 amAC|XP_004335873.1 amDD|XP_637361.1 exNG|XP_002669370.1 exSE|S_ecu_c202_g1_i2_m.740 fBD|XP_006682747.1 fNC|XP_956595.2 gaCR|XP_001690572.1 mDM|NP_524396.1 dcTP|XP_002290373.1 sPI|XP_002900639.1 exAK|AKO1_012762 exAK|AKO1_010101	2	1	0	0	0	1	1	1	1	0	1	1	1	2	0	0	1	1	2	1
OG4331	alPT|XP_001454554.1 alPT|XP_001456115.1 exAK|AKO1_007772 exAK|AKO1_014572 pAT|NP_001117619.1 pAT|NP_001319021.1 pAT|NP_001322698.1 pAT|NP_001323031.1 pAT|NP_001323032.1 pAT|NP_565195.1 alVB|CEM16186.1 exNG|XP_002674763.1 exPA|CAMPEP_0117427298 exPW|CAMPEP_0117448826 pOT|XP_003078917.1 sAA|XP_009033952.1 sPI|XP_002904726.1	2	1	0	1	1	0	0	0	0	0	0	0	0	6	1	1	1	0	2	1
OG4342	amAC|XP_004335793.1 amAC|XP_004340529.1 amAC|XP_004340531.1 amAC|XP_004341679.1 amAC|XP_004341680.1 amAC|XP_004347208.1 amAC|XP_004347209.1 amAC|XP_004347212.1 amAC|XP_004349724.1 amAC|XP_004352633.1 amAC|XP_004347204.1 exAG|A_god_c7684_g1_i1_m.20049 exAG|A_god_c9027_g1_i1_m.27432 exAK|AKO1_008793 fNC|XP_964570.2 fNC|XP_964765.1 exAK|AKO1_004027	2	0	2	0	0	0	0	11	0	0	0	2	0	0	0	0	0	0	0	0
OG4348	amAC|XP_004356711.1 amAC|XP_004356712.1 alVB|CEM07623.1 amDD|XP_642478.1 exAK|AKO1_015611 exNG|XP_002679825.1 exPA|CAMPEP_0117421450 exSE|S_ecu_c2829_g1_i1_m.10722 fBD|XP_006675026.1 fNC|XP_962467.1 gaCR|XP_001695623.1 mDM|NP_649439.1 sAA|XP_009039257.1 sPI|XP_002904042.1 exAK|AKO1_009014 fNC|XP_963385.2 sPI|XP_002998937.1	2	1	0	1	0	1	1	2	1	0	1	2	1	0	0	1	2	0	0	1
OG4362	exAG|A_god_c10259_g1_i1_m.31015 exAG|A_god_c7655_g1_i1_m.19921 exPA|CAMPEP_0117418308 exPA|CAMPEP_0117433320 exPW|CAMPEP_0117434750 exPW|CAMPEP_0117440982 exPW|CAMPEP_0117447558 exPW|CAMPEP_0117452682 alPT|XP_001460751.1 exSE|S_ecu_c976_g1_i1_m.3413 amAC|XP_004341861.1 amAC|XP_004367482.1 amDD|XP_642924.2 exAK|AKO1_015212 exNG|XP_002674700.1 exAG|A_god_c14774_g1_i1_m.36934 exAK|AKO1_015221	2	1	3	2	4	1	1	2	0	0	0	0	0	0	0	0	0	0	1	0
OG4364	exAG|A_god_c113_g1_i1_m.150 exAG|A_god_c2784_g1_i1_m.5652 exAG|A_god_c12955_g1_i1_m.34571 exAK|AKO1_000159 exAK|AKO1_002845 mDM|NP_001287287.1 mDM|NP_650074.1 alVB|CEL95823.1 amAC|XP_004334491.1 cfMB|XP_001749289.1 dcTP|XP_002286296.1 exNG|XP_002678622.1 exPA|CAMPEP_0117427034 exPW|CAMPEP_0117446932 exSE|S_ecu_c4552_g1_i1_m.17192 sAA|XP_009040437.1 sPI|XP_002895412.1	2	1	3	1	1	1	0	1	2	1	0	0	0	0	0	1	1	1	0	1
OG4385	exAK|AKO1_000156 exAK|AKO1_002844 fNC|XP_962801.2 fNC|XP_965475.1 pAT|NP_001118331.1 pAT|NP_001325316.1 pAT|NP_001325317.1 pAT|NP_001325318.1 pAT|NP_565393.1 alVB|CEM03502.1 amAC|XP_004339458.1 amDD|XP_638547.1 cfMB|XP_001745363.1 exAG|A_god_c13565_g1_i1_m.35186 exNG|XP_002672023.1 fBD|XP_006675596.1 gaCR|XP_001694200.1	2	1	1	0	0	0	1	1	0	1	1	2	1	5	0	0	0	0	0	1
OG4386	exAK|AKO1_000260 exAK|AKO1_009320 exSE|S_ecu_c7209_g1_i1_m.36369 exSE|S_ecu_c7209_g1_i2_m.36372 pAT|NP_001320134.1 pAT|NP_001323968.1 pAT|NP_001323969.1 pAT|NP_001323970.1 pAT|NP_001323971.1 pAT|NP_179206.2 pAT|NP_189408.1 pAT|NP_189409.1 pAT|NP_567966.1 exNG|XP_002676359.1 amAC|XP_004339912.1 exPW|CAMPEP_0117450414 gaCR|XP_001697208.1	2	1	0	0	1	2	0	1	0	0	0	0	1	9	0	0	0	0	0	0
OG4389	exAK|AKO1_001370 exAK|AKO1_003241 exPA|CAMPEP_0117432030 exSE|S_ecu_c8207_g1_i1_m.47076 amAC|XP_004368092.1 cfMB|XP_001745392.1 exPW|CAMPEP_0117449884 fBD|XP_006678944.1 gaCR|XP_001693787.1 mDM|NP_610055.1 pOT|XP_003079358.1 amDD|XP_638273.1 exAG|A_god_c5852_g1_i1_m.13363 exNG|XP_002673676.1 sPI|XP_002905312.1 sPI|XP_002895847.1 gaCR|XP_001689535.1	2	1	1	1	1	1	1	1	1	1	1	0	2	0	1	0	2	0	0	0
OG4390	exAK|AKO1_002298 exAK|AKO1_012737 exPW|CAMPEP_0117437262 exPW|CAMPEP_0117449442 exPW|CAMPEP_0117453776 exPW|CAMPEP_0117456514 alPT|XP_001439764.1 amAC|XP_004335113.1 amDD|XP_641872.1 cfMB|XP_001744032.1 exNG|XP_002683222.1 exPA|CAMPEP_0117424718 fBD|XP_006679786.1 fNC|XP_964638.1 gaCR|XP_001701951.1 mDM|NP_611382.1 pAT|NP_193114.1	2	1	0	1	4	0	1	1	1	1	1	1	1	1	0	0	0	0	1	0
OG4391	exAK|AKO1_002449 exAK|AKO1_002600 gaCR|XP_001702106.1 gaCR|XP_001702107.1 pAT|NP_001318216.1 pAT|NP_178969.1 pAT|NP_849951.1 amAC|XP_004335859.1 fNC|XP_955918.1 alVB|CEM02003.1 amDD|XP_635983.1 fBD|XP_006675143.1 gaCR|XP_001701557.1 mDM|NP_511062.1 sAA|XP_009040944.1 sPI|XP_002901048.1 amAC|XP_004340944.1	2	0	0	0	0	0	1	2	1	0	1	1	3	3	0	1	1	0	0	1
OG4392	exAK|AKO1_002748 exAK|AKO1_008330 mDM|NP_001284819.1 mDM|NP_001284820.1 mDM|NP_569994.1 mDM|NP_609103.1 mDM|NP_723260.1 mDM|NP_726805.1 alVB|CEM24691.1 amAC|XP_004340442.1 cfMB|XP_001743456.1 exNG|XP_002671509.1 exPW|CAMPEP_0117446150 pOT|XP_003079747.1 dcTP|XP_002291075.1 gaCR|XP_001691462.1 amAC|XP_004342069.1	2	1	0	0	1	0	0	2	6	1	0	0	1	0	1	0	0	1	0	1
OG4393	exAK|AKO1_002911 exAK|AKO1_012356 fNC|XP_011394713.1 fNC|XP_011394714.1 sPI|XP_002902149.1 sPI|XP_002997139.1 amDD|XP_647600.1 exNG|XP_002674782.1 exPW|CAMPEP_0117444966 exSE|S_ecu_c1095_g1_i1_m.3926 fBD|XP_006680983.1 gaCR|XP_001698674.1 mDM|NP_536735.2 pAT|NP_201166.1 pOT|XP_003082204.1 cfMB|XP_001747293.1 exNG|XP_002676102.1	2	2	0	0	1	1	1	0	1	1	1	2	1	1	1	0	2	0	0	0
OG4394	exAK|AKO1_002929 exAK|AKO1_006794 mDM|NP_001287203.1 mDM|NP_477348.1 mDM|NP_524311.1 pAT|NP_200010.1 pAT|NP_974925.1 sPI|XP_002905670.1 sPI|XP_002905673.1 sPI|XP_002905826.1 sPI|XP_002905671.1 alVB|CEL99511.1 amAC|XP_004355449.1 fBD|XP_006683502.1 fNC|XP_964807.1 sPI|XP_002903846.1 cfMB|XP_001747629.1	2	0	0	0	0	0	0	1	3	1	1	1	0	2	0	0	5	0	0	1
OG4395	exAK|AKO1_003267 exAK|AKO1_015015 pAT|NP_001319497.1 pAT|NP_566318.1 alVB|CEL92324.1 amAC|XP_004356481.1 cfMB|XP_001745108.1 dcTP|XP_002290980.1 exAG|A_god_c1647_g1_i1_m.3276 exNG|XP_002681801.1 exPA|CAMPEP_0117425756 exSE|S_ecu_c2175_g1_i1_m.7952 fBD|XP_006681840.1 mDM|NP_725517.2 pOT|XP_003082112.1 sPI|XP_002897908.1 amDD|XP_641331.1	2	1	1	1	0	1	1	1	1	1	1	0	0	2	1	0	1	1	0	1
OG4396	exAK|AKO1_003551 exAK|AKO1_012560 alVB|CEM18491.1 amAC|XP_004340185.1 cfMB|XP_001745483.1 dcTP|XP_002295165.1 exAG|A_god_c7497_g1_i1_m.19298 exNG|XP_002677554.1 exPW|CAMPEP_0117438430 exSE|S_ecu_c16056_g1_i1_m.79494 pOT|XP_003075118.1 sAA|XP_009032831.1 sPI|XP_002907649.1 exPA|CAMPEP_0117422662 amAC|XP_004352854.1 dcTP|XP_002286455.1 gaCR|XP_001700586.1	2	1	1	1	1	1	0	2	0	1	0	0	1	0	1	1	1	2	0	1
OG4397	exAK|AKO1_004497 exAK|AKO1_009325 mDM|NP_001014617.1 mDM|NP_001262520.1 mDM|NP_001262521.1 mDM|NP_001262522.1 mDM|NP_001262523.1 mDM|NP_001262524.1 mDM|NP_524336.2 mDM|NP_731762.1 mDM|NP_731763.1 mDM|NP_731764.1 dcTP|XP_002287495.1 amAC|XP_004332923.1 exPW|CAMPEP_0117438008 exSE|S_ecu_c18999_g1_i1_m.85202 pAT|NP_563629.1	2	0	0	0	1	1	0	1	10	0	0	0	0	1	0	0	0	1	0	0
OG4398	exAK|AKO1_004502 exAK|AKO1_010918 mDM|NP_001262479.1 mDM|NP_524320.1 mDM|NP_731616.1 mDM|NP_731617.2 amAC|XP_004340022.1 exAG|A_god_c1669_g1_i1_m.3313 amDD|XP_644047.2 fBD|XP_006682319.1 dcTP|XP_002291478.1 exSE|S_ecu_c9023_g2_i1_m.61320 sPI|XP_002909257.1 exPA|CAMPEP_0117428894 pAT|NP_566367.1 fNC|XP_959636.1 gaCR|XP_001692926.1	2	0	1	1	0	1	1	1	4	0	1	1	1	1	0	0	1	1	0	0
OG4400	exAK|AKO1_007680 exAK|AKO1_010601 pAT|NP_001327128.1 pAT|NP_001330420.1 pAT|NP_001330827.1 pAT|NP_198867.1 pAT|NP_200401.1 pAT|NP_566821.2 pAT|NP_567751.1 amAC|XP_004344841.1 amDD|XP_646789.1 exNG|XP_002675680.1 exPA|CAMPEP_0117428812 fBD|XP_006680028.1 sPI|XP_002898662.1 exPW|CAMPEP_0117439700 fNC|XP_958639.1	2	1	0	1	1	0	1	1	0	0	1	1	0	7	0	0	1	0	0	0
OG4402	exAK|AKO1_013693 exAK|AKO1_015407 gaCR|XP_001696420.1 gaCR|XP_001702462.1 amAC|XP_004339600.1 amDD|XP_638483.1 cfMB|XP_001746756.1 dcTP|XP_002293120.1 exAG|A_god_c6384_g1_i1_m.15150 exNG|XP_002683187.1 exPA|CAMPEP_0117429316 exPW|CAMPEP_0117447822 exSE|S_ecu_c16363_g1_i1_m.80423 pOT|XP_003078364.1 sAA|XP_009042513.1 sPI|XP_002908412.1 sAA|XP_009042512.1	2	1	1	1	1	1	1	1	0	1	0	0	2	0	1	2	1	1	0	0
OG4403	exAK|AKO1_013931 exAK|AKO1_014566 pAT|NP_001077942.1 pAT|NP_565535.1 pAT|NP_680778.2 alVB|CEM31030.1 amDD|XP_642319.1 exSE|S_ecu_c14333_g1_i1_m.77196 cfMB|XP_001742222.1 dcTP|XP_002290532.1 fNC|XP_001728214.1 mDM|NP_788760.1 sAA|XP_009036606.1 sPI|XP_002999250.1 gaCR|XP_001697883.1 fBD|XP_006676026.1 pOT|XP_003082788.1	2	0	0	0	0	1	1	0	1	1	1	1	1	3	1	1	1	1	0	1
OG4494	pOT|XP_003079249.1 pOT|XP_003080912.1 exAG|A_god_c17999_g1_i1_m.41169 exAG|A_god_c4112_g1_i1_m.8321 alVB|CEM23302.1 exAK|AKO1_006435 exNG|XP_002681446.1 sPI|XP_002997685.1 cfMB|XP_001744162.1 mDM|NP_649254.2 dcTP|XP_002286846.1 exAG|A_god_c12710_g1_i1_m.34142 exAK|AKO1_006210 exSE|S_ecu_c6310_g1_i1_m.28629 exNG|XP_002683573.1 sAA|XP_009039383.1 pOT|XP_003080294.1	2	2	3	0	0	1	0	0	1	1	0	0	0	0	3	1	1	1	0	1
OG4552	alPT|XP_001432825.1 alPT|XP_001437007.1 alPT|XP_001462437.1 exAK|AKO1_001539 exAK|AKO1_004253 pAT|NP_171669.1 pAT|NP_172935.2 pAT|NP_973830.1 pAT|NP_973831.1 amAC|XP_004340329.1 amAC|XP_004340333.1 exSE|S_ecu_c5908_g1_i1_m.26154 exPA|CAMPEP_0117419476 exPW|CAMPEP_0117438608 exNG|XP_002675327.1 gaCR|XP_001697046.1	2	1	0	1	1	1	0	2	0	0	0	0	1	4	0	0	0	0	3	0
OG4558	alPT|XP_001437597.1 alPT|XP_001450555.1 mDM|NP_001286615.1 mDM|NP_611421.1 alVB|CEL99657.1 exAG|A_god_c10359_g1_i1_m.31090 exPA|CAMPEP_0117427306 gaCR|XP_001701479.1 sPI|XP_002902733.1 exAK|AKO1_010233 exNG|XP_002683577.1 exPW|CAMPEP_0117455158 exSE|S_ecu_c11663_g1_i1_m.72253 fBD|XP_006682559.1 exAK|AKO1_004528 exPA|CAMPEP_0117429178	2	1	1	2	1	1	0	0	2	0	1	0	1	0	0	0	1	0	2	1
OG4566	alPT|XP_001444079.1 alPT|XP_001448169.1 exAK|AKO1_000719 exAK|AKO1_007858 exSE|S_ecu_c5093_g1_i1_m.20834 exSE|S_ecu_c5093_g1_i2_m.20836 alVB|CEM30997.1 cfMB|XP_001751068.1 dcTP|XP_002296584.1 exAG|A_god_c7651_g1_i1_m.19912_c7651_g1_i2_m.19914 exNG|XP_002671329.1 exPW|CAMPEP_0117444086 fBD|XP_006681156.1 gaCR|XP_001697212.1 sAA|XP_009032400.1 sPI|XP_002907931.1	2	1	1	0	1	2	0	0	0	1	1	0	1	0	0	1	1	1	2	1
OG4571	alPT|XP_001450872.1 alPT|XP_001456303.1 exAK|AKO1_013866 exAK|AKO1_015789 alVB|CEM24497.1 amAC|XP_004339684.1 amDD|XP_629517.1 exPA|CAMPEP_0117426026 exPW|CAMPEP_0117444434 exSE|S_ecu_c4270_g1_i1_m.15983 fNC|XP_963228.1 gaCR|XP_001700521.1 cfMB|XP_001744068.1 exNG|XP_002669359.1 fBD|XP_006683261.1 exAG|A_god_c1945_g1_i1_m.3948	2	1	1	1	1	1	1	1	0	1	1	1	1	0	0	0	0	0	2	1
OG4598	amAC|XP_004342261.1 amAC|XP_004349650.1 exAK|AKO1_014645 exAK|AKO1_015036 pAT|NP_172310.1 pAT|NP_187756.1 pAT|NP_192219.2 pAT|NP_197632.1 pAT|NP_850458.1 amAC|XP_004336750.1 sPI|XP_002897121.1 amDD|XP_642330.1 exSE|S_ecu_c1355_g1_i1_m.5040 exPW|CAMPEP_0117441206 exAG|A_god_c397_g1_i1_m.797 sPI|XP_002900047.1	2	0	1	0	1	1	1	3	0	0	0	0	0	5	0	0	2	0	0	0
OG4601	amDD|XP_636760.1 amDD|XP_646081.1 exSE|S_ecu_c4931_g1_i1_m.19780 exSE|S_ecu_c4931_g1_i2_m.19784 sPI|XP_002902665.1 sPI|XP_002902666.1 exAG|A_god_c11331_g1_i1_m.32371 exAG|A_god_c6753_g2_i1_m.16429 exAK|AKO1_011800 exNG|XP_002683353.1 exPW|CAMPEP_0117439756 fBD|XP_006675514.1 fNC|XP_965356.2 pAT|NP_567660.1 cfMB|XP_001747280.1 exAK|AKO1_013359	2	1	2	0	1	2	2	0	0	1	1	1	0	1	0	0	2	0	0	0
OG4604	amDD|XP_644508.1 amDD|XP_644742.1 exAK|AKO1_009852 exAK|AKO1_010780 fNC|XP_962265.2 fNC|XP_964990.2 mDM|NP_001245914.1 mDM|NP_609075.1 mDM|NP_001286292.1 mDM|NP_610603.2 sPI|XP_002904304.1 amAC|XP_004341040.1 cfMB|XP_001744283.1 pOT|XP_003081856.1 dcTP|XP_002286157.1 exPW|CAMPEP_0117440434	2	0	0	0	1	0	2	1	4	1	0	2	0	0	1	0	1	1	0	0
OG4613	dcTP|XP_002292654.1 dcTP|XP_002292656.1 exAK|AKO1_001635 exAK|AKO1_014777 fNC|XP_011393045.1 fNC|XP_011393046.1 gaCR|XP_001697915.1 gaCR|XP_001701425.1 alPT|XP_001441995.1 alVB|CEM35898.1 cfMB|XP_001746306.1 exPA|CAMPEP_0117429306 exPW|CAMPEP_0117445472 sAA|XP_009034135.1 sAA|XP_009038200.1 alVB|CEM36155.1	2	0	0	1	1	0	0	0	0	1	0	2	2	0	0	2	0	2	1	2
OG4615	exAG|A_god_c11805_g1_i1_m.32956 exAG|A_god_c9868_g1_i1_m.30575 exAK|AKO1_008664 exAK|AKO1_015521 fNC|XP_011394469.1 fNC|XP_011394470.1 pAT|NP_001030628.1 pAT|NP_566192.1 amAC|XP_004367899.1 cfMB|XP_001742626.1 exSE|S_ecu_c18536_g1_i1_m.83957 fBD|XP_006678251.1 gaCR|XP_001699522.1 pOT|XP_003083747.1 exNG|XP_002679797.1 exPA|CAMPEP_0117428348	2	1	2	1	0	1	0	1	0	1	1	2	1	2	1	0	0	0	0	0
OG4619	exAG|A_god_c13074_g1_i1_m.34738 exAG|A_god_c307_g1_i1_m.554 exAK|AKO1_006815 exAK|AKO1_009586 exPW|CAMPEP_0117438368 exPW|CAMPEP_0117452380 exSE|S_ecu_c8269_g2_i2_m.47899 exSE|S_ecu_c9352_g1_i1_m.68358 alVB|CEL92873.1 amAC|XP_004345923.1 amDD|XP_640753.1 exNG|XP_002682652.1 exPA|CAMPEP_0117426756 fBD|XP_006682874.1 gaCR|XP_001696105.1 sPI|XP_002895508.1	2	1	2	1	2	2	1	1	0	0	1	0	1	0	0	0	1	0	0	1
OG4625	exAG|A_god_c7918_g1_i1_m.21157 exAG|A_god_c7918_g1_i2_m.21159 exAK|AKO1_003719 exAK|AKO1_011769 sAA|XP_009039783.1 sAA|XP_009043454.1 alPT|XP_001429152.1 alVB|CEM25755.1 cfMB|XP_001743433.1 exNG|XP_002681685.1 exPA|CAMPEP_0117432858 exSE|S_ecu_c1075_g1_i1_m.3843 gaCR|XP_001701498.1 sPI|XP_002897861.1 exPW|CAMPEP_0117435072 mDM|NP_610731.1	2	1	2	1	1	1	0	0	1	1	0	0	1	0	0	2	1	0	1	1
OG4631	exAK|AKO1_001527 exAK|AKO1_011943 pAT|NP_001117254.1 pAT|NP_172401.2 amAC|XP_004337718.1 amDD|XP_640405.1 cfMB|XP_001746789.1 exAG|A_god_c17298_g1_i1_m.39947 exNG|XP_002682292.1 exPA|CAMPEP_0117418210 exSE|S_ecu_c16612_g1_i1_m.81081 fBD|XP_006678389.1 fNC|XP_957892.2 mDM|NP_608376.1 pOT|XP_003074406.1 sPI|XP_002907882.1	2	1	1	1	0	1	1	1	1	1	1	1	0	2	1	0	1	0	0	0
OG4632	exAK|AKO1_002280 exAK|AKO1_005366 exPW|CAMPEP_0117441312 exPW|CAMPEP_0117455614 exSE|S_ecu_c6081_g1_i1_m.27193 exSE|S_ecu_c6081_g1_i2_m.27196 pAT|NP_001189951.1 pAT|NP_188935.1 exPA|CAMPEP_0117418990 alVB|CEM36726.1 amAC|XP_004368204.1 amDD|XP_645417.1 cfMB|XP_001742827.1 gaCR|XP_001700009.1 mDM|NP_648201.1 exNG|XP_002681402.1	2	1	0	1	2	2	1	1	1	1	0	0	1	2	0	0	0	0	0	1
OG4633	exAK|AKO1_002638 exAK|AKO1_013099 exPW|CAMPEP_0117439266 exPW|CAMPEP_0117452698 sAA|XP_009040370.1 sAA|XP_009041517.1 sPI|XP_002898829.1 sPI|XP_002997652.1 alPT|XP_001458809.1 alVB|CEL96626.1 exNG|XP_002683482.1 exPA|CAMPEP_0117418158 exSE|S_ecu_c7270_g1_i1_m.36941 fBD|XP_006678214.1 cfMB|XP_001749818.1 exAG|A_god_c2500_g1_i1_m.5080	2	1	1	1	2	1	0	0	0	1	1	0	0	0	0	2	2	0	1	1
OG4634	exAK|AKO1_003064 exAK|AKO1_003508 mDM|NP_649425.1 mDM|NP_730761.1 alVB|CEM03675.1 amDD|XP_635647.1 pAT|NP_172143.3 alVB|CEM03680.1 amAC|XP_004335365.1 cfMB|XP_001744780.1 dcTP|XP_002289065.1 exNG|XP_002675348.1 sPI|XP_002898009.1 exPW|CAMPEP_0117445392 gaCR|XP_001697292.1 gaCR|XP_001699083.1	2	1	0	0	1	0	1	1	2	1	0	0	2	1	0	0	1	1	0	2
OG4636	exAK|AKO1_004957 exAK|AKO1_014577 alPT|XP_001441739.1 cfMB|XP_001749094.1 alVB|CEL99653.1 amDD|XP_646335.1 exPW|CAMPEP_0117444874 exSE|S_ecu_c4901_g1_i1_m.19591 mDM|NP_542438.1 pAT|NP_181587.2 pOT|XP_003074316.1 exAG|A_god_c14128_g1_i1_m.35848 fBD|XP_006675584.1 gaCR|XP_001690047.1 sPI|XP_002903746.1 exNG|XP_002683422.1	2	1	1	0	1	1	1	0	1	1	1	0	1	1	1	0	1	0	1	1
OG4637	exAK|AKO1_005625 exAK|AKO1_008312 exNG|XP_002668094.1 exNG|XP_002668227.1 exNG|XP_002670939.1 exNG|XP_002671241.1 exNG|XP_002671775.1 exSE|S_ecu_c4233_g1_i1_m.15854 exSE|S_ecu_c4233_g1_i2_m.15857 mDM|NP_001259934.1 mDM|NP_608678.1 sAA|XP_009038903.1 amAC|XP_004334818.1 amAC|XP_004338323.1 exAG|A_god_c6774_g1_i1_m.16476 exNG|XP_002670936.1	2	6	1	0	0	2	0	2	2	0	0	0	0	0	0	1	0	0	0	0
OG4640	exAK|AKO1_010617 exAK|AKO1_014785 exPW|CAMPEP_0117440738 exPW|CAMPEP_0117455316 exSE|S_ecu_c5360_g1_i1_m.22619 exSE|S_ecu_c5360_g1_i2_m.22626 pAT|NP_001077452.1 pAT|NP_001322638.1 pAT|NP_001322639.1 pAT|NP_171815.3 amAC|XP_004334781.1 amDD|XP_637242.1 exNG|XP_002671692.1 exPA|CAMPEP_0117422480 gaCR|XP_001689811.1 pOT|XP_003081806.1	2	1	0	1	2	2	1	1	0	0	0	0	1	4	1	0	0	0	0	0
OG4641	exAK|AKO1_011100 exAK|AKO1_015803 exPA|CAMPEP_0117424456 exPA|CAMPEP_0117429714 fNC|XP_956782.2 fNC|XP_959093.1 alVB|CEM31671.1 amAC|XP_004353179.1 amDD|XP_638641.1 cfMB|XP_001747110.1 exAG|A_god_c11195_g1_i1_m.32147 exNG|XP_002681707.1 exPW|CAMPEP_0117449498 exSE|S_ecu_c16065_g1_i1_m.79512 fBD|XP_006679965.1 sAA|XP_009041700.1	2	1	1	2	1	1	1	1	0	1	1	2	0	0	0	1	0	0	0	1
OG4717	pAT|NP_001318847.1 pAT|NP_001332051.1 pAT|NP_001332052.1 alPT|XP_001437989.1 amAC|XP_004341396.1 amDD|XP_640376.1 cfMB|XP_001744831.1 dcTP|XP_002292033.1 exAG|A_god_c12375_g1_i1_m.33369 exAK|AKO1_011254 exNG|XP_002676805.1 exPW|CAMPEP_0117439372 exSE|S_ecu_c367_g1_i1_m.1526 exAK|AKO1_009937 exSE|S_ecu_c18952_g1_i1_m.85106 exNG|XP_002671297.1	2	2	1	0	1	2	1	1	0	1	0	0	0	3	0	0	0	1	1	0
OG4783	alPT|XP_001440113.1 cfMB|XP_001747636.1 dcTP|XP_002294481.1 exPW|CAMPEP_0117440398 fBD|XP_006679941.1 fNC|XP_961027.3 gaCR|XP_001701722.1 pAT|NP_195902.1 pOT|XP_003079148.1 sAA|XP_009033959.1 amAC|XP_004334372.1 mDM|NP_995901.1 sPI|XP_002908800.1 exAK|AKO1_013334 dcTP|XP_002292433.1 exAK|AKO1_008219	2	0	0	0	1	0	0	1	1	1	1	1	1	1	1	1	1	2	1	0
OG4793	alPT|XP_001423465.1 alPT|XP_001431705.1 exAK|AKO1_000640 exAK|AKO1_005454 exNG|XP_002677081.1 exNG|XP_002681604.1 exPW|CAMPEP_0117437024 exPW|CAMPEP_0117455520 exSE|S_ecu_c8196_g2_i2_m.46936 exSE|S_ecu_c8196_g2_i3_m.46938 amAC|XP_004368271.1 alVB|CEM22060.1 amAC|XP_004341977.1 cfMB|XP_001745194.1 exNG|XP_002670125.1	2	3	0	0	2	2	0	2	0	1	0	0	0	0	0	0	0	0	2	1
OG4810	alPT|XP_001425861.1 alPT|XP_001455588.1 exAK|AKO1_000662 exAK|AKO1_012389 exPA|CAMPEP_0117422426 exPA|CAMPEP_0117434158 exSE|S_ecu_c6722_g1_i1_m.31743 exSE|S_ecu_c6722_g1_i2_m.31748 cfMB|XP_001745399.1 exAG|A_god_c1895_g1_i1_m.3835 exNG|XP_002674764.1 mDM|NP_608886.1 sPI|XP_002901306.1 alVB|CEM31394.1 amDD|XP_640294.1	2	1	1	2	0	2	1	0	1	1	0	0	0	0	0	0	1	0	2	1
OG4830	alPT|XP_001429938.1 alPT|XP_001434275.1 alPT|XP_001438827.1 exAG|A_god_c6481_g1_i1_m.15512 exAG|A_god_c8526_g1_i1_m.24113 amAC|XP_004345885.1 exAK|AKO1_011514 exPW|CAMPEP_0117436266 amDD|XP_642561.1 exPA|CAMPEP_0117423590 alVB|CEL95659.1 exAK|AKO1_011534 exNG|XP_002682338.1 fBD|XP_006677668.1 pAT|NP_001319063.1	2	1	2	1	1	0	1	1	0	0	1	0	0	1	0	0	0	0	3	1
OG4845	alPT|XP_001440457.1 alPT|XP_001442715.1 alPT|XP_001453584.1 mDM|NP_648059.1 mDM|NP_729190.1 alVB|CEL93938.1 cfMB|XP_001743288.1 exAG|A_god_c2324_g1_i1_m.4656 exNG|XP_002679809.1 gaCR|XP_001695406.1 sAA|XP_009041397.1 sPI|XP_002899375.1 exAK|AKO1_014213 exSE|S_ecu_c16755_g1_i1_m.81382 exAK|AKO1_000006	2	1	1	0	0	1	0	0	2	1	0	0	1	0	0	1	1	0	3	1
OG4880	amAC|XP_004353093.1 exAK|AKO1_002418 exAK|AKO1_009236 exSE|S_ecu_c8068_g2_i1_m.45195 exSE|S_ecu_c8068_g2_i2_m.45205 pAT|NP_001319755.1 pAT|NP_001326116.1 pAT|NP_001326117.1 alPT|XP_001428684.1 amDD|XP_643661.1 exNG|XP_002675266.1 sPI|XP_002903897.1 pOT|XP_003080090.1 fBD|XP_006681985.1 exPW|CAMPEP_0117452336	2	1	0	0	1	2	1	1	0	0	1	0	0	3	1	0	1	0	1	0
OG4899	exAG|A_god_c2186_g1_i1_m.4427 exAG|A_god_c849_g1_i1_m.1729 exAK|AKO1_001438 exAK|AKO1_014554 exPW|CAMPEP_0117440494 exPW|CAMPEP_0117444404 exPW|CAMPEP_0117445264 mDM|NP_573110.1 mDM|NP_651614.1 amAC|XP_004340951.1 exNG|XP_002672796.1 fNC|XP_960807.1 exPA|CAMPEP_0117429690 exSE|S_ecu_c9909_g1_i1_m.69895 fBD|XP_006678658.1	2	1	2	1	3	1	0	1	2	0	1	1	0	0	0	0	0	0	0	0
OG4909	exAK|AKO1_001008 exAK|AKO1_002076 pAT|NP_001032160.1 pAT|NP_001032161.1 pAT|NP_201419.2 alPT|XP_001430148.1 alVB|CEM34249.1 amAC|XP_004355063.1 exAG|A_god_c7886_g1_i2_m.21010 exSE|S_ecu_c6818_g1_i1_m.32680 sPI|XP_002896631.1 amDD|XP_646175.1 exPW|CAMPEP_0117442686 dcTP|XP_002295812.1 cfMB|XP_001748474.1	2	0	1	0	1	1	1	1	0	1	0	0	0	3	0	0	1	1	1	1
OG4910	exAK|AKO1_001140 exAK|AKO1_006292 exSE|S_ecu_c7771_g1_i1_m.41608 exSE|S_ecu_c7771_g1_i3_m.41612 alPT|XP_001432491.1 alVB|CEL98107.1 amAC|XP_004356778.1 amDD|XP_645673.2 fBD|XP_006677373.1 dcTP|XP_002287320.1 exPA|CAMPEP_0117418676 fNC|XP_965415.3 mDM|NP_573174.1 sPI|XP_002897629.1 cfMB|XP_001743960.1	2	0	0	1	0	2	1	1	1	1	1	1	0	0	0	0	1	1	1	1
OG4911	exAK|AKO1_001577 exAK|AKO1_002366 exPW|CAMPEP_0117435910 exPW|CAMPEP_0117455748 pAT|NP_001078605.1 pAT|NP_568376.1 alVB|CEM35181.1 dcTP|XP_002294468.1 exPA|CAMPEP_0117427328 exSE|S_ecu_c6500_g1_i1_m.29886 gaCR|XP_001696651.1 pOT|XP_003079684.1 sAA|XP_009040305.1 sPI|XP_002896487.1 exNG|XP_002682981.1	2	1	0	1	2	1	0	0	0	0	0	0	1	2	1	1	1	1	0	1
OG4912	exAK|AKO1_001612 exAK|AKO1_004723 mDM|NP_001097680.1 mDM|NP_001287156.1 mDM|NP_649464.1 pAT|NP_001332493.1 pAT|NP_001332494.1 pAT|NP_201127.2 alVB|CEL97893.1 amAC|XP_004367722.1 amDD|XP_640617.1 sPI|XP_002997571.1 exNG|XP_002671394.1 fNC|XP_961556.1 exSE|S_ecu_c1991_g1_i1_m.7353	2	1	0	0	0	1	1	1	3	0	0	1	0	3	0	0	1	0	0	1
OG4913	exAK|AKO1_002211 exAK|AKO1_014994 exPA|CAMPEP_0117429560 exPA|CAMPEP_0117433834 exSE|S_ecu_c4665_g2_i1_m.17981 exSE|S_ecu_c4665_g2_i2_m.17985 mDM|NP_609299.1 mDM|NP_723470.1 sAA|XP_009032222.1 cfMB|XP_001748140.1 dcTP|XP_002292674.1 sPI|XP_002998772.1 exPW|CAMPEP_0117444114 exAG|A_god_c7485_g1_i1_m.19263 exNG|XP_002669186.1	2	1	1	2	1	2	0	0	2	1	0	0	0	0	0	1	1	1	0	0
OG4914	exAK|AKO1_002271 exAK|AKO1_014718 sPI|XP_002895318.1 sPI|XP_002904931.1 amAC|XP_004340904.1 amDD|XP_647335.1 exNG|XP_002671052.1 cfMB|XP_001749297.1 exPA|CAMPEP_0117420418 sAA|XP_009032881.1 dcTP|XP_002296395.1 exSE|S_ecu_c8046_g3_i1_m.44947 exAG|A_god_c7085_g1_i1_m.17728 exPW|CAMPEP_0117439494 gaCR|XP_001691917.1	2	1	1	1	1	1	1	1	0	1	0	0	1	0	0	1	2	1	0	0
OG4916	exAK|AKO1_005140 exAK|AKO1_006491 pAT|NP_001185374.1 pAT|NP_565026.1 alPT|XP_001429041.1 amAC|XP_004340859.1 amDD|XP_629106.1 exNG|XP_002681292.1 fBD|XP_006681593.1 fNC|XP_956450.1 sPI|XP_002902268.1 gaCR|XP_001703598.1 exSE|S_ecu_c2862_g1_i1_m.10847 mDM|NP_611351.1 pOT|XP_003079876.1	2	1	0	0	0	1	1	1	1	0	1	1	1	2	1	0	1	0	1	0
OG4918	exAK|AKO1_010670 exAK|AKO1_010761 amAC|XP_004335206.1 amDD|XP_643167.1 cfMB|XP_001743864.1 exAG|A_god_c17261_g1_i1_m.39856 exNG|XP_002677767.1 exPW|CAMPEP_0117444008 exSE|S_ecu_c7666_g1_i1_m.40548 fBD|XP_006679833.1 fNC|XP_963919.1 mDM|NP_651196.1 sPI|XP_002905208.1 amAC|XP_004339984.1 exPA|CAMPEP_0117424900	2	1	1	1	1	1	1	2	1	1	1	1	0	0	0	0	1	0	0	0
OG5023	sAA|XP_009040055.1 sAA|XP_009042137.1 alPT|XP_001462589.1 alVB|CEL98014.1 cfMB|XP_001747349.1 exAG|A_god_c7465_g1_i1_m.19181 exAK|AKO1_005749 exNG|XP_002673407.1 exPA|CAMPEP_0117428584 exPW|CAMPEP_0117445224 exSE|S_ecu_c8927_g1_i2_m.59111 gaCR|XP_001692266.1 mDM|NP_001137727.2 sPI|XP_002901086.1 exAK|AKO1_005776	2	1	1	1	1	1	0	0	1	1	0	0	1	0	0	2	1	0	1	1
OG5062	alVB|CEM19409.1 amDD|XP_637974.1 cfMB|XP_001743170.1 exAG|A_god_c16284_g1_i1_m.38970 exAK|AKO1_013875 exNG|XP_002682346.1 exPA|CAMPEP_0117418726 exPW|CAMPEP_0117436140 exSE|S_ecu_c16852_g1_i1_m.81592 fNC|XP_959222.1 gaCR|XP_001700745.1 pAT|NP_564972.1 sPI|XP_002906514.1 dcTP|XP_002296541.1 exAK|AKO1_012966	2	1	1	1	1	1	1	0	0	1	0	1	1	1	0	0	1	1	0	1
OG5077	alPT|XP_001425682.1 alPT|XP_001455378.1 exAK|AKO1_001503 exAK|AKO1_007955 exSE|S_ecu_c5173_g1_i1_m.21430 exSE|S_ecu_c5173_g1_i2_m.21432 alVB|CEM12747.1 amDD|XP_636159.1 exAG|A_god_c1030_g1_i1_m.2109 fBD|XP_006681206.1 gaCR|XP_001701309.1 pAT|NP_189346.2 cfMB|XP_001749172.1 mDM|NP_524846.1	2	0	1	0	0	2	1	0	1	1	1	0	1	1	0	0	0	0	2	1
OG5081	alPT|XP_001426576.1 alPT|XP_001427035.1 alPT|XP_001427381.1 alPT|XP_001438652.1 alPT|XP_001439738.1 alPT|XP_001457497.1 alPT|XP_001461468.1 sAA|XP_009034792.1 gaCR|XP_001694171.1 pAT|NP_197315.1 dcTP|XP_002290329.1 exAK|AKO1_003631 sPI|XP_002907662.1 exAK|AKO1_013826	2	0	0	0	0	0	0	0	0	0	0	0	1	1	0	1	1	1	7	0
OG5090	alPT|XP_001428808.1 alPT|XP_001460132.1 exAK|AKO1_000882 exAK|AKO1_004381 exNG|XP_002668344.1 exNG|XP_002672300.1 mDM|NP_001261224.1 mDM|NP_612061.2 exPA|CAMPEP_0117427854 exSE|S_ecu_c18712_g1_i1_m.84500 fBD|XP_006677937.1 alVB|CEL99362.1 exAG|A_god_c1831_g2_i1_m.3632_c12928_g1_i1_m.34522 exPW|CAMPEP_0117439340	2	2	1	1	1	1	0	0	2	0	1	0	0	0	0	0	0	0	2	1
OG5098	alPT|XP_001431594.1 alPT|XP_001447131.1 exAK|AKO1_002794 exAK|AKO1_010524 pAT|NP_001330535.1 pAT|NP_001330536.1 pAT|NP_200930.1 exNG|XP_002682993.1 fNC|XP_964872.2 amDD|XP_635573.1 mDM|NP_477059.2 exPW|CAMPEP_0117448372 gaCR|XP_001694318.1 pOT|XP_003079898.1	2	1	0	0	1	0	1	0	1	0	0	1	1	3	1	0	0	0	2	0
OG5108	alPT|XP_001437982.1 alPT|XP_001455257.1 alPT|XP_001457932.1 amDD|XP_644587.1 amDD|XP_644664.1 exAK|AKO1_012173 exAK|AKO1_014397 mDM|NP_731237.1 mDM|NP_731238.1 cfMB|XP_001749779.1 exSE|S_ecu_c9321_g1_i1_m.68241 fBD|XP_006677681.1 exNG|XP_002680194.1 fNC|XP_965474.3	2	1	0	0	0	1	2	0	2	1	1	1	0	0	0	0	0	0	3	0
OG5121	alPT|XP_001450300.1 alPT|XP_001453133.1 exAK|AKO1_003169 exAK|AKO1_014035 fNC|XP_960854.1 pAT|NP_188809.2 alVB|CEM20334.1 amDD|XP_644989.1 dcTP|XP_002295742.1 fBD|XP_006682771.1 gaCR|XP_001695331.1 sPI|XP_002904993.1 sAA|XP_009037012.1 fNC|XP_965075.1	2	0	0	0	0	0	1	0	0	0	1	2	1	1	0	1	1	1	2	1
OG5143	amAC|XP_004336177.1 amAC|XP_004341899.1 amAC|XP_004353717.1 exSE|S_ecu_c1501_g1_i2_m.5690 exSE|S_ecu_c18611_g1_i1_m.84203 exAG|A_god_c3330_g1_i1_m.6617 exAK|AKO1_013225 sPI|XP_002906647.1 amDD|XP_645460.1 fNC|XP_964686.1 cfMB|XP_001747663.1 exNG|XP_002679450.1 fBD|XP_006678133.1 exAK|AKO1_003108	2	1	1	0	0	2	1	3	0	1	1	1	0	0	0	0	1	0	0	0
OG5151	amAC|XP_004352789.1 amAC|XP_004355058.1 exAK|AKO1_010560 exAK|AKO1_010805 gaCR|XP_001690431.1 gaCR|XP_001690611.1 pAT|NP_173714.2 pAT|NP_565008.1 sPI|XP_002996917.1 sPI|XP_002999039.1 sPI|XP_002999040.1 fNC|XP_956350.3 cfMB|XP_001748107.1 fBD|XP_006683529.1	2	0	0	0	0	0	0	2	0	1	1	1	2	2	0	0	3	0	0	0
OG5164	dcTP|XP_002290958.1 dcTP|XP_002291325.1 exAK|AKO1_010465 exAK|AKO1_012445 alVB|CEL94135.1 gaCR|XP_001701871.1 pOT|XP_003074697.1 alVB|CEM00012.1 cfMB|XP_001745157.1 exNG|XP_002670704.1 exSE|S_ecu_c3215_g2_i1_m.12016 fNC|XP_965722.3 pAT|NP_568461.3 sAA|XP_009034388.1	2	1	0	0	0	1	0	0	0	1	0	1	1	1	1	1	0	2	0	2
OG5168	exAG|A_god_c12532_g1_i1_m.33772 exAG|A_god_c3922_g1_i1_m.7885 mDM|NP_001259907.1 mDM|NP_608649.2 mDM|NP_722765.2 amDD|XP_636815.1 exNG|XP_002672767.1 exPA|CAMPEP_0117429014 exSE|S_ecu_c11775_g1_i1_m.72577 cfMB|XP_001746219.1 exAK|AKO1_005708 fBD|XP_006680423.1 sPI|XP_002895224.1 exAK|AKO1_005704	2	1	2	1	0	1	1	0	3	1	1	0	0	0	0	0	1	0	0	0
OG5172	exAG|A_god_c4157_g1_i1_m.8416 exAG|A_god_c8861_g1_i1_m.26090 exAK|AKO1_000358 exAK|AKO1_001905 exPA|CAMPEP_0117419464 exPA|CAMPEP_0117427390 exPA|CAMPEP_0117433440 exPA|CAMPEP_0117433574 exNG|XP_002682672.1 dcTP|XP_002286835.1 dcTP|XP_002293670.1 sAA|XP_009037631.1 sPI|XP_002997734.1 exPW|CAMPEP_0117442024	2	1	2	4	1	0	0	0	0	0	0	0	0	0	0	1	1	2	0	0
OG5174	exAG|A_god_c5256_g1_i1_m.11466 exAG|A_god_c5256_g1_i2_m.11470 exAG|A_god_c5256_g1_i3_m.11474 alPT|XP_001458860.1 amAC|XP_004338857.1 amDD|XP_646348.1 exAK|AKO1_015256 exNG|XP_002673820.1 exPA|CAMPEP_0117421490 exPW|CAMPEP_0117439228 exSE|S_ecu_c18902_g1_i1_m.84987 sAA|XP_009034576.1 sPI|XP_002909165.1 exAK|AKO1_003088	2	1	3	1	1	1	1	1	0	0	0	0	0	0	0	1	1	0	1	0
OG5177	exAG|A_god_c8376_g1_i1_m.23378 exAG|A_god_c8376_g1_i2_m.23381 exAG|A_god_c8437_g1_i1_m.23669 exAK|AKO1_001397 exAK|AKO1_013534 amAC|XP_004340631.1 amDD|XP_637188.1 dcTP|XP_002295998.1 exNG|XP_002677097.1 exPA|CAMPEP_0117418704 exPW|CAMPEP_0117438022 exSE|S_ecu_c1356_g1_i1_m.5043 fNC|XP_958488.1 gaCR|XP_001690386.1	2	1	3	1	1	1	1	1	0	0	0	1	1	0	0	0	0	1	0	0
OG5178	exAG|A_god_c8530_g1_i1_m.24131 exAG|A_god_c8530_g1_i3_m.24132 exAG|A_god_c8540_g1_i1_m.24192_c8540_g1_i2_m.24195_c8540_g1_ exPW|CAMPEP_0117447600 exPW|CAMPEP_0117451266 amAC|XP_004341796.1 amDD|XP_645706.1 cfMB|XP_001749610.1 dcTP|XP_002286174.1 exAK|AKO1_002644 exPA|CAMPEP_0117419982 exSE|S_ecu_c16994_g1_i1_m.81817 sPI|XP_002896552.1 exAK|AKO1_002642	2	0	3	1	2	1	1	1	0	1	0	0	0	0	0	0	1	1	0	0
OG5183	exAK|AKO1_000772 exAK|AKO1_003693 exPW|CAMPEP_0117443886 mDM|NP_001097365.1 mDM|NP_001097366.1 mDM|NP_611333.1 alPT|XP_001449803.1 amAC|XP_004335236.1 dcTP|XP_002295897.1 exNG|XP_002682753.1 sAA|XP_009040511.1 sPI|XP_002906962.1 exPW|CAMPEP_0117449632 sAA|XP_009039773.1	2	1	0	0	2	0	0	1	3	0	0	0	0	0	0	2	1	1	1	0
OG5184	exAK|AKO1_001034 exAK|AKO1_006243 exPA|CAMPEP_0117424312 exPA|CAMPEP_0117428244 sPI|XP_002896503.1 sPI|XP_002906940.1 amDD|XP_637410.1 cfMB|XP_001747109.1 amDD|XP_645943.1 fBD|XP_006677102.1 exNG|XP_002673411.1 exPW|CAMPEP_0117453104 exSE|S_ecu_c14982_g1_i1_m.78427 fNC|XP_961065.2	2	1	0	2	1	1	2	0	0	1	1	1	0	0	0	0	2	0	0	0
OG5186	exAK|AKO1_002004 exAK|AKO1_002492 exPW|CAMPEP_0117435440 exPW|CAMPEP_0117438502 exPW|CAMPEP_0117452198 alVB|CEM23241.1 amAC|XP_004344677.1 exNG|XP_002671392.1 pAT|NP_193147.1 amDD|XP_643634.1 exSE|S_ecu_c3431_g1_i1_m.12988 mDM|NP_723378.2 sPI|XP_002898533.1 exAG|A_god_c14588_g1_i1_m.36708	2	1	1	0	3	1	1	1	1	0	0	0	0	1	0	0	1	0	0	1
OG5187	exAK|AKO1_002203 exAK|AKO1_008813 alPT|XP_001434956.1 exNG|XP_002674131.1 mDM|NP_608656.1 amAC|XP_004348549.1 amDD|XP_643023.1 cfMB|XP_001749542.1 dcTP|XP_002294347.1 exAG|A_god_c12787_g1_i1_m.34299 exSE|S_ecu_c5225_g1_i1_m.21819 fBD|XP_006677306.1 exPW|CAMPEP_0117446122 sPI|XP_002909494.1	2	1	1	0	1	1	1	1	1	1	1	0	0	0	0	0	1	1	1	0
OG5188	exAK|AKO1_002443 exAK|AKO1_008382 sPI|XP_002902526.1 sPI|XP_002902527.1 amAC|XP_004356982.1 amDD|XP_643909.1 cfMB|XP_001743034.1 dcTP|XP_002294530.1 exSE|S_ecu_c5117_g1_i1_m.20994 fBD|XP_006677137.1 fNC|XP_961494.1 pAT|NP_195928.1 sAA|XP_009035501.1 exAG|A_god_c526_g1_i1_m.1011_c8960_g1_i1_m.26877	2	0	1	0	0	1	1	1	0	1	1	1	0	1	0	1	2	1	0	0
OG5191	exAK|AKO1_004943 exAK|AKO1_007270 exPA|CAMPEP_0117427160 exPA|CAMPEP_0117430056 exPW|CAMPEP_0117443166 exPW|CAMPEP_0117453832 cfMB|XP_001747050.1 dcTP|XP_002288423.1 exAG|A_god_c10127_g1_i1_m.30901 exNG|XP_002671940.1 exSE|S_ecu_c14103_g1_i1_m.76552 mDM|NP_477378.1 sAA|XP_009036682.1 sPI|XP_002907884.1	2	1	1	2	2	1	0	0	1	1	0	0	0	0	0	1	1	1	0	0
OG5192	exAK|AKO1_006559 exAK|AKO1_007565 alPT|XP_001424844.1 alVB|CEM35305.1 cfMB|XP_001745535.1 exAG|A_god_c106_g1_i1_m.133 exNG|XP_002673354.1 exPA|CAMPEP_0117421598 exPW|CAMPEP_0117443152 exSE|S_ecu_c18837_g1_i1_m.84825 gaCR|XP_001701462.1 mDM|NP_608524.1 sAA|XP_009040102.1 sPI|XP_002908085.1	2	1	1	1	1	1	0	0	1	1	0	0	1	0	0	1	1	0	1	1
OG5193	exAK|AKO1_006732 exAK|AKO1_009792 exSE|S_ecu_c6985_g1_i1_m.34171 exSE|S_ecu_c6985_g1_i2_m.34179 exSE|S_ecu_c6985_g1_i3_m.34181 exSE|S_ecu_c6985_g1_i4_m.34186 exSE|S_ecu_c6985_g1_i4_m.34187 exSE|S_ecu_c7854_g2_i1_m.42509 mDM|NP_001259182.1 mDM|NP_001259183.2 mDM|NP_525045.3 cfMB|XP_001746735.1 exNG|XP_002672946.1 fBD|XP_006675487.1	2	1	0	0	0	6	0	0	3	1	1	0	0	0	0	0	0	0	0	0
OG5194	exAK|AKO1_012765 exAK|AKO1_014452 pAT|NP_175525.1 pAT|NP_188712.4 amAC|XP_004340281.1 amDD|XP_640395.1 cfMB|XP_001750189.1 exPW|CAMPEP_0117451318 fBD|XP_006680552.1 fNC|XP_965797.2 exNG|XP_002679811.1 sPI|XP_002899713.1 exAG|A_god_c2715_g1_i1_m.5528 gaCR|XP_001698660.1	2	1	1	0	1	0	1	1	0	1	1	1	1	2	0	0	1	0	0	0
OG5201	exPA|CAMPEP_0117420554 exPA|CAMPEP_0117430604 exPA|CAMPEP_0117432336 alPT|XP_001423249.1 amDD|XP_637364.1 pAT|NP_201196.1 alVB|CEM24373.1 amAC|XP_004337977.1 cfMB|XP_001746766.1 exNG|XP_002682076.1 fNC|XP_958949.2 amAC|XP_004332802.1 exAK|AKO1_003477 exAK|AKO1_003326	2	1	0	3	0	0	1	2	0	1	0	1	0	1	0	0	0	0	1	1
OG5252	mDM|NP_001189139.2 mDM|NP_001287127.1 mDM|NP_649204.2 mDM|NP_730510.2 sAA|XP_009039300.1 sAA|XP_009041331.1 alPT|XP_001425771.1 amAC|XP_004344006.1 amDD|XP_001733013.1 cfMB|XP_001749844.1 dcTP|XP_002294345.1 exPW|CAMPEP_0117450714 exAK|AKO1_010695 exAK|AKO1_005063	2	0	0	0	1	0	1	1	4	1	0	0	0	0	0	2	0	1	1	0
OG5388	alPT|XP_001425805.1 alPT|XP_001449392.1 alPT|XP_001455526.1 exPA|CAMPEP_0117418420 exPA|CAMPEP_0117431988 exNG|XP_002675723.1 exAG|A_god_c6971_g1_i1_m.17279 exAK|AKO1_009894 exPA|CAMPEP_0117427652 exPW|CAMPEP_0117439532 exSE|S_ecu_c4493_g1_i1_m.16803 exAK|AKO1_015513 exNG|XP_002673491.1	2	2	1	3	1	1	0	0	0	0	0	0	0	0	0	0	0	0	3	0
OG5409	alPT|XP_001434783.1 alPT|XP_001449499.1 exAK|AKO1_000685 exAK|AKO1_013924 alVB|CEM13679.1 dcTP|XP_002289006.1 exAG|A_god_c6324_g1_i1_m.14909 exNG|XP_002681713.1 exPW|CAMPEP_0117451652 exSE|S_ecu_c2446_g1_i1_m.8979 gaCR|XP_001702629.1 sAA|XP_009040838.1 sPI|XP_002905417.1	2	1	1	0	1	1	0	0	0	0	0	0	1	0	0	1	1	1	2	1
OG5422	alPT|XP_001445018.1 alPT|XP_001448450.1 exAK|AKO1_005115 exAK|AKO1_007976 pAT|NP_001077687.1 pAT|NP_001320313.1 pAT|NP_175188.3 amDD|XP_641760.1 exNG|XP_002676655.1 exSE|S_ecu_c8414_g2_i1_m.49966 alVB|CEM05656.1 amAC|XP_004336323.1 exPA|CAMPEP_0117420930	2	1	0	1	0	1	1	1	0	0	0	0	0	3	0	0	0	0	2	1
OG5436	alVB|CEL95410.1 alVB|CEM22779.1 exAK|AKO1_004631 exAK|AKO1_015371 pAT|NP_001319248.1 pAT|NP_001321918.1 pAT|NP_001323306.1 pAT|NP_175994.3 pAT|NP_175996.2 sAA|XP_009033910.1 amAC|XP_004339341.1 dcTP|XP_002293197.1 exAG|A_god_c8094_g1_i1_m.21945	2	0	1	0	0	0	0	1	0	0	0	0	0	5	0	1	0	1	0	2
OG5449	amAC|XP_004335186.1 amAC|XP_004340544.1 amDD|XP_641212.1 amDD|XP_647425.1 exAK|AKO1_010576 exAK|AKO1_015112 alVB|CEM25253.1 exNG|XP_002682651.1 exSE|S_ecu_c7378_g1_i2_m.37921 sPI|XP_002898328.1 cfMB|XP_001743854.1 exAG|A_god_c202_g1_i1_m.391 sAA|XP_009041296.1	2	1	1	0	0	1	2	2	0	1	0	0	0	0	0	1	1	0	0	1
OG5455	amAC|XP_004339154.1 amAC|XP_004339189.1 exAK|AKO1_000829 exAK|AKO1_011408 gaCR|XP_001691586.1 gaCR|XP_001691606.1 gaCR|XP_001691608.1 gaCR|XP_001691752.1 gaCR|XP_001691772.1 alVB|CEM11816.1 dcTP|XP_002286382.1 fNC|XP_959806.2 pOT|XP_003078157.1	2	0	0	0	0	0	0	2	0	0	0	1	5	0	1	0	0	1	0	1
OG5468	amDD|XP_636384.1 amDD|XP_640268.1 exAK|AKO1_002923 exAK|AKO1_012350 pAT|NP_176730.1 pAT|NP_193179.1 pAT|NP_193180.1 alPT|XP_001434028.1 alVB|CEL92911.1 amAC|XP_004347771.1 fBD|XP_006679959.1 fNC|XP_956821.1 dcTP|XP_002293727.1	2	0	0	0	0	0	2	1	0	0	1	1	0	3	0	0	0	1	1	1
OG5478	dcTP|XP_002286298.1 dcTP|XP_002286791.1 exAG|A_god_c13930_g1_i1_m.35399 exAG|A_god_c17137_g1_i1_m.39609 exAG|A_god_c5296_g1_i1_m.11604 exAK|AKO1_000594 exAK|AKO1_000665 exSE|S_ecu_c607_g1_i1_m.2268 exSE|S_ecu_c9487_g1_i1_m.68756 amDD|XP_643917.1 cfMB|XP_001746217.1 sAA|XP_009035902.1 sAA|XP_009038214.1	2	0	3	0	0	2	1	0	0	1	0	0	0	0	0	2	0	2	0	0
OG5484	dcTP|XP_002292419.1 exAG|A_god_c11008_g1_i1_m.31785 exAG|A_god_c1205_g1_i1_m.2422 exAG|A_god_c16283_g1_i1_m.38967 exAK|AKO1_010388 exAK|AKO1_013640 exSE|S_ecu_c6884_g1_i1_m.33320 exSE|S_ecu_c740_g1_i1_m.2646 exSE|S_ecu_c8678_g6_i1_m.53946 fBD|XP_006676319.1 fBD|XP_006677986.1 exAG|A_god_c7470_g1_i1_m.19206 exNG|XP_002669478.1	2	1	4	0	0	3	0	0	0	0	2	0	0	0	0	0	0	1	0	0
OG5486	dcTP|XP_002292002.1 dcTP|XP_002296004.1 exAK|AKO1_004970 exAK|AKO1_008752 exPW|CAMPEP_0117436318 exPW|CAMPEP_0117438648 exPW|CAMPEP_0117449786 exPW|CAMPEP_0117452846 exPW|CAMPEP_0117453746 exPW|CAMPEP_0117454366 exPW|CAMPEP_0117455928 exNG|XP_002677925.1 gaCR|XP_001689421.1	2	1	0	0	7	0	0	0	0	0	0	0	1	0	0	0	0	2	0	0
OG5508	exAG|A_god_c5415_g1_i1_m.11985 exAG|A_god_c716_g1_i1_m.1426 exAK|AKO1_010035 exAK|AKO1_012622 amAC|XP_004338703.1 amDD|XP_644184.1 pAT|NP_566621.1 sPI|XP_002895554.1 gaCR|XP_001694822.1 exNG|XP_002681042.1 exSE|S_ecu_c14239_g1_i1_m.76950 fBD|XP_006678786.1 mDM|NP_650685.1	2	1	2	0	0	1	1	1	1	0	1	0	1	1	0	0	1	0	0	0
OG5509	exAK|AKO1_000385 exAK|AKO1_005383 exSE|S_ecu_c9151_g2_i1_m.65977 exSE|S_ecu_c9151_g2_i2_m.65984 alPT|XP_001454840.1 alVB|CEL98187.1 amAC|XP_004337293.1 exPW|CAMPEP_0117440784 fBD|XP_006676997.1 mDM|NP_610325.1 pAT|NP_177879.3 sAA|XP_009038795.1 sPI|XP_002897620.1	2	0	0	0	1	2	0	1	1	0	1	0	0	1	0	1	1	0	1	1
OG5510	exAK|AKO1_000471 exAK|AKO1_002305 exNG|XP_002668593.1 exNG|XP_002671770.1 exSE|S_ecu_c7005_g1_i2_m.34400 mDM|NP_001137707.1 mDM|NP_001286596.1 mDM|NP_001286597.1 mDM|NP_611390.2 mDM|NP_725843.1 mDM|NP_001286598.1 cfMB|XP_001748831.1 sPI|XP_002906854.1	2	2	0	0	0	1	0	0	6	1	0	0	0	0	0	0	1	0	0	0
OG5511	exAK|AKO1_000599 exAK|AKO1_010914 exPA|CAMPEP_0117423134 exPA|CAMPEP_0117432192 mDM|NP_001260561.1 mDM|NP_609948.1 exPW|CAMPEP_0117450990 amDD|XP_643772.1 exAG|A_god_c9531_g1_i1_m.29984 exNG|XP_002678635.1 exSE|S_ecu_c16721_g1_i1_m.81305 fBD|XP_006675101.1 fNC|XP_957348.1	2	1	1	2	1	1	1	0	2	0	1	1	0	0	0	0	0	0	0	0
OG5513	exAK|AKO1_001290 exAK|AKO1_012139 pAT|NP_001190515.1 pAT|NP_001328533.1 pAT|NP_194253.2 pAT|NP_568760.1 pAT|NP_849552.1 alVB|CEM02268.1 exNG|XP_002670880.1 amAC|XP_004333358.1 amDD|XP_641804.1 exAG|A_god_c473_g1_i1_m.934 exSE|S_ecu_c2695_g1_i1_m.10173	2	1	1	0	0	1	1	1	0	0	0	0	0	5	0	0	0	0	0	1
OG5516	exAK|AKO1_002265 exAK|AKO1_002737 alPT|XP_001432355.1 gaCR|XP_001702987.1 alVB|CEM26971.1 amDD|XP_635998.1 exAG|A_god_c6104_g1_i1_m.14154 exSE|S_ecu_c5924_g1_i1_m.26272 fBD|XP_006681152.1 exNG|XP_002679064.1 pAT|NP_566837.1 sAA|XP_009040230.1 sPI|XP_002908225.1	2	1	1	0	0	1	1	0	0	0	1	0	1	1	0	1	1	0	1	1
OG5517	exAK|AKO1_002289 exAK|AKO1_004875 exPW|CAMPEP_0117438574 exPW|CAMPEP_0117455518 pAT|NP_001031485.1 pAT|NP_181056.2 amAC|XP_004338332.1 amDD|XP_644083.1 exNG|XP_002673408.1 exSE|S_ecu_c2807_g1_i1_m.10669 fBD|XP_006682516.1 mDM|NP_524214.1 cfMB|XP_001747614.1	2	1	0	0	2	1	1	1	1	1	1	0	0	2	0	0	0	0	0	0
OG5518	exAK|AKO1_002505 exAK|AKO1_009653 exPW|CAMPEP_0117440654 exPW|CAMPEP_0117450758 exPW|CAMPEP_0117449746 exPW|CAMPEP_0117456454 exSE|S_ecu_c5310_g2_i1_m.22333 exSE|S_ecu_c7392_g1_i1_m.38055 exSE|S_ecu_c8238_g1_i1_m.47502 exSE|S_ecu_c7392_g1_i2_m.38064 exSE|S_ecu_c7392_g1_i2_m.38065 exSE|S_ecu_c18628_g1_i1_m.84251 fBD|XP_006679093.1	2	0	0	0	4	6	0	0	0	0	1	0	0	0	0	0	0	0	0	0
OG5519	exAK|AKO1_003079 exAK|AKO1_012014 exPW|CAMPEP_0117446898 exPW|CAMPEP_0117449276 exPW|CAMPEP_0117451704 amAC|XP_004351626.1 amDD|XP_645140.1 exAG|A_god_c6413_g1_i1_m.15282 exNG|XP_002678495.1 exPA|CAMPEP_0117427960 exSE|S_ecu_c7056_g1_i1_m.34899 gaCR|XP_001696531.1 pOT|XP_003079380.1	2	1	1	1	3	1	1	1	0	0	0	0	1	0	1	0	0	0	0	0
OG5520	exAK|AKO1_003195 exAK|AKO1_010648 mDM|NP_001259963.1 mDM|NP_608710.1 pAT|NP_001325103.1 pAT|NP_565724.1 amAC|XP_004336896.1 amDD|XP_647460.1 cfMB|XP_001745526.1 exSE|S_ecu_c17320_g1_i1_m.82337 fBD|XP_006680361.1 gaCR|XP_001693775.1 sPI|XP_002896253.1	2	0	0	0	0	1	1	1	2	1	1	0	1	2	0	0	1	0	0	0
OG5521	exAK|AKO1_004069 exAK|AKO1_012743 pAT|NP_001328043.1 pAT|NP_001325880.1 pAT|NP_001328044.1 pAT|NP_187451.2 pAT|NP_567292.1 pAT|NP_567620.1 pAT|NP_849416.1 pAT|NP_974581.1 pAT|NP_974582.1 amAC|XP_004336763.1 sPI|XP_002905068.1	2	0	0	0	0	0	0	1	0	0	0	0	0	9	0	0	1	0	0	0
OG5522	exAK|AKO1_004208 exAK|AKO1_013439 fBD|XP_006677419.1 fNC|XP_961376.2 cfMB|XP_001746612.1 dcTP|XP_002291458.1 exSE|S_ecu_c7513_g3_i1_m.39158 pAT|NP_568038.1 fNC|XP_960487.1 pOT|XP_003082072.1 exAG|A_god_c3878_g1_i1_m.7778 exPW|CAMPEP_0117441574 exNG|XP_002678691.1	2	1	1	0	1	1	0	0	0	1	1	2	0	1	1	0	0	1	0	0
OG5524	exAK|AKO1_007740 exAK|AKO1_014602 pAT|NP_172014.1 pAT|NP_563731.1 pAT|NP_565742.1 amAC|XP_004367690.1 cfMB|XP_001745637.1 exNG|XP_002674239.1 exSE|S_ecu_c16157_g1_i1_m.79801 gaCR|XP_001690239.1 pOT|XP_003081391.1 sAA|XP_009035811.1 fBD|XP_006677898.1	2	1	0	0	0	1	0	1	0	1	1	0	1	3	1	1	0	0	0	0
OG5525	exAK|AKO1_007909 exAK|AKO1_008126 alVB|CEM38449.1 amAC|XP_004345950.1 amDD|XP_645845.1 dcTP|XP_002286052.1 exAG|A_god_c12878_g1_i1_m.34435 exNG|XP_002675554.1 exPW|CAMPEP_0117444768 exSE|S_ecu_c3630_g1_i1_m.13857 gaCR|XP_001692687.1 pOT|XP_003080566.1 sPI|XP_002907578.1	2	1	1	0	1	1	1	1	0	0	0	0	1	0	1	0	1	1	0	1
OG5526	exAK|AKO1_008857 exAK|AKO1_010043 amAC|XP_004339337.1 amDD|XP_637192.1 cfMB|XP_001750290.1 dcTP|XP_002289878.1 exAG|A_god_c5218_g1_i1_m.11381 exNG|XP_002683104.1 exPA|CAMPEP_0117424234 exPW|CAMPEP_0117436252 exSE|S_ecu_c4933_g1_i1_m.19792 sAA|XP_009037108.1 sPI|XP_002908414.1	2	1	1	1	1	1	1	1	0	1	0	0	0	0	0	1	1	1	0	0
OG5527	exAK|AKO1_009757 exAK|AKO1_013396 pAT|NP_001320143.1 pAT|NP_001328251.1 pAT|NP_001328252.1 pAT|NP_001328253.1 pAT|NP_001328254.1 pAT|NP_001328255.1 pAT|NP_001328256.1 pAT|NP_195277.6 amDD|XP_638891.4 dcTP|XP_002288462.1 exNG|XP_002674232.1	2	1	0	0	0	0	1	0	0	0	0	0	0	8	0	0	0	1	0	0
OG5530	exAK|AKO1_014676 exAK|AKO1_015111 amAC|XP_004353486.1 amDD|XP_636677.1 cfMB|XP_001743936.1 exAG|A_god_c4841_g1_i1_m.10229 exNG|XP_002673128.1 exSE|S_ecu_c4857_g1_i1_m.19292 sAA|XP_009035681.1 exAG|A_god_c2437_g1_i1_m.4922 gaCR|XP_001698556.1 amDD|XP_639306.1 fNC|XP_958128.2	2	1	2	0	0	1	2	1	0	1	0	1	1	0	0	1	0	0	0	0
OG5544	exPA|CAMPEP_0117424198 exPA|CAMPEP_0117430880 exAG|A_god_c14873_g1_i1_m.37052 exAG|A_god_c7483_g1_i1_m.19248 gaCR|XP_001701007.1 sAA|XP_009034959.1 sPI|XP_002908081.1 cfMB|XP_001743447.1 exAK|AKO1_008591 exSE|S_ecu_c6391_g1_i1_m.29183 exAK|AKO1_003133 exNG|XP_002682984.1 pOT|XP_003081035.1	2	1	2	2	0	1	0	0	0	1	0	0	1	0	1	1	1	0	0	0
OG5777	alPT|XP_001424995.1 alPT|XP_001462033.1 amDD|XP_002649188.1 amDD|XP_637360.1 amDD|XP_637540.1 amDD|XP_644544.1 exAK|AKO1_001526 exAK|AKO1_007078 alVB|CEM00874.1 pOT|XP_003074418.1 fNC|XP_959690.1 fNC|XP_963278.1	2	0	0	0	0	0	4	0	0	0	0	2	0	0	1	0	0	0	2	1
OG5778	alPT|XP_001425211.1 alPT|XP_001434166.1 exAK|AKO1_000718 exAK|AKO1_007842 alVB|CEM13017.1 exAG|A_god_c1420_g1_i1_m.2864 amDD|XP_636024.1 dcTP|XP_002288078.1 exSE|S_ecu_c335_g1_i1_m.1383 amAC|XP_004346576.1 exNG|XP_002679754.1 mDM|NP_611945.3	2	1	1	0	0	1	1	1	1	0	0	0	0	0	0	0	0	1	2	1
OG5816	alPT|XP_001444040.1 alPT|XP_001445665.1 alPT|XP_001448132.1 exAK|AKO1_008252 exAK|AKO1_015493 fBD|XP_006677571.1 exAG|A_god_c8334_g1_i1_m.23157 exSE|S_ecu_c8586_g1_i1_m.52493_c8586_g1_i2_m.52503 gaCR|XP_001702004.1 sPI|XP_002904641.1 amAC|XP_004341826.1 sAA|XP_009039081.1	2	0	1	0	0	1	0	1	0	0	1	0	1	0	0	1	1	0	3	0
OG5869	exAG|A_god_c1027_g1_i1_m.2091 exAG|A_god_c4096_g1_i1_m.8295 mDM|NP_731457.2 mDM|NP_731458.2 mDM|NP_731459.2 mDM|NP_788628.2 amAC|XP_004332903.1 amAC|XP_004335240.1 exAK|AKO1_008087 exNG|XP_002678240.1 amAC|XP_004344798.1 exAK|AKO1_005376	2	1	2	0	0	0	0	3	4	0	0	0	0	0	0	0	0	0	0	0
OG5875	exAG|A_god_c1234_g1_i1_m.2445 exAG|A_god_c5364_g1_i1_m.11805 exAK|AKO1_002259 exAK|AKO1_011587 sPI|XP_002897799.1 sPI|XP_002897800.1 sPI|XP_002909753.1 sPI|XP_002998783.1 exPA|CAMPEP_0117428730 exNG|XP_002676777.1 exSE|S_ecu_c15260_g1_i1_m.78747 fNC|XP_962460.1	2	1	2	1	0	1	0	0	0	0	0	1	0	0	0	0	4	0	0	0
OG5887	exAG|A_god_c3216_g1_i1_m.6430 exAG|A_god_c3354_g1_i1_m.6659 exPW|CAMPEP_0117446844 exPW|CAMPEP_0117450730 amAC|XP_004337728.1 exNG|XP_002674529.1 exPA|CAMPEP_0117431252 sPI|XP_002900203.1 amDD|XP_646585.1 pOT|XP_003081749.1 exAK|AKO1_011796 exAK|AKO1_011797	2	1	2	1	2	0	1	1	0	0	0	0	0	0	1	0	1	0	0	0
OG5892	exAG|A_god_c5969_g1_i1_m.13761 exAG|A_god_c8499_g1_i1_m.23949 amAC|XP_004337658.1 cfMB|XP_001744738.1 exAK|AKO1_002981 exNG|XP_002678528.1 fBD|XP_006681492.1 fNC|XP_963722.1 mDM|NP_733061.1 pOT|XP_003074838.1 exAG|A_god_c1559_g1_i1_m.3137 exAK|AKO1_009335	2	1	3	0	0	0	0	1	1	1	1	1	0	0	1	0	0	0	0	0
OG5894	exAG|A_god_c7224_g1_i1_m.18265 exAG|A_god_c7224_g1_i2_m.18267 exAK|AKO1_003388 exAK|AKO1_007272 pAT|NP_001184902.1 pAT|NP_171874.3 pAT|NP_973754.2 alVB|CEM30576.1 cfMB|XP_001747672.1 fBD|XP_006681154.1 exSE|S_ecu_c731_g1_i1_m.2629 gaCR|XP_001697341.1	2	0	2	0	0	1	0	0	0	1	1	0	1	3	0	0	0	0	0	1
OG5896	exAK|AKO1_000019 exAK|AKO1_002519 mDM|NP_524467.1 mDM|NP_569877.1 pAT|NP_194175.1 pAT|NP_849434.1 amAC|XP_004338324.1 amDD|XP_638249.1 fBD|XP_006676550.1 fNC|XP_964450.1 gaCR|XP_001702744.1 pOT|XP_003074736.1	2	0	0	0	0	0	1	1	2	0	1	1	1	2	1	0	0	0	0	0
OG5897	exAK|AKO1_000174 exAK|AKO1_014089 exPA|CAMPEP_0117424010 exPA|CAMPEP_0117434132 pAT|NP_001189868.1 pAT|NP_566417.3 amAC|XP_004354054.1 exNG|XP_002673514.1 exPW|CAMPEP_0117436012 pOT|XP_003083679.1 sPI|XP_002897495.1 gaCR|XP_001696629.1	2	1	0	2	1	0	0	1	0	0	0	0	1	2	1	0	1	0	0	0
OG5899	exAK|AKO1_000359 exAK|AKO1_001895 pAT|NP_001332133.1 pAT|NP_201200.2 cfMB|XP_001749327.1 amAC|XP_004336656.1 exSE|S_ecu_c10059_g1_i1_m.70209 gaCR|XP_001702928.1 amDD|XP_636560.1 exPA|CAMPEP_0117426676 pOT|XP_003078742.1 exNG|XP_002673181.1	2	1	0	1	0	1	1	1	0	1	0	0	1	2	1	0	0	0	0	0
OG5905	exAK|AKO1_002647 exAK|AKO1_008357 mDM|NP_001260957.1 mDM|NP_001260958.1 mDM|NP_610890.2 alVB|CEM05566.1 cfMB|XP_001742504.1 sPI|XP_002909989.1 amDD|XP_002649181.1 exPW|CAMPEP_0117451632 exSE|S_ecu_c1121_g2_i1_m.4041 dcTP|XP_002286905.1	2	0	0	0	1	1	1	0	3	1	0	0	0	0	0	0	1	1	0	1
OG5906	exAK|AKO1_002822 exAK|AKO1_015678 amAC|XP_004335612.1 amDD|XP_636446.1 cfMB|XP_001748014.1 exAG|A_god_c9440_g1_i1_m.29821 exNG|XP_002677814.1 exPW|CAMPEP_0117445194 exSE|S_ecu_c5286_g2_i1_m.22225 fBD|XP_006675162.1 fNC|XP_959984.3 exPA|CAMPEP_0117423084	2	1	1	1	1	1	1	1	0	1	1	1	0	0	0	0	0	0	0	0
OG5908	exAK|AKO1_003390 exAK|AKO1_014608 exNG|XP_002673576.1 exNG|XP_002677511.1 exNG|XP_002682657.1 amAC|XP_004368150.1 amDD|XP_643616.1 dcTP|XP_002288927.1 gaCR|XP_001700151.1 pOT|XP_003081309.1 sAA|XP_009034944.1 sPI|XP_002997751.1	2	3	0	0	0	0	1	1	0	0	0	0	1	0	1	1	1	1	0	0
OG5910	exAK|AKO1_004282 exAK|AKO1_004326 pAT|NP_001330248.1 pAT|NP_196069.1 pAT|NP_200664.1 amAC|XP_004344106.1 amDD|XP_645174.1 dcTP|XP_002289701.1 exNG|XP_002668969.1 gaCR|XP_001694607.1 pOT|XP_003080172.1 exAG|A_god_c5272_g1_i1_m.11530_c11336_g1_i1_m.32379	2	1	1	0	0	0	1	1	0	0	0	0	1	3	1	0	0	1	0	0
OG5911	exAK|AKO1_004799 exAK|AKO1_007507 exSE|S_ecu_c16262_g1_i1_m.80119 alVB|CEM32424.1 sPI|XP_002906976.1 amAC|XP_004347137.1 gaCR|XP_001697441.1 amDD|XP_641166.1 pOT|XP_003080919.1 fBD|XP_006679626.1 sPI|XP_002896068.1 sAA|XP_009036751.1	2	0	0	0	0	1	1	1	0	0	1	0	1	0	1	1	2	0	0	1
OG5912	exAK|AKO1_006509 exAK|AKO1_011811 exNG|XP_002670830.1 exNG|XP_002670839.1 exNG|XP_002670917.1 exNG|XP_002670919.1 exNG|XP_002670956.1 exNG|XP_002670957.1 exNG|XP_002673402.1 exNG|XP_002675513.1 exNG|XP_002681423.1 exNG|XP_002682702.1	2	10	0	0	0	0	0	0	0	0	0	0	0	0	0	0	0	0	0	0
OG5913	exAK|AKO1_013408 exAK|AKO1_015708 exNG|XP_002668846.1 exNG|XP_002669660.1 exNG|XP_002677937.1 pAT|NP_001318543.1 pAT|NP_196723.1 fNC|XP_964557.2 alVB|CEL94376.1 exAG|A_god_c4334_g1_i1_m.8766 gaCR|XP_001694472.1 amAC|XP_004351579.1	2	3	1	0	0	0	0	1	0	0	0	1	1	2	0	0	0	0	0	1
OG5914	exAK|AKO1_013684 exAK|AKO1_015755 exPA|CAMPEP_0117426550 exPA|CAMPEP_0117434172 exPW|CAMPEP_0117437768 exPW|CAMPEP_0117451242 amDD|XP_644959.1 exNG|XP_002681720.1 exSE|S_ecu_c8860_g6_i1_m.57843 fBD|XP_006677436.1 exAG|A_god_c7748_g1_i1_m.20326 sPI|XP_002904143.1	2	1	1	2	2	1	1	0	0	0	1	0	0	0	0	0	1	0	0	0
OG5927	exPW|CAMPEP_0117434674 exPW|CAMPEP_0117452404 exSE|S_ecu_c7142_g1_i1_m.35757 exSE|S_ecu_c7142_g1_i2_m.35767 exAG|A_god_c5609_g1_i1_m.12548 exAG|A_god_c7013_g1_i1_m.17423 amDD|XP_645456.1 exAG|A_god_c8855_g1_i1_m.26053 exAK|AKO1_008740 exNG|XP_002674429.1 exAK|AKO1_001246 exNG|XP_002675333.1	2	2	3	0	2	2	1	0	0	0	0	0	0	0	0	0	0	0	0	0
OG6146	pAT|NP_001331919.1 pAT|NP_568119.1 amAC|XP_004340851.1 exAK|AKO1_006586 exPW|CAMPEP_0117444554 exSE|S_ecu_c1253_g1_i1_m.4562 fBD|XP_006677932.1 gaCR|XP_001689547.1 exAK|AKO1_012521 exNG|XP_002681021.1 fNC|XP_962606.1 sPI|XP_002906660.1	2	1	0	0	1	1	0	1	0	0	1	1	1	2	0	0	1	0	0	0
OG6204	alPT|XP_001436286.1 alPT|XP_001453106.1 alPT|XP_001453686.1 exAK|AKO1_004592 exAK|AKO1_010633 sAA|XP_009036333.1 gaCR|XP_001700894.1 pAT|NP_182212.1 exNG|XP_002674117.1 amAC|XP_004339444.1 sAA|XP_009035775.1	2	1	0	0	0	0	0	1	0	0	0	0	1	1	0	2	0	0	3	0
OG6213	alPT|XP_001443014.1 alPT|XP_001443211.1 alPT|XP_001443212.1 exAK|AKO1_000658 exAK|AKO1_008157 exPA|CAMPEP_0117420804 exPA|CAMPEP_0117432266 alPT|XP_001427136.1 alPT|XP_001433384.1 amAC|XP_004348675.1 exPW|CAMPEP_0117437974	2	0	0	2	1	0	0	1	0	0	0	0	0	0	0	0	0	0	5	0
OG6287	exAG|A_god_c11020_g2_i1_m.31806 exAG|A_god_c8919_g6_i1_m.26592 exAK|AKO1_002738 exAK|AKO1_010445 exNG|XP_002669990.1 exNG|XP_002670037.1 fNC|XP_957888.2 fNC|XP_960753.2 amDD|XP_643427.1 cfMB|XP_001750745.1 sPI|XP_002998880.1	2	2	2	0	0	0	1	0	0	1	0	2	0	0	0	0	1	0	0	0
OG6289	exAG|A_god_c1838_g1_i1_m.3645 exAG|A_god_c2305_g1_i1_m.4595 exAK|AKO1_003479 exAK|AKO1_012379 pAT|NP_001077548.1 pAT|NP_001321384.1 pAT|NP_173121.1 amAC|XP_004335803.1 amAC|XP_004345369.1 exNG|XP_002672414.1 fNC|XP_958329.1	2	1	2	0	0	0	0	2	0	0	0	1	0	3	0	0	0	0	0	0
OG6297	exAG|A_god_c7052_g1_i1_m.17604 exAG|A_god_c7263_g1_i1_m.18400 exAG|A_god_c7263_g1_i2_m.18403 exAK|AKO1_001546 exAK|AKO1_011953 exNG|XP_002671403.1 exNG|XP_002676349.1 exSE|S_ecu_c1690_g1_i1_m.6395 exSE|S_ecu_c1690_g1_i2_m.6397 exPW|CAMPEP_0117439118 sPI|XP_002900645.1	2	2	3	0	1	2	0	0	0	0	0	0	0	0	0	0	1	0	0	0
OG6303	exAK|AKO1_003303 exAK|AKO1_002789 exNG|XP_002668102.1 exNG|XP_002674842.1 exNG|XP_002678757.1 exNG|XP_002678782.1 exNG|XP_002678922.1 exNG|XP_002669054.1 exNG|XP_002681110.1 exNG|XP_002667932.1 exNG|XP_002678711.1	2	9	0	0	0	0	0	0	0	0	0	0	0	0	0	0	0	0	0	0
OG6306	exAK|AKO1_000998 exAK|AKO1_010227 exSE|S_ecu_c3565_g1_i1_m.13499 alVB|CEM39214.1 amAC|XP_004348494.1 fNC|XP_965383.3 sAA|XP_009034151.1 sPI|XP_002903952.1 amAC|XP_004341275.1 exNG|XP_002676438.1 fBD|XP_006683331.1	2	1	0	0	0	1	0	2	0	0	1	1	0	0	0	1	1	0	0	1
OG6309	exAK|AKO1_001426 exAK|AKO1_002743 amAC|XP_004336950.1 amDD|XP_643541.1 exNG|XP_002669287.1 pAT|NP_190674.2 exSE|S_ecu_c16516_g1_i1_m.80829 dcTP|XP_002296158.1 exPA|CAMPEP_0117418370 gaCR|XP_001700142.1 pOT|XP_003084119.1	2	1	0	1	0	1	1	1	0	0	0	0	1	1	1	0	0	1	0	0
OG6310	exAK|AKO1_001648 exAK|AKO1_003268 alPT|XP_001423947.1 alVB|CEM08939.1 amAC|XP_004342199.1 amDD|XP_636700.1 fBD|XP_006677717.1 mDM|NP_648413.1 pAT|NP_566099.1 sPI|XP_002899634.1 dcTP|XP_002294976.1	2	0	0	0	0	0	1	1	1	0	1	0	0	1	0	0	1	1	1	1
OG6316	exAK|AKO1_002190 exAK|AKO1_004973 exNG|XP_002670768.1 exNG|XP_002683543.1 exPW|CAMPEP_0117446806 exPW|CAMPEP_0117453616 cfMB|XP_001746631.1 exAG|A_god_c6266_g1_i1_m.14738 fBD|XP_006680611.1 fNC|XP_961419.3 sAA|XP_009040673.1	2	2	1	0	2	0	0	0	0	1	1	1	0	0	0	1	0	0	0	0
OG6318	exAK|AKO1_003131 exAK|AKO1_015056 exPA|CAMPEP_0117424396 exPA|CAMPEP_0117428294 exPW|CAMPEP_0117437400 amAC|XP_004351695.1 cfMB|XP_001745712.1 exNG|XP_002681367.1 exPW|CAMPEP_0117442036 fBD|XP_006682529.1 fNC|XP_964977.1	2	1	0	2	2	0	0	1	0	1	1	1	0	0	0	0	0	0	0	0
OG6320	exAK|AKO1_003299 exAK|AKO1_007352 pAT|NP_174638.2 pAT|NP_566847.1 pAT|NP_850648.1 alVB|CEM06947.1 gaCR|XP_001692032.1 pOT|XP_003082513.1 dcTP|XP_002289010.1 sPI|XP_002899577.1 exPW|CAMPEP_0117446976	2	0	0	0	1	0	0	0	0	0	0	0	1	3	1	0	1	1	0	1
OG6322	exAK|AKO1_004457 exAK|AKO1_006487 pAT|NP_197725.1 sPI|XP_002997440.1 exNG|XP_002682758.1 exAG|A_god_c17144_g1_i1_m.39631 exPW|CAMPEP_0117441502 fBD|XP_006682967.1 exPA|CAMPEP_0117421786 exSE|S_ecu_c8836_g1_i1_m.57279 fBD|XP_006677036.1	2	1	1	1	1	1	0	0	0	0	2	0	0	1	0	0	1	0	0	0
OG6324	exAK|AKO1_006109 exAK|AKO1_007238 mDM|NP_001286617.1 mDM|NP_611429.1 pAT|NP_001331255.1 pAT|NP_196725.1 pOT|XP_003074333.1 sPI|XP_002997824.1 alVB|CEL99162.1 gaCR|XP_001702726.1 amDD|XP_637728.1	2	0	0	0	0	0	1	0	2	0	0	0	1	2	1	0	1	0	0	1
OG6325	exAK|AKO1_007443 exAK|AKO1_012866 exPW|CAMPEP_0117440730 exPW|CAMPEP_0117451534 exPW|CAMPEP_0117456094 alVB|CEM10208.1 amAC|XP_004336326.1 cfMB|XP_001749900.1 fBD|XP_006682234.1 fNC|XP_958654.1 exNG|XP_002670451.1	2	1	0	0	3	0	0	1	0	1	1	1	0	0	0	0	0	0	0	1
OG6326	exAK|AKO1_008256 exAK|AKO1_008968 pAT|NP_001322359.1 pAT|NP_172451.2 amAC|XP_004335444.1 amDD|XP_639285.1 exAG|A_god_c1912_g1_i1_m.3864 exNG|XP_002682453.1 exSE|S_ecu_c10340_g1_i1_m.70749 mDM|NP_001036574.1 pOT|XP_003081860.1	2	1	1	0	0	1	1	1	1	0	0	0	0	2	1	0	0	0	0	0
OG6328	exAK|AKO1_013594 exAK|AKO1_014625 mDM|NP_001189310.1 mDM|NP_651693.2 alPT|XP_001438840.1 amAC|XP_004335914.1 amDD|XP_629240.1 exNG|XP_002676981.1 fBD|XP_006678453.1 sPI|XP_002900837.1 gaCR|XP_001698080.1	2	1	0	0	0	0	1	1	2	0	1	0	1	0	0	0	1	0	1	0
OG6330	exNG|XP_002668596.1 exNG|XP_002671706.1 exNG|XP_002671767.1 exNG|XP_002672380.1 exNG|XP_002677723.1 sPI|XP_002904718.1 sPI|XP_002909502.1 dcTP|XP_002294489.1 exAK|AKO1_012902 exAK|AKO1_007204 fNC|XP_959119.3	2	5	0	0	0	0	0	0	0	0	0	1	0	0	0	0	2	1	0	0
OG6452	pAT|NP_001031857.1 pAT|NP_196462.2 pAT|NP_851033.1 alVB|CEM00733.1 gaCR|XP_001702953.1 exAK|AKO1_008148 exNG|XP_002672222.1 exPW|CAMPEP_0117439808 exSE|S_ecu_c8537_g1_i1_m.51805 pOT|XP_003078992.1 exAK|AKO1_005184	2	1	0	0	1	1	0	0	0	0	0	0	1	3	1	0	0	0	0	1
OG6712	alPT|XP_001428947.1 alPT|XP_001436056.1 alPT|XP_001451388.1 alPT|XP_001455982.1 alPT|XP_001457649.1 exAK|AKO1_006147 exAK|AKO1_009446 exNG|XP_002676627.1 exNG|XP_002678931.1 exSE|S_ecu_c3861_g1_i1_m.14725	2	2	0	0	0	1	0	0	0	0	0	0	0	0	0	0	0	0	5	0
OG6774	amAC|XP_004333291.1 amAC|XP_004352733.1 exAK|AKO1_007135 exAK|AKO1_009059 exSE|S_ecu_c8766_g2_i1_m.55723 exSE|S_ecu_c8766_g2_i2_m.55728 exSE|S_ecu_c8766_g2_i3_m.55732 exSE|S_ecu_c8766_g2_i4_m.55739 amDD|XP_637094.1 exAG|A_god_c7968_g1_i1_m.21335	2	0	1	0	0	4	1	2	0	0	0	0	0	0	0	0	0	0	0	0
OG6789	amAC|XP_004337126.1 amAC|XP_004337874.1 amAC|XP_004339529.1 exAG|A_god_c11631_g1_i1_m.32773 exAG|A_god_c17876_g1_i1_m.41003 exAG|A_god_c5210_g1_i1_m.11362 exAG|A_god_c632_g1_i1_m.1204 exAG|A_god_c794_g1_i1_m.1630 exAK|AKO1_007020 exAK|AKO1_013020	2	0	5	0	0	0	0	3	0	0	0	0	0	0	0	0	0	0	0	0
OG6790	amAC|XP_004337985.1 amAC|XP_004344959.1 exAK|AKO1_000445 exAK|AKO1_005585 dcTP|XP_002292435.1 sPI|XP_002907828.1 amDD|XP_645442.1 exAG|A_god_c14142_g1_i1_m.35882 exNG|XP_002674190.1 fBD|XP_006677874.1	2	1	1	0	0	0	1	2	0	0	1	0	0	0	0	0	1	1	0	0
OG6796	amDD|XP_636027.1 amDD|XP_637429.1 alVB|CEM28676.1 exAK|AKO1_013707 gaCR|XP_001701935.1 pOT|XP_003079932.1 sPI|XP_002900883.1 exAK|AKO1_006408 exNG|XP_002679476.1 exSE|S_ecu_c2639_g1_i1_m.9893	2	1	0	0	0	1	2	0	0	0	0	0	1	0	1	0	1	0	0	1
OG6822	exAG|A_god_c12709_g1_i1_m.34141 exAG|A_god_c17815_g1_i1_m.40903 exAK|AKO1_001537 exAK|AKO1_004820 pAT|NP_196865.1 pAT|NP_564963.1 dcTP|XP_002286038.1 pOT|XP_003079842.1 sPI|XP_002899020.1 exSE|S_ecu_c14289_g1_i1_m.77093	2	0	2	0	0	1	0	0	0	0	0	0	0	2	1	0	1	1	0	0
OG6831	exAG|A_god_c17178_g1_i1_m.39709 exAG|A_god_c4290_g1_i1_m.8664 exAK|AKO1_004386 exAK|AKO1_005521 exNG|XP_002676860.1 exNG|XP_002677621.1 mDM|NP_001259867.1 mDM|NP_001285560.1 mDM|NP_787960.1 exSE|S_ecu_c16189_g1_i1_m.79884	2	2	2	0	0	1	0	0	3	0	0	0	0	0	0	0	0	0	0	0
OG6842	exAG|A_god_c6005_g1_i1_m.13878 exAG|A_god_c8329_g1_i1_m.23142 exAK|AKO1_008113 exAK|AKO1_014428 exPW|CAMPEP_0117447700 exPW|CAMPEP_0117448158 amAC|XP_004357163.1 exNG|XP_002682165.1 exPA|CAMPEP_0117424634 exSE|S_ecu_c2469_g1_i1_m.9091	2	1	2	1	2	1	0	1	0	0	0	0	0	0	0	0	0	0	0	0
OG6845	exAK|AKO1_000080 exAK|AKO1_006155 pAT|NP_001031197.1 pAT|NP_565643.1 pAT|NP_565644.1 alVB|CEM24009.1 sPI|XP_002895687.1 cfMB|XP_001744308.1 pOT|XP_003074703.1 exNG|XP_002672245.1	2	1	0	0	0	0	0	0	0	1	0	0	0	3	1	0	1	0	0	1
OG6850	exAK|AKO1_001552 exAK|AKO1_008204 exPW|CAMPEP_0117434718 exPW|CAMPEP_0117453950 exPA|CAMPEP_0117422070 alVB|CEM34010.1 sAA|XP_009033056.1 sPI|XP_002908682.1 exSE|S_ecu_c5217_g1_i2_m.21768 exNG|XP_002683038.1	2	1	0	1	2	1	0	0	0	0	0	0	0	0	0	1	1	0	0	1
OG6853	exAK|AKO1_002034 exAK|AKO1_005131 exPW|CAMPEP_0117443158 exPW|CAMPEP_0117456212 amAC|XP_004341511.1 amDD|XP_640917.2 cfMB|XP_001744390.1 mDM|NP_611846.1 pOT|XP_003078360.1 sPI|XP_002898469.1	2	0	0	0	2	0	1	1	1	1	0	0	0	0	1	0	1	0	0	0
OG6854	exAK|AKO1_002047 exAK|AKO1_005306 cfMB|XP_001743759.1 alVB|CEL92263.1 exSE|S_ecu_c6157_g2_i1_m.27812 amAC|XP_004356755.1 exNG|XP_002682967.1 exPW|CAMPEP_0117447058 mDM|NP_648549.1 pAT|NP_680104.1	2	1	0	0	1	1	0	1	1	1	0	0	0	1	0	0	0	0	0	1
OG6855	exAK|AKO1_002174 exAK|AKO1_002714 sAA|XP_009033807.1 sAA|XP_009034680.1 sAA|XP_009035142.1 sAA|XP_009037008.1 exNG|XP_002682087.1 exAG|A_god_c12548_g1_i1_m.33804 exSE|S_ecu_c13701_g1_i1_m.75380 sAA|XP_009035714.1	2	1	1	0	0	1	0	0	0	0	0	0	0	0	0	5	0	0	0	0
OG6856	exAK|AKO1_002460 exAK|AKO1_010589 fNC|XP_011394913.1 fNC|XP_011394914.1 fNC|XP_011394915.1 fNC|XP_011394916.1 fNC|XP_011394939.1 fNC|XP_011394940.1 fNC|XP_965188.1 fNC|XP_965492.2	2	0	0	0	0	0	0	0	0	0	0	8	0	0	0	0	0	0	0	0
OG6857	exAK|AKO1_002797 exAK|AKO1_014856 pAT|NP_001326995.1 pAT|NP_191216.1 amAC|XP_004368026.1 gaCR|XP_001692561.1 amDD|XP_643561.1 fBD|XP_006678173.1 pOT|XP_003080791.1 pOT|XP_003082984.1	2	0	0	0	0	0	1	1	0	0	1	0	1	2	2	0	0	0	0	0
OG6858	exAK|AKO1_002799 exAK|AKO1_014842 amDD|XP_636624.1 dcTP|XP_002288241.1 exNG|XP_002674819.1 exPW|CAMPEP_0117443574 exSE|S_ecu_c9331_g1_i1_m.68277 gaCR|XP_001702750.1 pAT|NP_198470.3 sAA|XP_009038168.1	2	1	0	0	1	1	1	0	0	0	0	0	1	1	0	1	0	1	0	0
OG6859	exAK|AKO1_002919 exAK|AKO1_006789 exSE|S_ecu_c4672_g1_i1_m.18032 exSE|S_ecu_c3584_g1_i1_m.13620 mDM|NP_001285729.1 mDM|NP_787994.1 amAC|XP_004338044.1 amDD|XP_637968.1 exNG|XP_002680622.1 exNG|XP_002672866.1	2	2	0	0	0	2	1	1	2	0	0	0	0	0	0	0	0	0	0	0
OG6862	exAK|AKO1_004193 exAK|AKO1_006160 sPI|XP_002900386.1 sPI|XP_002996873.1 alPT|XP_001451668.1 amAC|XP_004342377.1 amDD|XP_001134527.1 exAG|A_god_c6653_g1_i1_m.16087 exNG|XP_002673557.1 fBD|XP_006675589.1	2	1	1	0	0	0	1	1	0	0	1	0	0	0	0	0	2	0	1	0
OG6863	exAK|AKO1_004390 exAK|AKO1_013564 amAC|XP_004339544.1 amDD|XP_642666.1 exNG|XP_002682302.1 exPA|CAMPEP_0117430532 exSE|S_ecu_c20632_g1_i1_m.87246 sPI|XP_002904075.1 exAG|A_god_c15845_g2_i1_m.38176 cfMB|XP_001750987.1	2	1	1	1	0	1	1	1	0	1	0	0	0	0	0	0	1	0	0	0
OG6865	exAK|AKO1_005080 exAK|AKO1_005492 exPW|CAMPEP_0117437636 exPW|CAMPEP_0117440774 alVB|CEM22660.1 amAC|XP_004336810.1 exNG|XP_002673172.1 fNC|XP_964713.1 pOT|XP_003074649.1 sAA|XP_009037798.1	2	1	0	0	2	0	0	1	0	0	0	1	0	0	1	1	0	0	0	1
OG6866	exAK|AKO1_005481 exAK|AKO1_013590 exNG|XP_002672189.1 exNG|XP_002677874.1 exNG|XP_002679214.1 exNG|XP_002682187.1 exNG|XP_002682188.1 exNG|XP_002675892.1 cfMB|XP_001748596.1 exPA|CAMPEP_0117429750	2	6	0	1	0	0	0	0	0	1	0	0	0	0	0	0	0	0	0	0
OG6868	exAK|AKO1_008227 exAK|AKO1_015497 exNG|XP_002674416.1 exNG|XP_002680997.1 exNG|XP_002681414.1 exSE|S_ecu_c6879_g1_i1_m.33283 exSE|S_ecu_c6879_g1_i2_m.33287 amAC|XP_004339479.1 exNG|XP_002678161.1 exPW|CAMPEP_0117435804	2	4	0	0	1	2	0	1	0	0	0	0	0	0	0	0	0	0	0	0
OG6870	exAK|AKO1_010107 exAK|AKO1_014274 exSE|S_ecu_c8177_g1_i2_m.46710 exSE|S_ecu_c8177_g1_i3_m.46711 amAC|XP_004367704.1 dcTP|XP_002290654.1 gaCR|XP_001693970.1 sAA|XP_009042938.1 sPI|XP_002907749.1 pOT|XP_003081377.1	2	0	0	0	0	2	0	1	0	0	0	0	1	0	1	1	1	1	0	0
OG6888	exPA|CAMPEP_0117424672 exPA|CAMPEP_0117428808 amAC|XP_004336035.1 amDD|XP_629727.1 exAG|A_god_c8889_g1_i1_m.26304 exPW|CAMPEP_0117442800 exSE|S_ecu_c20898_g1_i1_m.88102 exAK|AKO1_007382 exAK|AKO1_013663 exNG|XP_002677190.1	2	1	1	2	1	1	1	1	0	0	0	0	0	0	0	0	0	0	0	0
OG6894	exPW|CAMPEP_0117435996 exPW|CAMPEP_0117438238 pAT|NP_001331232.1 pAT|NP_196843.1 amDD|XP_628871.1 exAK|AKO1_013697 exAK|AKO1_013701 exNG|XP_002673891.1 pOT|XP_003082636.1 gaCR|XP_001689485.1	2	1	0	0	2	0	1	0	0	0	0	0	1	2	1	0	0	0	0	0
OG7017	pAT|NP_001119109.1 pAT|NP_001190902.1 pAT|NP_195062.1 amAC|XP_004341400.1 amDD|XP_629990.1 exAK|AKO1_014749 amDD|XP_641969.1 exAK|AKO1_013712 fNC|XP_963031.1 gaCR|XP_001690522.1	2	0	0	0	0	0	2	1	0	0	0	1	1	3	0	0	0	0	0	0
OG7060	pAT|NP_001330374.1 pAT|NP_001330375.1 pAT|NP_195133.3 pAT|NP_196244.1 exAK|AKO1_007165 exAK|AKO1_009146 amDD|XP_635716.1 cfMB|XP_001749131.1 mDM|NP_609110.1 exSE|S_ecu_c3808_g1_i1_m.14579	2	0	0	0	0	1	1	0	1	1	0	0	0	4	0	0	0	0	0	0
OG7270	alPT|XP_001424901.1 alPT|XP_001451272.1 exAK|AKO1_002909 exAK|AKO1_012342 exNG|XP_002668790.1 exNG|XP_002669290.1 exPW|CAMPEP_0117442172 exPW|CAMPEP_0117452128 exPA|CAMPEP_0117418596	2	2	0	1	2	0	0	0	0	0	0	0	0	0	0	0	0	0	2	0
OG7308	alPT|XP_001433362.1 alPT|XP_001440847.1 amAC|XP_004340125.1 amAC|XP_004351082.1 amAC|XP_004352792.1 amAC|XP_004352888.1 exAK|AKO1_005573 exAK|AKO1_009055 exPW|CAMPEP_0117446360	2	0	0	0	1	0	0	4	0	0	0	0	0	0	0	0	0	0	2	0
OG7355	amAC|XP_004332927.1 amAC|XP_004333737.1 exAK|AKO1_001691 exNG|XP_002672704.1 exAK|AKO1_010138 exPW|CAMPEP_0117441598 exPA|CAMPEP_0117426420 exPW|CAMPEP_0117445984 exNG|XP_002676484.1	2	2	0	1	2	0	0	2	0	0	0	0	0	0	0	0	0	0	0	0
OG7360	amAC|XP_004335794.1 amAC|XP_004336353.1 exAK|AKO1_001439 exAK|AKO1_014547 exSE|S_ecu_c12151_g1_i1_m.73629 exAG|A_god_c14557_g1_i1_m.36664 sPI|XP_002909202.1 gaCR|XP_001696722.1 sAA|XP_009039739.1	2	0	1	0	0	1	0	2	0	0	0	0	1	0	0	1	1	0	0	0
OG7372	amAC|XP_004352489.1 amAC|XP_004356773.1 amAC|XP_004336989.1 amDD|XP_643841.1 exAK|AKO1_006907 fNC|XP_962352.1 exAK|AKO1_006157 fBD|XP_006680939.1 exPW|CAMPEP_0117436242	2	0	0	0	1	0	1	3	0	0	1	1	0	0	0	0	0	0	0	0
OG7373	amAC|XP_004353685.1 amAC|XP_004358231.1 exAK|AKO1_010278 exAK|AKO1_013172 exPW|CAMPEP_0117439314 exPW|CAMPEP_0117451150 amDD|XP_629306.1 dcTP|XP_002297197.1 exNG|XP_002682276.1	2	1	0	0	2	0	1	2	0	0	0	0	0	0	0	0	0	1	0	0
OG7386	cfMB|XP_001744013.1 cfMB|XP_001749706.1 exAK|AKO1_004220 exAK|AKO1_011313 amAC|XP_004341473.1 exNG|XP_002675497.1 amAC|XP_004338536.1 exAG|A_god_c10966_g1_i1_m.31696 cfMB|XP_001748703.1	2	1	1	0	0	0	0	2	0	3	0	0	0	0	0	0	0	0	0	0
OG7405	exAG|A_god_c11192_g1_i1_m.32141 exAG|A_god_c7219_g1_i1_m.18240_c7219_g1_i2_m.18247 exAG|A_god_c7219_g1_i1_m.18242_c7219_g1_i2_m.18248 exAK|AKO1_000862 exAK|AKO1_007850 exPW|CAMPEP_0117443120 exPW|CAMPEP_0117446278 pAT|NP_566815.1 amAC|XP_004353225.1	2	0	3	0	2	0	0	1	0	0	0	0	0	1	0	0	0	0	0	0
OG7431	exAK|AKO1_000151 exAK|AKO1_009357 alPT|XP_001445748.1 amAC|XP_004339415.1 cfMB|XP_001745017.1 exNG|XP_002679210.1 exSE|S_ecu_c2384_g1_i1_m.8658 pAT|NP_568712.1 sPI|XP_002907654.1	2	1	0	0	0	1	0	1	0	1	0	0	0	1	0	0	1	0	1	0
OG7433	exAK|AKO1_006923 exAK|AKO1_001615 exNG|XP_002669498.1 exNG|XP_002679422.1 exSE|S_ecu_c4559_g1_i1_m.17245 exSE|S_ecu_c4559_g1_i2_m.17251 exSE|S_ecu_c4559_g1_i3_m.17253 exPA|CAMPEP_0117432786 sPI|XP_002898113.1	2	2	0	1	0	3	0	0	0	0	0	0	0	0	0	0	1	0	0	0
OG7436	exAK|AKO1_000531 exAK|AKO1_015439 amAC|XP_004342320.1 cfMB|XP_001745838.1 fBD|XP_006680190.1 pAT|NP_680177.2 amDD|XP_641740.1 exNG|XP_002681655.1 fNC|XP_962632.1	2	1	0	0	0	0	1	1	0	1	1	1	0	1	0	0	0	0	0	0
OG7437	exAK|AKO1_000699 exAK|AKO1_004428 fNC|XP_956792.1 fNC|XP_961329.1 pAT|NP_001078503.4 pAT|NP_172824.3 pAT|NP_188562.1 pAT|NP_564553.1 pAT|NP_569045.1	2	0	0	0	0	0	0	0	0	0	0	2	0	5	0	0	0	0	0	0
OG7442	exAK|AKO1_001605 exAK|AKO1_014166 exPA|CAMPEP_0117426670 exPA|CAMPEP_0117428402 amAC|XP_004354057.1 exNG|XP_002681022.1 exPW|CAMPEP_0117449832 fBD|XP_006678022.1 fNC|XP_960088.1	2	1	0	2	1	0	0	1	0	0	1	1	0	0	0	0	0	0	0	0
OG7444	exAK|AKO1_001871 exAK|AKO1_015324 exPA|CAMPEP_0117419062 exPA|CAMPEP_0117427626 amDD|XP_637150.1 exSE|S_ecu_c1042_g2_i1_m.3704 pAT|NP_197859.4 exNG|XP_002676398.1 exPW|CAMPEP_0117436054	2	1	0	2	1	1	1	0	0	0	0	0	0	1	0	0	0	0	0	0
OG7446	exAK|AKO1_002369 exAK|AKO1_009163 exPA|CAMPEP_0117418894 exPA|CAMPEP_0117432238 exSE|S_ecu_c7469_g1_i1_m.38730 exSE|S_ecu_c7469_g1_i2_m.38737 exSE|S_ecu_c7469_g1_i2_m.38743 exNG|XP_002683092.1 exPW|CAMPEP_0117438646	2	1	0	2	1	3	0	0	0	0	0	0	0	0	0	0	0	0	0	0
OG7448	exAK|AKO1_002906 exAK|AKO1_010636 alVB|CEM18612.1 dcTP|XP_002287496.1 exPA|CAMPEP_0117421190 fNC|XP_958416.1 gaCR|XP_001693259.1 pAT|NP_191713.1 pOT|XP_003080882.1	2	0	0	1	0	0	0	0	0	0	0	1	1	1	1	0	0	1	0	1
OG7451	exAK|AKO1_003198 exAK|AKO1_007410 alPT|XP_001455371.1 alVB|CEL96824.1 amDD|XP_646251.1 cfMB|XP_001746179.1 sPI|XP_002899536.1 sPI|XP_002905440.1 exNG|XP_002681641.1	2	1	0	0	0	0	1	0	0	1	0	0	0	0	0	0	2	0	1	1
OG7454	exAK|AKO1_003975 exAK|AKO1_011570 fBD|XP_006676155.1 fBD|XP_006676939.1 amAC|XP_004367711.1 exNG|XP_002676109.1 exPA|CAMPEP_0117427268 exPW|CAMPEP_0117451186 fNC|XP_956851.1	2	1	0	1	1	0	0	1	0	0	2	1	0	0	0	0	0	0	0	0
OG7455	exAK|AKO1_003990 exAK|AKO1_008022 dcTP|XP_002296847.1 exAG|A_god_c2662_g1_i1_m.5420 exNG|XP_002674537.1 exSE|S_ecu_c13941_g1_i1_m.76104 gaCR|XP_001699598.1 pOT|XP_003082979.1 sAA|XP_009037996.1	2	1	1	0	0	1	0	0	0	0	0	0	1	0	1	1	0	1	0	0
OG7456	exAK|AKO1_004075 exAK|AKO1_006190 pAT|NP_001326570.1 pAT|NP_001326571.1 pAT|NP_001326572.1 pAT|NP_188790.2 pAT|NP_566121.1 pAT|NP_001325107.1 cfMB|XP_001748258.1	2	0	0	0	0	0	0	0	0	1	0	0	0	6	0	0	0	0	0	0
OG7457	exAK|AKO1_004930 exAK|AKO1_012507 exPW|CAMPEP_0117438660 exPW|CAMPEP_0117439188 exPW|CAMPEP_0117445798 gaCR|XP_001696425.1 gaCR|XP_001697782.1 gaCR|XP_001697796.1 fBD|XP_006679624.1	2	0	0	0	3	0	0	0	0	0	1	0	3	0	0	0	0	0	0	0
OG7459	exAK|AKO1_006141 exAK|AKO1_012732 alVB|CEL93556.1 amAC|XP_004341864.1 amDD|XP_641340.1 dcTP|XP_002289615.1 fBD|XP_006679114.1 fNC|XP_956494.1 sPI|XP_002908802.1	2	0	0	0	0	0	1	1	0	0	1	1	0	0	0	0	1	1	0	1
OG7460	exAK|AKO1_006185 exAK|AKO1_009606 exPA|CAMPEP_0117423100 exPA|CAMPEP_0117428162 exPW|CAMPEP_0117439880 exPW|CAMPEP_0117454944 mDM|NP_001286963.1 mDM|NP_648082.1 mDM|NP_648255.1	2	0	0	2	2	0	0	0	3	0	0	0	0	0	0	0	0	0	0	0
OG7463	exAK|AKO1_007601 exAK|AKO1_015101 alPT|XP_001462239.1 amAC|XP_004336068.1 exSE|S_ecu_c11685_g1_i1_m.72332 exAG|A_god_c6559_g1_i1_m.15751 amDD|XP_643173.1 exPA|CAMPEP_0117421308 exPW|CAMPEP_0117450276	2	0	1	1	1	1	1	1	0	0	0	0	0	0	0	0	0	0	1	0
OG7464	exAK|AKO1_008049 exAK|AKO1_014730 gaCR|XP_001690502.1 gaCR|XP_001694662.1 sAA|XP_009034796.1 sAA|XP_009038311.1 sAA|XP_009041805.1 cfMB|XP_001750525.1 sPI|XP_002908415.1	2	0	0	0	0	0	0	0	0	1	0	0	2	0	0	3	1	0	0	0
OG7465	exAK|AKO1_008847 exAK|AKO1_013801 exSE|S_ecu_c8563_g1_i1_m.52205 exSE|S_ecu_c8563_g1_i2_m.52209 exSE|S_ecu_c8563_g1_i4_m.52210 amAC|XP_004339457.1 amDD|XP_637933.1 sPI|XP_002905588.1 fNC|XP_001728096.1	2	0	0	0	0	3	1	1	0	0	0	1	0	0	0	0	1	0	0	0
OG7481	exNG|XP_002672208.1 exNG|XP_002673554.1 exNG|XP_002675989.1 exNG|XP_002676196.1 exNG|XP_002677893.1 exNG|XP_002669366.1 exNG|XP_002673453.1 exAK|AKO1_004666 exAK|AKO1_005614	2	7	0	0	0	0	0	0	0	0	0	0	0	0	0	0	0	0	0	0
OG7625	pAT|NP_001032163.1 pAT|NP_001330244.1 pAT|NP_569034.1 amAC|XP_004334965.1 exAK|AKO1_001195 fNC|XP_964779.1 amAC|XP_004334966.1 exAK|AKO1_010893 fNC|XP_964780.1	2	0	0	0	0	0	0	2	0	0	0	2	0	3	0	0	0	0	0	0
OG7962	amAC|XP_004343963.1 amDD|XP_637019.1 exAG|A_god_c11788_g1_i1_m.32941 exAK|AKO1_007557 exNG|XP_002681724.1 exPW|CAMPEP_0117438548 exSE|S_ecu_c9230_g1_i1_m.67902 exAG|A_god_c16433_g1_i1_m.39147 exAK|AKO1_011226	2	1	2	0	1	1	1	1	0	0	0	0	0	0	0	0	0	0	0	0
OG7965	amDD|XP_640589.1 mDM|NP_523811.1 pAT|NP_173131.1 sPI|XP_002997110.1 cfMB|XP_001743320.1 exAK|AKO1_001075 exAK|AKO1_009066 exNG|XP_002669959.1 pOT|XP_003078482.1	2	1	0	0	0	0	1	0	1	1	0	0	0	1	1	0	1	0	0	0
OG7995	alPT|XP_001426788.1 alPT|XP_001428469.1 alPT|XP_001432629.1 alPT|XP_001436495.1 alPT|XP_001437146.1 alPT|XP_001455011.1 exAK|AKO1_006497 exAK|AKO1_015071	2	0	0	0	0	0	0	0	0	0	0	0	0	0	0	0	0	0	6	0
OG8075	amAC|XP_004334541.1 amAC|XP_004337244.1 exAK|AKO1_003844 exAK|AKO1_015534 exSE|S_ecu_c1624_g1_i1_m.6238 exSE|S_ecu_c1624_g1_i2_m.6242 pOT|XP_003079763.1 gaCR|XP_001698523.1	2	0	0	0	0	2	0	2	0	0	0	0	1	0	1	0	0	0	0	0
OG8081	amAC|XP_004336368.1 amAC|XP_004348579.1 exAK|AKO1_002855 exAK|AKO1_011722 exAG|A_god_c6839_g1_i1_m.16718 exNG|XP_002680209.1 exPA|CAMPEP_0117427672 exNG|XP_002682021.1	2	2	1	1	0	0	0	2	0	0	0	0	0	0	0	0	0	0	0	0
OG8098	amDD|XP_637237.1 amDD|XP_644277.1 exAK|AKO1_002227 exAK|AKO1_011644 amAC|XP_004348737.1 cfMB|XP_001746058.1 exNG|XP_002670811.1 fNC|XP_963705.3	2	1	0	0	0	0	2	1	0	1	0	1	0	0	0	0	0	0	0	0
OG8120	dcTP|XP_002290058.1 dcTP|XP_002296094.1 exAK|AKO1_003504 exAK|AKO1_007284 cfMB|XP_001745929.1 sAA|XP_009034729.1 amAC|XP_004342569.1 gaCR|XP_001698534.1	2	0	0	0	0	0	0	1	0	1	0	0	1	0	0	1	0	2	0	0
OG8133	exAG|A_god_c13227_g1_i1_m.34916 exAG|A_god_c9257_g1_i1_m.29374 exAK|AKO1_002868 exAK|AKO1_007590 cfMB|XP_001748067.1 sPI|XP_002907891.1 exSE|S_ecu_c10312_g1_i1_m.70702 gaCR|XP_001696142.1	2	0	2	0	0	1	0	0	0	1	0	0	1	0	0	0	1	0	0	0
OG8142	exAG|A_god_c17291_g1_i1_m.39931 exAG|A_god_c3266_g1_i1_m.6516 exAK|AKO1_000433 exAK|AKO1_007925 fNC|XP_959092.1 fNC|XP_959480.1 amAC|XP_004333942.1 exNG|XP_002681245.1	2	1	2	0	0	0	0	1	0	0	0	2	0	0	0	0	0	0	0	0
OG8148	exAG|A_god_c2862_g1_i1_m.5840 exAG|A_god_c7751_g1_i1_m.20340 exAK|AKO1_005087 exAK|AKO1_005113 exSE|S_ecu_c2857_g1_i1_m.10824 exSE|S_ecu_c2857_g1_i2_m.10828 exSE|S_ecu_c3802_g1_i2_m.14560 exSE|S_ecu_c3802_g1_i1_m.14558	2	0	2	0	0	4	0	0	0	0	0	0	0	0	0	0	0	0	0	0
OG8166	exAG|A_god_c9102_g1_i1_m.28056 exAG|A_god_c9102_g1_i2_m.28061 exAK|AKO1_002270 exAK|AKO1_015061 amDD|XP_645849.1 exSE|S_ecu_c7662_g3_i1_m.40510 fBD|XP_006675284.1 sPI|XP_002906621.1	2	0	2	0	0	1	1	0	0	0	1	0	0	0	0	0	1	0	0	0
OG8168	exAK|AKO1_000378 exAK|AKO1_002021 alPT|XP_001451109.1 alVB|CEL94503.1 cfMB|XP_001749293.1 gaCR|XP_001693094.1 mDM|NP_647946.1 pAT|NP_567300.1	2	0	0	0	0	0	0	0	1	1	0	0	1	1	0	0	0	0	1	1
OG8169	exAK|AKO1_000656 exAK|AKO1_008146 exNG|XP_002670453.1 exNG|XP_002671757.1 exNG|XP_002673330.1 exNG|XP_002683515.1 exNG|XP_002672542.1 exPW|CAMPEP_0117456206	2	5	0	0	1	0	0	0	0	0	0	0	0	0	0	0	0	0	0	0
OG8172	exAK|AKO1_001082 exAK|AKO1_005694 amAC|XP_004335769.1 amDD|XP_646153.1 exAG|A_god_c9070_g1_i1_m.27795 fBD|XP_006683415.1 fNC|XP_956234.1 fNC|XP_957826.1	2	0	1	0	0	0	1	1	0	0	1	2	0	0	0	0	0	0	0	0
OG8174	exAK|AKO1_001311 exAK|AKO1_013310 exNG|XP_002669955.1 exNG|XP_002672527.1 exSE|S_ecu_c433_g1_i1_m.1671 exSE|S_ecu_c433_g1_i2_m.1674 exAG|A_god_c3012_g1_i1_m.6133 exPW|CAMPEP_0117441578	2	2	1	0	1	2	0	0	0	0	0	0	0	0	0	0	0	0	0	0
OG8177	exAK|AKO1_001997 exAK|AKO1_015119 cfMB|XP_001746775.1 exAG|A_god_c7945_g1_i1_m.21241 exNG|XP_002676849.1 gaCR|XP_001691430.1 sPI|XP_002906818.1 exSE|S_ecu_c5895_g2_i1_m.26030	2	1	1	0	0	1	0	0	0	1	0	0	1	0	0	0	1	0	0	0
OG8178	exAK|AKO1_002014 exAK|AKO1_002489 cfMB|XP_001746293.1 dcTP|XP_002291741.1 exPW|CAMPEP_0117445738 fBD|XP_006682020.1 fNC|XP_958255.2 dcTP|XP_002295067.1	2	0	0	0	1	0	0	0	0	1	1	1	0	0	0	0	0	2	0	0
OG8182	exAK|AKO1_002599 exAK|AKO1_005208 amAC|XP_004333421.1 amDD|XP_639209.1 amAC|XP_004339498.1 fNC|XP_962270.2 exNG|XP_002673977.1 fBD|XP_006679954.1	2	1	0	0	0	0	1	2	0	0	1	1	0	0	0	0	0	0	0	0
OG8186	exAK|AKO1_004311 exAK|AKO1_015100 pAT|NP_193721.2 pAT|NP_566201.1 alVB|CEL98068.1 amAC|XP_004351629.1 exSE|S_ecu_c8598_g2_i1_m.52689_c8598_g2_i2_m.52697_c8598_g2_ exNG|XP_002671897.1	2	1	0	0	0	1	0	1	0	0	0	0	0	2	0	0	0	0	0	1
OG8190	exAK|AKO1_004581 exAK|AKO1_015741 alVB|CEM04239.1 amAC|XP_004335652.1 cfMB|XP_001747303.1 fNC|XP_957950.1 sAA|XP_009037033.1 cfMB|XP_001743471.1	2	0	0	0	0	0	0	1	0	2	0	1	0	0	0	1	0	0	0	1
OG8192	exAK|AKO1_005323 exAK|AKO1_010644 amAC|XP_004338801.1 cfMB|XP_001742088.1 dcTP|XP_002289314.1 fNC|XP_956509.3 sAA|XP_009038649.1 fNC|XP_963967.2	2	0	0	0	0	0	0	1	0	1	0	2	0	0	0	1	0	1	0	0
OG8193	exAK|AKO1_005494 exAK|AKO1_012694 mDM|NP_001259871.1 mDM|NP_608602.1 alPT|XP_001430448.1 cfMB|XP_001745257.1 exNG|XP_002675612.1 fBD|XP_006677434.1	2	1	0	0	0	0	0	0	2	1	1	0	0	0	0	0	0	0	1	0
OG8194	exAK|AKO1_005512 exAK|AKO1_015140 fNC|XP_957090.1 fNC|XP_962498.1 sPI|XP_002902727.1 sPI|XP_002904776.1 amDD|XP_647587.1 sAA|XP_009043509.1	2	0	0	0	0	0	1	0	0	0	0	2	0	0	0	1	2	0	0	0
OG8198	exAK|AKO1_007983 exAK|AKO1_008964 exPA|CAMPEP_0117420502 exPA|CAMPEP_0117434232 amAC|XP_004337199.1 amDD|XP_645407.1 exNG|XP_002672018.1 exPW|CAMPEP_0117453552	2	1	0	2	1	0	1	1	0	0	0	0	0	0	0	0	0	0	0	0
OG8199	exAK|AKO1_008712 exAK|AKO1_010373 cfMB|XP_001749587.1 exAG|A_god_c3712_g1_i1_m.7407 exNG|XP_002681797.1 exPA|CAMPEP_0117424282 exPW|CAMPEP_0117442738 exSE|S_ecu_c11652_g1_i1_m.72220	2	1	1	1	1	1	0	0	0	1	0	0	0	0	0	0	0	0	0	0
OG8200	exAK|AKO1_010097 exAK|AKO1_011529 alPT|XP_001428959.1 amAC|XP_004347145.1 exNG|XP_002669363.1 exPA|CAMPEP_0117429082 exPW|CAMPEP_0117441910 exNG|XP_002670450.1	2	2	0	1	1	0	0	1	0	0	0	0	0	0	0	0	0	0	1	0
OG8201	exAK|AKO1_010491 exAK|AKO1_010872 exPA|CAMPEP_0117419222 exPA|CAMPEP_0117427392 exPA|CAMPEP_0117432038 exPA|CAMPEP_0117434068 exPW|CAMPEP_0117442868 exPW|CAMPEP_0117451828	2	0	0	4	2	0	0	0	0	0	0	0	0	0	0	0	0	0	0	0
OG8202	exAK|AKO1_010683 exAK|AKO1_014481 alVB|CEM05612.1 dcTP|XP_002291942.1 fNC|XP_957835.1 gaCR|XP_001695334.1 pAT|NP_197406.1 pOT|XP_003078311.1	2	0	0	0	0	0	0	0	0	0	0	1	1	1	1	0	0	1	0	1
OG8203	exAK|AKO1_012286 exAK|AKO1_015085 amDD|XP_647333.1 exNG|XP_002678914.1 exPW|CAMPEP_0117446584 exSE|S_ecu_c5834_g1_i1_m.25616 fBD|XP_006681415.1 sPI|XP_002902833.1	2	1	0	0	1	1	1	0	0	0	1	0	0	0	0	0	1	0	0	0
OG8422	pAT|NP_001189549.1 pAT|NP_001323621.1 pAT|NP_001329380.1 pAT|NP_179425.1 pAT|NP_195378.5 exAK|AKO1_014605 exAK|AKO1_014632 mDM|NP_569861.1	2	0	0	0	0	0	0	0	1	0	0	0	0	5	0	0	0	0	0	0
OG8812	exAK|AKO1_007056 exAG|A_god_c11840_g1_i1_m.32981 exAK|AKO1_007054 exPA|CAMPEP_0117420872 exPW|CAMPEP_0117438704 exSE|S_ecu_c4992_g1_i1_m.20196 exNG|XP_002683086.1 exSE|S_ecu_c4992_g2_i1_m.20200	2	1	1	1	1	2	0	0	0	0	0	0	0	0	0	0	0	0	0	0
OG8817	alVB|CEL91820.1 amAC|XP_004332833.1 exAG|A_god_c9081_g1_i1_m.27893 exAK|AKO1_006735 exNG|XP_002675248.1 exSE|S_ecu_c7745_g2_i1_m.41331 sPI|XP_002907558.1 exAK|AKO1_007460	2	1	1	0	0	1	0	1	0	0	0	0	0	0	0	0	1	0	0	1
OG8889	alPT|XP_001426093.1 alPT|XP_001450297.1 alPT|XP_001453136.1 alPT|XP_001459383.1 exAK|AKO1_011188 exAK|AKO1_011196 cfMB|XP_001750121.1	2	0	0	0	0	0	0	0	0	1	0	0	0	0	0	0	0	0	4	0
OG8968	alVB|CEL93153.1 alVB|CEL95582.1 exAG|A_god_c12467_g1_i1_m.33608 exAG|A_god_c1523_g1_i1_m.3069 exAK|AKO1_008893 exAK|AKO1_013724 dcTP|XP_002288215.1	2	0	2	0	0	0	0	0	0	0	0	0	0	0	0	0	0	1	0	2
OG8972	alVB|CEL94500.1 alVB|CEM05382.1 exAK|AKO1_011643 exAK|AKO1_013847 cfMB|XP_001742151.1 cfMB|XP_001749653.1 sAA|XP_009035303.1	2	0	0	0	0	0	0	0	0	2	0	0	0	0	0	1	0	0	0	2
OG8998	amAC|XP_004332986.1 amAC|XP_004338872.1 exAK|AKO1_005116 exAK|AKO1_007963 alVB|CEM06984.1 exAG|A_god_c6762_g1_i1_m.16447 exNG|XP_002671876.1	2	1	1	0	0	0	0	2	0	0	0	0	0	0	0	0	0	0	0	1
OG9035	amDD|XP_635104.1 amDD|XP_647791.1 exAK|AKO1_003206 exAK|AKO1_015391 exPW|CAMPEP_0117444832 amDD|XP_637288.1 exNG|XP_002679021.1	2	1	0	0	1	0	3	0	0	0	0	0	0	0	0	0	0	0	0	0
OG9040	amDD|XP_637694.1 amDD|XP_638609.1 amDD|XP_640787.1 amDD|XP_640788.1 exAK|AKO1_007106 exAK|AKO1_014197 amDD|XP_637695.1	2	0	0	0	0	0	5	0	0	0	0	0	0	0	0	0	0	0	0	0
OG9046	amDD|XP_647154.1 amDD|XP_647156.1 exAK|AKO1_004448 exAK|AKO1_013576 exNG|XP_002680102.1 exAG|A_god_c6911_g1_i1_m.17024 exSE|S_ecu_c18661_g1_i1_m.84343	2	1	1	0	0	1	2	0	0	0	0	0	0	0	0	0	0	0	0	0
OG9084	exAG|A_god_c15795_g1_i1_m.38061 exAG|A_god_c15989_g1_i1_m.38518 exAK|AKO1_002050 exAK|AKO1_009635 alPT|XP_001447009.1 exPW|CAMPEP_0117444410 amAC|XP_004347757.1	2	0	2	0	1	0	0	1	0	0	0	0	0	0	0	0	0	0	1	0
OG9088	exAG|A_god_c17701_g1_i1_m.40735 exAG|A_god_c7209_g1_i1_m.18202 exAK|AKO1_011298 exAK|AKO1_013717 amAC|XP_004334867.1 exNG|XP_002678196.1 fNC|XP_957724.2	2	1	2	0	0	0	0	1	0	0	0	1	0	0	0	0	0	0	0	0
OG9108	exAG|A_god_c8046_g1_i1_m.21720 exAG|A_god_c8046_g1_i2_m.21723 exAK|AKO1_001713 exAK|AKO1_006535 amAC|XP_004339169.1 exAG|A_god_c7273_g1_i1_m.18467 fNC|XP_965527.2	2	0	3	0	0	0	0	1	0	0	0	1	0	0	0	0	0	0	0	0
OG9111	exAK|AKO1_000018 exAK|AKO1_002526 exNG|XP_002668126.1 exNG|XP_002673384.1 exNG|XP_002675981.1 gaCR|XP_001701064.1 fNC|XP_961251.2	2	3	0	0	0	0	0	0	0	0	0	1	1	0	0	0	0	0	0	0
OG9112	exAK|AKO1_000363 exAK|AKO1_012878 amAC|XP_004338976.1 exAG|A_god_c18013_g1_i1_m.41193 exNG|XP_002676620.1 exSE|S_ecu_c16105_g1_i1_m.79637 gaCR|XP_001703225.1	2	1	1	0	0	1	0	1	0	0	0	0	1	0	0	0	0	0	0	0
OG9117	exAK|AKO1_000554 exAK|AKO1_004076 amAC|XP_004341158.1 gaCR|XP_001690298.1 pOT|XP_003081543.1 dcTP|XP_002292713.1 sAA|XP_009038382.1	2	0	0	0	0	0	0	1	0	0	0	0	1	0	1	1	0	1	0	0
OG9118	exAK|AKO1_000606 exAK|AKO1_010557 exNG|XP_002674010.1 exAG|A_god_c11049_g1_i1_m.31880 exPW|CAMPEP_0117452236 pOT|XP_003074169.1 gaCR|XP_001700921.1	2	1	1	0	1	0	0	0	0	0	0	0	1	0	1	0	0	0	0	0
OG9120	exAK|AKO1_000701 exAK|AKO1_004433 pOT|XP_003078464.1 pOT|XP_003080347.1 exPA|CAMPEP_0117421542 exNG|XP_002671892.1 exPW|CAMPEP_0117446152	2	1	0	1	1	0	0	0	0	0	0	0	0	0	2	0	0	0	0	0
OG9122	exAK|AKO1_000722 exAK|AKO1_006474 pAT|NP_001189551.1 pAT|NP_179475.3 gaCR|XP_001693751.1 amDD|XP_640721.1 pOT|XP_003080556.1	2	0	0	0	0	0	1	0	0	0	0	0	1	2	1	0	0	0	0	0
OG9125	exAK|AKO1_000879 exAK|AKO1_011259 exAG|A_god_c2146_g1_i1_m.4370 sPI|XP_002998620.1 alVB|CEM18526.1 mDM|NP_651004.1 exNG|XP_002681195.1	2	1	1	0	0	0	0	0	1	0	0	0	0	0	0	0	1	0	0	1
OG9127	exAK|AKO1_001105 exAK|AKO1_015050 alVB|CEM24473.1 cfMB|XP_001747397.1 dcTP|XP_002287846.1 pAT|NP_188773.1 sAA|XP_009034197.1	2	0	0	0	0	0	0	0	0	1	0	0	0	1	0	1	0	1	0	1
OG9131	exAK|AKO1_001543 exAK|AKO1_014404 alVB|CEL99167.1 exNG|XP_002670990.1 mDM|NP_651901.3 sPI|XP_002895720.1 cfMB|XP_001746480.1	2	1	0	0	0	0	0	0	1	1	0	0	0	0	0	0	1	0	0	1
OG9135	exAK|AKO1_001710 exAK|AKO1_006534 amAC|XP_004333246.1 amDD|XP_646221.2 alVB|CEM39589.1 exNG|XP_002681366.1 dcTP|XP_002286268.1	2	1	0	0	0	0	1	1	0	0	0	0	0	0	0	0	0	1	0	1
OG9136	exAK|AKO1_001711 exAK|AKO1_006554 exPW|CAMPEP_0117442124 exPW|CAMPEP_0117454744 exPW|CAMPEP_0117438656 exNG|XP_002670475.1 exPA|CAMPEP_0117432082	2	1	0	1	3	0	0	0	0	0	0	0	0	0	0	0	0	0	0	0
OG9138	exAK|AKO1_002035 exAK|AKO1_005120 alVB|CEM03494.1 dcTP|XP_002286646.1 alVB|CEM23767.1 amAC|XP_004333244.1 exNG|XP_002674097.1	2	1	0	0	0	0	0	1	0	0	0	0	0	0	0	0	0	1	0	2
OG9139	exAK|AKO1_002087 exAK|AKO1_011149 pAT|NP_001318573.1 pAT|NP_001330040.1 pAT|NP_197180.1 pOT|XP_003083644.1 sPI|XP_002903222.1	2	0	0	0	0	0	0	0	0	0	0	0	0	3	1	0	1	0	0	0
OG9141	exAK|AKO1_002263 exAK|AKO1_007265 amAC|XP_004336792.1 amDD|XP_647051.1 exNG|XP_002683282.1 pAT|NP_567351.1 sPI|XP_002897562.1	2	1	0	0	0	0	1	1	0	0	0	0	0	1	0	0	1	0	0	0
OG9142	exAK|AKO1_002303 exAK|AKO1_014250 amAC|XP_004337028.1 amDD|XP_636100.1 exNG|XP_002675076.1 exPW|CAMPEP_0117441660 pAT|NP_197125.2	2	1	0	0	1	0	1	1	0	0	0	0	0	1	0	0	0	0	0	0
OG9145	exAK|AKO1_011290 pAT|NP_566724.1 pAT|NP_567428.1 pAT|NP_850628.1 sPI|XP_002901808.1 sPI|XP_002901809.1 exAK|AKO1_005230	2	0	0	0	0	0	0	0	0	0	0	0	0	3	0	0	2	0	0	0
OG9146	exAK|AKO1_003365 exAK|AKO1_004435 exNG|XP_002668115.1 exNG|XP_002675169.1 fBD|XP_006682338.1 fNC|XP_961947.2 sAA|XP_009039639.1	2	2	0	0	0	0	0	0	0	0	1	1	0	0	0	1	0	0	0	0
OG9148	exAK|AKO1_004416 exAK|AKO1_007600 exSE|S_ecu_c2031_g1_i1_m.7476 exSE|S_ecu_c4963_g1_i1_m.20001 amAC|XP_004367602.1 fBD|XP_006675261.1 pAT|NP_565201.1	2	0	0	0	0	2	0	1	0	0	1	0	0	1	0	0	0	0	0	0
OG9150	exAK|AKO1_005004 exAK|AKO1_006434 exSE|S_ecu_c4824_g1_i1_m.19032 exSE|S_ecu_c4824_g1_i2_m.19038 exSE|S_ecu_c4824_g1_i3_m.19042 exAG|A_god_c2395_g1_i1_m.4828 exNG|XP_002682830.1	2	1	1	0	0	3	0	0	0	0	0	0	0	0	0	0	0	0	0	0
OG9151	exAK|AKO1_005083 exAK|AKO1_006295 amAC|XP_004335125.1 pOT|XP_003080357.1 dcTP|XP_002292908.1 exNG|XP_002681561.1 sAA|XP_009034334.1	2	1	0	0	0	0	0	1	0	0	0	0	0	0	1	1	0	1	0	0
OG9153	exAK|AKO1_006015 exAK|AKO1_008236 exPA|CAMPEP_0117427508 exPA|CAMPEP_0117429098 exPW|CAMPEP_0117438792 exPW|CAMPEP_0117454250 exNG|XP_002673066.1	2	1	0	2	2	0	0	0	0	0	0	0	0	0	0	0	0	0	0	0
OG9155	exAK|AKO1_007141 exAK|AKO1_014886 exNG|XP_002672774.1 exNG|XP_002676090.1 exNG|XP_002679423.1 exNG|XP_002681166.1 exNG|XP_002670130.1	2	5	0	0	0	0	0	0	0	0	0	0	0	0	0	0	0	0	0	0
OG9157	exAK|AKO1_007747 exAK|AKO1_013560 exNG|XP_002679549.1 exNG|XP_002681872.1 exPW|CAMPEP_0117438424 exPW|CAMPEP_0117453106 exPA|CAMPEP_0117421692	2	2	0	1	2	0	0	0	0	0	0	0	0	0	0	0	0	0	0	0
OG9158	exAK|AKO1_008281 exAK|AKO1_015835 amDD|XP_643599.1 exAG|A_god_c673_g1_i1_m.1317 exNG|XP_002681398.1 exPW|CAMPEP_0117442512 exPA|CAMPEP_0117427790	2	1	1	1	1	0	1	0	0	0	0	0	0	0	0	0	0	0	0	0
OG9159	exAK|AKO1_008871 exAK|AKO1_010046 exNG|XP_002670905.1 exNG|XP_002677835.1 amAC|XP_004338710.1 exPA|CAMPEP_0117431150 amDD|XP_629749.1	2	2	0	1	0	0	1	1	0	0	0	0	0	0	0	0	0	0	0	0
OG9160	exAK|AKO1_010075 exAK|AKO1_014065 exPW|CAMPEP_0117436374 exPW|CAMPEP_0117448812 amAC|XP_004341399.1 cfMB|XP_001748303.1 sPI|XP_002901090.1	2	0	0	0	2	0	0	1	0	1	0	0	0	0	0	0	1	0	0	0
OG9161	exAK|AKO1_011109 exAK|AKO1_013667 fNC|XP_956948.3 fNC|XP_957473.1 fNC|XP_963226.2 fNC|XP_964734.2 exNG|XP_002679444.1	2	1	0	0	0	0	0	0	0	0	0	4	0	0	0	0	0	0	0	0
OG9163	exAK|AKO1_012769 exAK|AKO1_013956 mDM|NP_001137948.1 mDM|NP_001261824.1 mDM|NP_729954.2 mDM|NP_729955.2 cfMB|XP_001750254.1	2	0	0	0	0	0	0	0	4	1	0	0	0	0	0	0	0	0	0	0
OG9164	exAK|AKO1_013550 exAK|AKO1_014460 fBD|XP_006675696.1 alVB|CEM14629.1 amAC|XP_004339985.1 fNC|XP_965275.1 exNG|XP_002680960.1	2	1	0	0	0	0	0	1	0	0	1	1	0	0	0	0	0	0	0	1
OG9190	exNG|XP_002677863.1 exNG|XP_002682051.1 amAC|XP_004354477.1 exSE|S_ecu_c9299_g1_i1_m.68153 exAK|AKO1_007988 exPW|CAMPEP_0117436964 exAK|AKO1_008016	2	2	0	0	1	1	0	1	0	0	0	0	0	0	0	0	0	0	0	0
OG10011	exNG|XP_002675107.1 cfMB|XP_001742167.1 dcTP|XP_002287812.1 fNC|XP_955896.2 exAK|AKO1_008005 exAK|AKO1_007825 fNC|XP_965746.1	2	1	0	0	0	0	0	0	0	1	0	2	0	0	0	0	0	1	0	0
OG10027	fBD|XP_006676249.1 amDD|XP_636414.1 exAK|AKO1_000774 exPA|CAMPEP_0117425202 exAK|AKO1_007213 exNG|XP_002682552.1 exPW|CAMPEP_0117450846	2	1	0	1	1	0	1	0	0	0	1	0	0	0	0	0	0	0	0	0
OG10072	exAK|AKO1_010193 exNG|XP_002674735.1 fBD|XP_006683417.1 fNC|XP_960980.2 gaCR|XP_001690812.1 exAK|AKO1_015269 fBD|XP_006683418.1	2	1	0	0	0	0	0	0	0	0	2	1	1	0	0	0	0	0	0	0
OG10223	amAC|XP_004333921.1 amAC|XP_004336460.1 exAK|AKO1_008144 exAK|AKO1_012132 amDD|XP_642521.2 amDD|XP_647816.1	2	0	0	0	0	0	2	2	0	0	0	0	0	0	0	0	0	0	0	0
OG10245	amAC|XP_004338327.1 amAC|XP_004353344.1 exAK|AKO1_008553 exAK|AKO1_014135 amDD|XP_628934.1 exNG|XP_002670718.1	2	1	0	0	0	0	1	2	0	0	0	0	0	0	0	0	0	0	0	0
OG10264	amDD|XP_636383.1 amDD|XP_637948.1 exAK|AKO1_009744 exAK|AKO1_011507 amAC|XP_004353535.1 exNG|XP_002673801.1	2	1	0	0	0	0	2	1	0	0	0	0	0	0	0	0	0	0	0	0
OG10292	dcTP|XP_002287416.1 dcTP|XP_002291998.1 exAK|AKO1_004819 exAK|AKO1_013347 fNC|XP_956909.3 sAA|XP_009033732.1	2	0	0	0	0	0	0	0	0	0	0	1	0	0	0	1	0	2	0	0
OG10318	exAG|A_god_c10265_g1_i1_m.31018 exAG|A_god_c12767_g1_i1_m.34262 exAK|AKO1_008623 exAK|AKO1_013015 amAC|XP_004353498.1 exNG|XP_002668833.1	2	1	2	0	0	0	0	1	0	0	0	0	0	0	0	0	0	0	0	0
OG10326	exAG|A_god_c12395_g1_i1_m.33421 exAG|A_god_c12409_g1_i1_m.33444 exAG|A_god_c4281_g1_i1_m.8645 exAK|AKO1_005198 exAK|AKO1_007750 exPW|CAMPEP_0117439180	2	0	3	0	1	0	0	0	0	0	0	0	0	0	0	0	0	0	0	0
OG10330	exAG|A_god_c12801_g1_i1_m.34321 exAG|A_god_c1882_g1_i1_m.3796 exAK|AKO1_000734 exAK|AKO1_001391 amDD|XP_629020.1 exNG|XP_002678007.1	2	1	2	0	0	0	1	0	0	0	0	0	0	0	0	0	0	0	0	0
OG10345	exAG|A_god_c18407_g1_i1_m.41521 exAG|A_god_c7992_g1_i1_m.21472 exAK|AKO1_006165 exAK|AKO1_014618 exNG|XP_002670156.1 fNC|XP_956058.1	2	1	2	0	0	0	0	0	0	0	0	1	0	0	0	0	0	0	0	0
OG10377	exAK|AKO1_000221 exAK|AKO1_003805 exPA|CAMPEP_0117427548 exPA|CAMPEP_0117433538 exNG|XP_002674770.1 exPW|CAMPEP_0117437324	2	1	0	2	1	0	0	0	0	0	0	0	0	0	0	0	0	0	0	0
OG10381	exAK|AKO1_000467 exAK|AKO1_013091 amAC|XP_004338120.1 exPA|CAMPEP_0117426688 exNG|XP_002682540.1 exSE|S_ecu_c261_g1_i1_m.1015	2	1	0	1	0	1	0	1	0	0	0	0	0	0	0	0	0	0	0	0
OG10382	exAK|AKO1_000475 exAK|AKO1_007268 exNG|XP_002668643.1 exNG|XP_002669838.1 exPA|CAMPEP_0117425474 exSE|S_ecu_c1899_g1_i1_m.7048	2	2	0	1	0	1	0	0	0	0	0	0	0	0	0	0	0	0	0	0
OG10383	exAK|AKO1_000800 exAK|AKO1_004818 exNG|XP_002668582.1 exNG|XP_002669018.1 exNG|XP_002675271.1 exNG|XP_002682201.1	2	4	0	0	0	0	0	0	0	0	0	0	0	0	0	0	0	0	0	0
OG10384	exAK|AKO1_000847 exAK|AKO1_011167 mDM|NP_001014612.1 mDM|NP_649942.1 amDD|XP_643256.1 exNG|XP_002678704.1	2	1	0	0	0	0	1	0	2	0	0	0	0	0	0	0	0	0	0	0
OG10385	exAK|AKO1_001016 exAK|AKO1_002062 amAC|XP_004338217.1 exNG|XP_002673283.1 sAA|XP_009040945.1 exPW|CAMPEP_0117440208	2	1	0	0	1	0	0	1	0	0	0	0	0	0	0	1	0	0	0	0
OG10390	exAK|AKO1_001298 exAK|AKO1_002930 amDD|XP_635497.1 exNG|XP_002675541.1 exPA|CAMPEP_0117423262 exPW|CAMPEP_0117437748	2	1	0	1	1	0	1	0	0	0	0	0	0	0	0	0	0	0	0	0
OG10391	exAK|AKO1_001320 exAK|AKO1_012531 exNG|XP_002673913.1 exNG|XP_002674008.1 exNG|XP_002677012.1 exPW|CAMPEP_0117451868	2	3	0	0	1	0	0	0	0	0	0	0	0	0	0	0	0	0	0	0
OG10398	exAK|AKO1_002483 exAK|AKO1_007128 exNG|XP_002676520.1 alVB|CEM05169.1 dcTP|XP_002291503.1 exPA|CAMPEP_0117433588	2	1	0	1	0	0	0	0	0	0	0	0	0	0	0	0	0	1	0	1
OG10399	exAK|AKO1_002765 exAK|AKO1_005529 exNG|XP_002668819.1 exNG|XP_002670817.1 exNG|XP_002671752.1 exNG|XP_002673379.1	2	4	0	0	0	0	0	0	0	0	0	0	0	0	0	0	0	0	0	0
OG10401	exAK|AKO1_002813 exAK|AKO1_005232 amDD|XP_642496.1 dcTP|XP_002289785.1 exNG|XP_002672217.1 dcTP|XP_002288441.1	2	1	0	0	0	0	1	0	0	0	0	0	0	0	0	0	0	2	0	0
OG10403	exAK|AKO1_002897 exAK|AKO1_012357 exSE|S_ecu_c10474_g1_i1_m.70927 exSE|S_ecu_c9323_g1_i1_m.68249 exPA|CAMPEP_0117430778 exPW|CAMPEP_0117439472	2	0	0	1	1	2	0	0	0	0	0	0	0	0	0	0	0	0	0	0
OG10405	exAK|AKO1_003119 exAK|AKO1_009490 exPW|CAMPEP_0117436064 exPW|CAMPEP_0117438830 amAC|XP_004334174.1 amDD|XP_636375.1	2	0	0	0	2	0	1	1	0	0	0	0	0	0	0	0	0	0	0	0
OG10407	exAK|AKO1_003330 exAK|AKO1_015550 dcTP|XP_002287174.1 mDM|NP_649713.1 pAT|NP_181706.2 sPI|XP_002902998.1	2	0	0	0	0	0	0	0	1	0	0	0	0	1	0	0	1	1	0	0
OG10408	exAK|AKO1_003378 exAK|AKO1_007947 amAC|XP_004353546.1 exSE|S_ecu_c9377_g1_i1_m.68434 exNG|XP_002681512.1 fBD|XP_006675806.1	2	1	0	0	0	1	0	1	0	0	1	0	0	0	0	0	0	0	0	0
OG10416	exAK|AKO1_004490 exAK|AKO1_014806 exPW|CAMPEP_0117435920 exPW|CAMPEP_0117454698 amAC|XP_004335105.1 exNG|XP_002671996.1	2	1	0	0	2	0	0	1	0	0	0	0	0	0	0	0	0	0	0	0
OG10417	exAK|AKO1_004518 exAK|AKO1_010924 exNG|XP_002673687.1 exPW|CAMPEP_0117435520 exNG|XP_002677219.1 mDM|NP_609026.1	2	2	0	0	1	0	0	0	1	0	0	0	0	0	0	0	0	0	0	0
OG10418	exAK|AKO1_004548 exAK|AKO1_014820 mDM|NP_651058.1 mDM|NP_788714.1 mDM|NP_788715.2 dcTP|XP_002292276.1	2	0	0	0	0	0	0	0	3	0	0	0	0	0	0	0	0	1	0	0
OG10419	exAK|AKO1_004873 exAK|AKO1_015168 exPW|CAMPEP_0117435934 exPW|CAMPEP_0117453456 exPW|CAMPEP_0117455416 exNG|XP_002674425.1	2	1	0	0	3	0	0	0	0	0	0	0	0	0	0	0	0	0	0	0
OG10420	exAK|AKO1_004945 exAK|AKO1_007274 amAC|XP_004333470.1 exPA|CAMPEP_0117419572 exNG|XP_002672199.1 exPW|CAMPEP_0117446660	2	1	0	1	1	0	0	1	0	0	0	0	0	0	0	0	0	0	0	0
OG10421	exAK|AKO1_004953 exAK|AKO1_013136 mDM|NP_001245591.1 mDM|NP_524644.1 exNG|XP_002682963.1 exSE|S_ecu_c17558_g1_i1_m.82595	2	1	0	0	0	1	0	0	2	0	0	0	0	0	0	0	0	0	0	0
OG10423	exAK|AKO1_005181 exAK|AKO1_010313 exNG|XP_002679289.1 exPW|CAMPEP_0117446298 exPA|CAMPEP_0117429304 exPW|CAMPEP_0117441634	2	1	0	1	2	0	0	0	0	0	0	0	0	0	0	0	0	0	0	0
OG10424	exAK|AKO1_005249 exAK|AKO1_006856 dcTP|XP_002296458.1 exSE|S_ecu_c11499_g1_i1_m.71706 fBD|XP_006683449.1 sAA|XP_009035486.1	2	0	0	0	0	1	0	0	0	0	1	0	0	0	0	1	0	1	0	0
OG10427	exAK|AKO1_006668 exAK|AKO1_009907 exPW|CAMPEP_0117451744 exPW|CAMPEP_0117451930 exAG|A_god_c14678_g1_i1_m.36828 exSE|S_ecu_c20892_g1_i1_m.88086	2	0	1	0	2	1	0	0	0	0	0	0	0	0	0	0	0	0	0	0
OG10428	exAK|AKO1_006905 exAK|AKO1_011511 fBD|XP_006682144.1 fBD|XP_006682275.1 fNC|XP_960606.3 pOT|XP_003080651.1	2	0	0	0	0	0	0	0	0	0	2	1	0	0	1	0	0	0	0	0
OG10429	exAK|AKO1_007060 exAK|AKO1_014717 exPW|CAMPEP_0117434872 exPW|CAMPEP_0117440984 exPW|CAMPEP_0117447554 exNG|XP_002673743.1	2	1	0	0	3	0	0	0	0	0	0	0	0	0	0	0	0	0	0	0
OG10430	exAK|AKO1_007291 exAK|AKO1_010980 pOT|XP_003078078.1 pOT|XP_003079597.1 cfMB|XP_001744164.1 dcTP|XP_002292769.1	2	0	0	0	0	0	0	0	0	1	0	0	0	0	2	0	0	1	0	0
OG10434	exAK|AKO1_008461 exAK|AKO1_009597 exAG|A_god_c3745_g1_i1_m.7479 exPW|CAMPEP_0117435228 exNG|XP_002678614.1 exSE|S_ecu_c16920_g1_i1_m.81723	2	1	1	0	1	1	0	0	0	0	0	0	0	0	0	0	0	0	0	0
OG10436	exAK|AKO1_008685 exAK|AKO1_015520 exPW|CAMPEP_0117441402 exPW|CAMPEP_0117449090 exPW|CAMPEP_0117449416 exNG|XP_002675845.1	2	1	0	0	3	0	0	0	0	0	0	0	0	0	0	0	0	0	0	0
OG10437	exAK|AKO1_009758 exAK|AKO1_013399 exNG|XP_002671073.1 exNG|XP_002677202.1 alVB|CEM28816.1 exNG|XP_002669740.1	2	3	0	0	0	0	0	0	0	0	0	0	0	0	0	0	0	0	0	1
OG10438	exAK|AKO1_010073 exAK|AKO1_013059 exSE|S_ecu_c16459_g1_i1_m.80681 exAG|A_god_c10914_g1_i1_m.31598 exNG|XP_002680036.1 exPW|CAMPEP_0117443680	2	1	1	0	1	1	0	0	0	0	0	0	0	0	0	0	0	0	0	0
OG10439	exAK|AKO1_011305 exAK|AKO1_012284 exPW|CAMPEP_0117442854 exPW|CAMPEP_0117450066 exNG|XP_002671327.1 exPA|CAMPEP_0117426776	2	1	0	1	2	0	0	0	0	0	0	0	0	0	0	0	0	0	0	0
OG10440	exAK|AKO1_011632 exAK|AKO1_013552 amDD|XP_644916.1 exNG|XP_002677416.1 exNG|XP_002681846.1 exPW|CAMPEP_0117439642	2	2	0	0	1	0	1	0	0	0	0	0	0	0	0	0	0	0	0	0
OG11745	amDD|XP_629952.1 cfMB|XP_001742826.1 exAK|AKO1_011214 exNG|XP_002671502.1 exAK|AKO1_004833 exAG|A_god_c5453_g1_i1_m.12109	2	1	1	0	0	0	1	0	0	1	0	0	0	0	0	0	0	0	0	0
OG11761	exAG|A_god_c12700_g1_i1_m.34116 exAK|AKO1_009999 exSE|S_ecu_c7552_g2_i1_m.39562 exPA|CAMPEP_0117426322 exAK|AKO1_010002 exPW|CAMPEP_0117447830	2	0	1	1	1	1	0	0	0	0	0	0	0	0	0	0	0	0	0	0
OG11762	exAG|A_god_c17590_g1_i1_m.40535 exAK|AKO1_008249 exNG|XP_002683178.1 exPA|CAMPEP_0117423348 exAK|AKO1_015174 exPW|CAMPEP_0117442982	2	1	1	1	1	0	0	0	0	0	0	0	0	0	0	0	0	0	0	0
OG11981	amAC|XP_004334234.1 amAC|XP_004337846.1 amAC|XP_004346057.1 exAK|AKO1_000293 exAK|AKO1_002453	2	0	0	0	0	0	0	3	0	0	0	0	0	0	0	0	0	0	0	0
OG11982	amAC|XP_004334238.1 amAC|XP_004347178.1 exAK|AKO1_005662 exAK|AKO1_006245 fBD|XP_006683441.1	2	0	0	0	0	0	0	2	0	0	1	0	0	0	0	0	0	0	0	0
OG11990	amAC|XP_004335136.1 amAC|XP_004335137.1 amAC|XP_004352851.1 exAK|AKO1_002852 exAK|AKO1_011767	2	0	0	0	0	0	0	3	0	0	0	0	0	0	0	0	0	0	0	0
OG12016	amAC|XP_004342036.1 amAC|XP_004343992.1 exAK|AKO1_001293 exAK|AKO1_002379 exNG|XP_002682197.1	2	1	0	0	0	0	0	2	0	0	0	0	0	0	0	0	0	0	0	0
OG12057	cfMB|XP_001743357.1 cfMB|XP_001749757.1 cfMB|XP_001747617.1 exAK|AKO1_003035 exAK|AKO1_013992	2	0	0	0	0	0	0	0	0	3	0	0	0	0	0	0	0	0	0	0
OG12144	exAG|A_god_c7449_g1_i1_m.19127 exAG|A_god_c8908_g1_i1_m.26512 exAK|AKO1_008572 exAK|AKO1_010350 exNG|XP_002678559.1	2	1	2	0	0	0	0	0	0	0	0	0	0	0	0	0	0	0	0	0
OG12145	exAG|A_god_c7541_g1_i1_m.19451 exAG|A_god_c7541_g1_i2_m.19454_c8623_g1_i1_m.24733 exAK|AKO1_003983 exAK|AKO1_007136 exNG|XP_002676839.1	2	1	2	0	0	0	0	0	0	0	0	0	0	0	0	0	0	0	0	0
OG12161	exAK|AKO1_000407 exAK|AKO1_010727 exNG|XP_002680917.1 exPA|CAMPEP_0117430202 exPW|CAMPEP_0117451128	2	1	0	1	1	0	0	0	0	0	0	0	0	0	0	0	0	0	0	0
OG12163	exAK|AKO1_000456 exAK|AKO1_006291 exSE|S_ecu_c1531_g1_i1_m.5869 exNG|XP_002683549.1 exPA|CAMPEP_0117426802	2	1	0	1	0	1	0	0	0	0	0	0	0	0	0	0	0	0	0	0
OG12164	exAK|AKO1_000482 exAK|AKO1_013489 pOT|XP_003082663.1 fBD|XP_006675148.1 fNC|XP_959931.1	2	0	0	0	0	0	0	0	0	0	1	1	0	0	1	0	0	0	0	0
OG12165	exAK|AKO1_000532 exAK|AKO1_015442 exNG|XP_002681931.1 exPW|CAMPEP_0117448756 sPI|XP_002897063.1	2	1	0	0	1	0	0	0	0	0	0	0	0	0	0	0	1	0	0	0
OG12167	exAK|AKO1_000593 exAK|AKO1_001326 amAC|XP_004338601.1 cfMB|XP_001746737.1 sAA|XP_009035985.1	2	0	0	0	0	0	0	1	0	1	0	0	0	0	0	1	0	0	0	0
OG12168	exAK|AKO1_000608 exAK|AKO1_010564 amAC|XP_004338191.1 exPA|CAMPEP_0117423232 exNG|XP_002673809.1	2	1	0	1	0	0	0	1	0	0	0	0	0	0	0	0	0	0	0	0
OG12171	exAK|AKO1_000733 exAK|AKO1_001383 exSE|S_ecu_c233_g2_i1_m.892 exPW|CAMPEP_0117438508 exNG|XP_002670252.1	2	1	0	0	1	1	0	0	0	0	0	0	0	0	0	0	0	0	0	0
OG12172	exAK|AKO1_000737 exAK|AKO1_005438 fNC|XP_011392928.1 fNC|XP_011392929.1 amAC|XP_004338449.1	2	0	0	0	0	0	0	1	0	0	0	2	0	0	0	0	0	0	0	0
OG12176	exAK|AKO1_000858 exAK|AKO1_003255 exAG|A_god_c9960_g1_i1_m.30718 exNG|XP_002683417.1 exSE|S_ecu_c9414_g1_i1_m.68548	2	1	1	0	0	1	0	0	0	0	0	0	0	0	0	0	0	0	0	0
OG12178	exAK|AKO1_001099 exAK|AKO1_004441 exNG|XP_002680001.1 exPW|CAMPEP_0117446488 exPA|CAMPEP_0117426954	2	1	0	1	1	0	0	0	0	0	0	0	0	0	0	0	0	0	0	0
OG12179	exAK|AKO1_001190 exAK|AKO1_008174 amAC|XP_004351545.1 exAG|A_god_c222_g1_i1_m.435 exSE|S_ecu_c16588_g1_i1_m.81009	2	0	1	0	0	1	0	1	0	0	0	0	0	0	0	0	0	0	0	0
OG12181	exAK|AKO1_001330 exAK|AKO1_013815 amAC|XP_004337868.1 pAT|NP_175486.2 exNG|XP_002681345.1	2	1	0	0	0	0	0	1	0	0	0	0	0	1	0	0	0	0	0	0
OG12185	exAK|AKO1_001733 exAK|AKO1_005452 exPW|CAMPEP_0117449018 exPW|CAMPEP_0117449422 exNG|XP_002673137.1	2	1	0	0	2	0	0	0	0	0	0	0	0	0	0	0	0	0	0	0
OG12187	exAK|AKO1_001876 exAK|AKO1_012142 exNG|XP_002674718.1 sPI|XP_002902857.1 exNG|XP_002672289.1	2	2	0	0	0	0	0	0	0	0	0	0	0	0	0	0	1	0	0	0
OG12188	exAK|AKO1_001982 exAK|AKO1_009389 exAG|A_god_c12016_g1_i1_m.33115 exAG|A_god_c7858_g1_i1_m.20891 exNG|XP_002681234.1	2	1	2	0	0	0	0	0	0	0	0	0	0	0	0	0	0	0	0	0
OG12189	exAK|AKO1_002044 exAK|AKO1_005324 exPA|CAMPEP_0117424040 exPA|CAMPEP_0117428848 exNG|XP_002683477.1	2	1	0	2	0	0	0	0	0	0	0	0	0	0	0	0	0	0	0	0
OG12190	exAK|AKO1_002202 exAK|AKO1_005259 exNG|XP_002682893.1 exPA|CAMPEP_0117431452 exPW|CAMPEP_0117442142	2	1	0	1	1	0	0	0	0	0	0	0	0	0	0	0	0	0	0	0
OG12191	exAK|AKO1_002214 exAK|AKO1_013799 exNG|XP_002678879.1 exPA|CAMPEP_0117425898 exNG|XP_002680015.1	2	2	0	1	0	0	0	0	0	0	0	0	0	0	0	0	0	0	0	0
OG12192	exAK|AKO1_002260 exAK|AKO1_007264 exNG|XP_002676561.1 exNG|XP_002683472.1 exNG|XP_002682373.1	2	3	0	0	0	0	0	0	0	0	0	0	0	0	0	0	0	0	0	0
OG12193	exAK|AKO1_002307 exAK|AKO1_010328 exNG|XP_002683517.1 exPA|CAMPEP_0117429938 exPW|CAMPEP_0117453970	2	1	0	1	1	0	0	0	0	0	0	0	0	0	0	0	0	0	0	0
OG12196	exAK|AKO1_002413 exAK|AKO1_005238 amAC|XP_004344738.1 dcTP|XP_002293149.1 exNG|XP_002676164.1	2	1	0	0	0	0	0	1	0	0	0	0	0	0	0	0	0	1	0	0
[truncated: 1,937 more rows]

## Sheet: D3 Metabolic Pathways
Supplemental data D3. Full set of predicted Acrasis kona metabolic pathways (BLASTKoala). Expasy enzyme numbers were assigned to all non-novel A. kona proteins using BLASTKoala (www.kegg.jp/blastkoala/, Kanehesa et al. 2016). The Expasy numbers were then input to IPATH (pathways.embl.de/) to generate the metabolic map shown in Figure S1.
[truncated: 3,124 more rows]

[truncated: 15 more sheets: D4 Signaling Domains, D5 RNAseq all, D6 SDE accessions, D7 Aggup annotation, D8 HGT trees, D9 Autophagy, D10 Proteasome, D11  Exosome, D12 Cell cycle , D13 Kinetochore, D14 Agg Signaling, D15 Extracell matrix, D16 Aggup-Germdn novel, D17 Aggup OG express, D18 Proteome]
